# Supplementary material for: Serum proteomic changes in atopic dermatitis patients treated with cyclosporine
Source: PLoS One. 2026 Apr 20;21(4):e0346686. doi: 10.1371/journal.pone.0346686 (PMC13094968; doi:10.1371/journal.pone.0346686)
Supplement: S2 Table — (XLSX) [file pone.0346686.s003.xlsx]

## Sheet: Data
			Sample_ID	1392001 V0	1392002 V0	1392003 V0	1392004 V0	1392005 V0	1392006 V0	1392007 V0	1392008 V0	1392009 V0	1392012 V0	1392013 V0	1392014 V0	1392015 V0	1392016 V0	1392017 V0	1392018 V0	1392019 V0	1392020 V0	1392021 V0	1392022 V0	1392023 V0	1392024 V0	1392025 V0	1392026 V0	1392027 V0	1392028 V0	1392029 V0	1392030 V0	1392031 V0	1392032 V0	1392033 V0	1392034 V0	1392035 V0	1392036 V0	1392037 V0	1392038 V0	1392040 V0	1392041 V0	1392001 V1	1392002 V1	1392003 V1	1392004 V1	1392005 V1	1392006 V1	1392007 V1	1392008 V1
			Reason_stop	adverse events	ineffectiveness	disease control	Combination ineffectiveness +Aes	ineffectiveness	ineffectiveness	ineffectiveness	ineffectiveness	Disease control at last review	ineffectiveness	Combination ineffectiveness +Aes	Disease control at last review	disease control	ineffectiveness	disease control	ineffectiveness	disease control	disease control	Combination ineffectiveness +Aes	adverse events	adverse events	Disease control at last review	disease control	adverse events	ineffectiveness	adverse events	Disease control at last review	Disease control at last review	ineffectiveness	Combination ineffectiveness +Aes	ineffectiveness	Flare at last review due to stress	adverse events	ineffectiveness	Disease control at last review	Combination ineffectiveness +Aes	Disease control at last review	Disease control at last review	adverse events	ineffectiveness	disease control	Combination ineffectiveness +Aes	ineffectiveness	ineffectiveness	ineffectiveness	ineffectiveness
			New Rx	topical treatment	biologic	topical treatment	classic systemic	biologic	biologic	biologic	biologic	0	biologic	classic systemic	0	classic systemic	classic systemic	topical treatment	biologic	topical treatment	topical treatment	classic systemic	biologic	biologic	0	topical treatment	classic systemic	biologic	biologic	0	0	biologic	biologic	topical treatment	0	biologic	biologic	0	biologic	0	0	topical treatment	biologic	topical treatment	classic systemic	biologic	biologic	biologic	biologic
			AE	GI symptoms	0	0	Hypertension	0	0	0	0	0	0	Headache	0	0	0	0	0	0	0	Hyperthriciosis	Creat increase	Paresthsie	0	0	Hyperthriciosis	0	GI symptoms	0	0	0	GI symptoms	0	0	GI symptoms	0	0	Hypertension	0	0	GI symptoms	0	0	Hypertension	0	0	0	0
			AE/ineff/eff	AE	ineff	eff	ineff+AE	ineff	ineff	ineff	ineff	eff	ineff	ineff+AE	eff	eff	ineff	eff	ineff	eff	eff	ineff+AE	AE	AE	eff_2	eff	AE	ineff	AE	eff_2	eff	ineff	ineff+AE	ineff	eff	AE	ineff	eff	ineff+AE	eff	eff	AE	ineff	eff	ineff+AE	ineff	ineff	ineff	ineff
			Past_sys_treatement	3	0	0	0	0	0	0	0	0	0	0	0	0	0	0	0	0	0	0	0	0	0	0	0	3	0	0	0	0	0	0	0	2	0	0	0	0	0	3	0	0	0	0	0	0	0
			age_onset	0	0	20	20	4	0	0	8	0	0	13	1	0	0	1	12	0	9	0	7	1	1	0	20	3	0	0	1	2	1	0	0	5	1	0	2	1	3	0	0	20	20	4	0	0	8
			com_asthma	0	1	1	1	0	1	0	1	1	0	0	0	0	0	0	0	1	1	0	0	0	0	1	0	1	1	1	1	0	0	1	0	0	1	1	0	1	0	0	1	1	1	0	1	0	1
			com_rhino	1	1	0	0	0	0	1	1	1	0	1	1	1	1	1	1	1	1	1	0	0	1	0	1	1	1	0	1	1	1	1	1	1	1	0	0	1	1	1	1	0	0	0	0	1	1
			com_food	0	0	0	0	0	0	0	1	1	0	0	0	0	0	0	0	1	1	1	1	0	0	0	1	1	0	0	1	0	0	0	1	1	1	0	0	0	0	0	0	0	0	0	0	0	1
			com_contactderm	0	0	0	1	0	0	0	0	0	0	1	1	1	0	0	1	1	0	1	0	0	0	0	0	1	0	0	0	0	1	0	0	0	0	0	1	1	0	0	0	0	1	0	0	0	0
			skintype	3	2	2	2	6	4	4	2	2	2	3	2	2	5	4	2	4	2	2	2	4	4	4	2	2	2	4	2	3	2	2	2	2	2	2	3	4	2	3	2	2	2	6	4	4	2
			CsA_continue	no	no	no	no	no	no	no	no	yes	no	no	yes	no	no	no	no	no	no	no	no	no	lost to follow up	no	no	no	no	lost to follow up	yes	no	no	no	yes	no	no	yes	no	yes	yes	no	no	no	no	no	no	no	no
			CsA months	21.25	17	12	6.25	13.25	15.5	1.25	15		19.25	2.25		19	4.5	4.75	17	19.25	14.5	8.25	18.5	6.75	4.5	14.5	6.75	18.75	8			12.25	12.75	1		9.75	8.25		8.25			21.25	17	12	6.25	13.25	15.5	1.25	15
			Age_onset_cat	1	1	4	4	2	1	1	3	1	1	3	1	1	1	1	3	1	3	1	3	1	1	1	4	2	1	1	1	1	1	1	1	2	1	1	2	1	2	1	1	4	4	2	1	1	3
			Sex	F	M	M	M	M	M	F	M	M	F	F	F	F	F	F	M	M	M	F	M	F	M	F	F	F	M	M	M	F	F	M	F	M	M	M	F	F	M	F	M	M	M	M	M	F	M
			EASI_all	EASI50	EASI75	EASI90	EASI50	EASI50	EASI75	EASI50	EASI75	EASI75	EASI50	NR	EASI50	EASI75	EASI50	EASI75	EASI75	EASI90	EASI75	EASI50	EASI50	EASI75	EASI50	EASI75	EASI75	0	EASI50	EASI75	EASI90	EASI75	EASI50	0	EASI50	EASI75	EASI50	EASI50	EASI75	EASI75	EASI75	EASI50	EASI75	EASI90	EASI50	EASI50	EASI75	EASI50	EASI75
			Age	19	42	57	71	37	30	20	64	27	23	40	46	19	28	30	22	20	29	28	28	34	28	33	25	31	33	25	25	35	18	21	26	37	34	30	41	26	36	19	42	57	71	37	30	20	64
			EASI Pct	71.1	88.5	92.3	74.4	69.1	83.6	56.9	88.6	75.2	67	45.2	72.5	84.5	71.3	86.6	77.3	91	80.3	70.9	69.4	87.8	70.6	88.6	75.7		67.3	85.7	95.1	83.9	67.6		68.3	77.3	63.3	73.4	81.8	88.3	87	71.1	88.5	92.3	74.4	69.1	83.6	56.9	88.6
			EASI75	0	1	1	0	0	1	0	1	1	0	0	0	1	0	1	1	1	1	0	0	1	0	1	1	0	0	1	1	1	0	0	0	1	0	0	1	1	1	0	1	1	0	0	1	0	1
			EASI90	0	0	1	0	0	0	0	0	0	0	0	0	0	0	0	0	1	0	0	0	0	0	0	0	0	0	0	1	0	0	0	0	0	0	0	0	0	0	0	0	1	0	0	0	0	0
			Subject_ID	1392001	1392002	1392003	1392004	1392005	1392006	1392007	1392008	1392009	1392012	1392013	1392014	1392015	1392016	1392017	1392018	1392019	1392020	1392021	1392022	1392023	1392024	1392025	1392026	1392027	1392028	1392029	1392030	1392031	1392032	1392033	1392034	1392035	1392036	1392037	1392038	1392040	1392041	1392001	1392002	1392003	1392004	1392005	1392006	1392007	1392008
			Visit	0	0	0	0	0	0	0	0	0	0	0	0	0	0	0	0	0	0	0	0	0	0	0	0	0	0	0	0	0	0	0	0	0	0	0	0	0	0	1	1	1	1	1	1	1	1
			EASI	17.3	20.9	16.8	24.6	33	29.2	24.6	21.1	25.8	17.6	24.8	17.1	23.3	20.9	19.4	19.4	44.4	18.3	16.5	19.6	19.6	35	37.8	23	22.8	42.8	25.2	18.5	18.6	21	37.6	18.9	21.6	59.9	34.6	17.6	32.4	38.4	8.2	3.2	3	14.6	13.2	14.3	13.4	5.2
			IGA	3	3	3	3	4	4	3	3	4	3	4	3	3	2	3	3	4	3	3	3	3	4	4	4	4	4	4	3	3	4	4	3	3	4	4	3	4	4	2	1	1	3	2	2	2	1
			POEM	14	21	17	28	14	11	28	20	27	24	25	9	22	24	25	21	25	20	17	13	27	23	24	27	26	28	13	13	28	9	25	23	28	28	23	25	21	28	12	5	6	14	3	0	22	8
			n-itch	6	8	9	9	9	10	7	8	10	8	10	8	8	8	8	6	10	9	7	9	10	8	10	9	8	10	6	6	9	7	10	9	9	9	10	8	8	7	3	2	3	4	3	1	6	0
			W0 EASI	17.3	20.9	16.8	24.6	33	29.2	24.6	21.1	25.8	17.6	24.8	17.1	23.3	20.9	19.4	19.4	44.4	18.3	16.5	19.6	19.6	35	37.8	23	22.8	42.8	25.2	18.5	18.6	21	37.6	18.9	21.6	59.9	34.6	17.6	32.4	38.4	17.3	20.9	16.8	24.6	33	29.2	24.6	21.1
			W2 EASI	8.2	3.2	3	14.6	13.2	14.3	13.4	5.2	5.8	5.6	12.2	5.4	6.6	6.2	7.8	5.6	7.4	6.8	7.9	11.6	6.6	15.3	5.8	8.4	.	15.3	17	2.4	8.6	13.4	23.2	4.8	9.6	32	11.4	4.1	5.1	16.2	8.2	3.2	3	14.6	13.2	14.3	13.4	5.2
			W4 EASI	5	2.4	1.3	6.3	10.2	4.8	10.6	2.4	6.4	5.8	13.6	4.7	3.6	6	2.6	4.4	4	3.6	4.8	6	2.4	10.3	4.3	5.6	.	14	3.6	0.9	3	6.8	.	6	4.9	22	9.2	3.2	3.8	5	5	2.4	1.3	6.3	10.2	4.8	10.6	2.4
			W0 IGA	3	3	3	3	4	4	3	3	4	3	4	3	3	2	3	3	4	3	3	3	3	4	4	4	4	4	4	3	3	4	4	3	3	4	4	3	4	4	3	3	3	3	4	4	3	3
			W2 IGA	2	1	1	3	2	2	2	1	2	2	2	1	2	2	2	2	2	2	2	2	2	2	2	2	.	3	3	1	2	3	3	2	2	4	3	2	2	3	2	1	1	3	2	2	2	1
			W4 IGA	1	1	1	2	2	1	2	1	2	2	2	1	1	2	1	1	2	1	2	2	1	2	2	2	.	3	1	1	1	2	.	2	1	3	2	1	2	2	1	1	1	2	2	1	2	1
			W0 POEM	14	21	17	28	14	11	28	20	27	24	25	9	22	24	25	21	25	20	17	13	27	23	24	27	26	28	13	13	28	9	25	23	28	28	23	25	21	28	14	21	17	28	14	11	28	20
			W2 POEM	12	5	6	14	3	0	22	8	1	5	20	2	8	3	6	3	0	3	7	10	15	6	13	10	.	12	8	4	6	3	23	12	8	21	9	9	3	24	12	5	6	14	3	0	22	8
			W4 POEM	6	1	0	14	3	1	20	0	7	9	21	1	4	3	2	2	0	3	9	4	2	2	9	2	.	11	0	4	0	5	.	7	2	17	7	5	3	20	6	1	0	14	3	1	20	0
			W0 n-itch	6	8	9	9	9	10	7	8	10	8	10	8	8	8	8	6	10	9	7	9	10	8	10	9	8	10	6	6	9	7	10	9	9	9	10	8	8	7	6	8	9	9	9	10	7	8
			W2 n-itch	3	2	3	4	3	1	6	0	3	2	7	1	3	2	0	4	1	4	1	5	2	3	8	5	.	4	3	2	0	0	10	6	4	6	3	0	4	4	3	2	3	4	3	1	6	0
			W4 n-itch	2	4	0	1	2	1	6	0	5	3	6	0	2	2	1	4	0	2	2	2	1	1	4	2	.	1	0	3	1	0	.	8	1	3	2	1	2	2.5	2	4	0	1	2	1	6	0
			EASI W4-W0	-12.3	-18.5	-15.5	-18.3	-22.8	-24.4	-14	-18.7	-19.4	-11.8	-11.2	-12.4	-19.7	-14.9	-16.8	-15	-40.4	-14.7	-11.7	-13.6	-17.2	-24.7	-33.5	-17.4		-28.8	-21.6	-17.6	-15.6	-14.2		-12.9	-16.7	-37.9	-25.4	-14.4	-28.6	-33.4	-12.3	-18.5	-15.5	-18.3	-22.8	-24.4	-14	-18.7
			silhouette-3	-0.00661457	0.0952056	0.144783	0.0803016	0.0710968	0.0668818	0.0410402	0.105405	0.0704811	-0.0262212	0.0149283	0.217283	-0.0211594	0.230281	0.206258	0.116683	0.113733	0.225952	0.227113	0.0546302	0.146414	0.0889837	0.061687	0.12287	0.0957453	0.119129	0.117506	0.0756887	0.165198	0.00941724	0.089249	0.0363042	0.174071	0.127031	0.152852	0.0748308	0.0256393	0.121876	0.0838823	0.170298	-0.00237942	0.154426	0.0421869	0.0848186	0.0242589	0.0262012
			kmeans-3	Cluster-2	Cluster-1	Cluster-1	Cluster-1	Cluster-2	Cluster-3	Cluster-2	Cluster-3	Cluster-2	Cluster-2	Cluster-3	Cluster-2	Cluster-3	Cluster-2	Cluster-2	Cluster-2	Cluster-3	Cluster-1	Cluster-1	Cluster-3	Cluster-1	Cluster-3	Cluster-3	Cluster-1	Cluster-2	Cluster-3	Cluster-2	Cluster-1	Cluster-1	Cluster-2	Cluster-3	Cluster-2	Cluster-1	Cluster-3	Cluster-2	Cluster-2	Cluster-2	Cluster-3	Cluster-1	Cluster-1	Cluster-3	Cluster-1	Cluster-1	Cluster-3	Cluster-2	Cluster-3
			silhouette-2	-0.0288929	0.231413	0.316069	0.261903	0.151113	0.110904	0.138684	0.0812976	0.168558	0.0906473	0.174143	0.249608	0.215182	0.280868	0.293634	0.216242	0.0191478	0.330296	0.332897	0.064508	0.292409	0.0903406	0.17585	0.282469	0.193766	0.115696	0.233229	0.247198	0.28772	0.0890114	0.0215584	0.143543	0.324163	0.125799	0.259423	0.171005	0.0569488	0.0389466	0.147468	0.248049	0.0664967	0.222869	0.114532	0.0368459	0.0825295	0.0976481
			kmeans-2	Cluster-1	Cluster-2	Cluster-2	Cluster-2	Cluster-1	Cluster-1	Cluster-1	Cluster-2	Cluster-1	Cluster-1	Cluster-2	Cluster-1	Cluster-2	Cluster-1	Cluster-1	Cluster-1	Cluster-1	Cluster-2	Cluster-2	Cluster-1	Cluster-2	Cluster-1	Cluster-2	Cluster-2	Cluster-1	Cluster-2	Cluster-1	Cluster-2	Cluster-2	Cluster-1	Cluster-1	Cluster-1	Cluster-2	Cluster-2	Cluster-1	Cluster-1	Cluster-1	Cluster-1	Cluster-2	Cluster-2	Cluster-2	Cluster-2	Cluster-2	Cluster-1	Cluster-1	Cluster-2
			silhouette-4	0.0648741	0.0395937	0.099439	-0.0272033	0.043695	0.0230948	0.0266643	-0.0413717	0.00801247	0.0577482	0.0567458	0.16061	0.0441186	0.217337	0.16254	0.0259588	0.0883542	0.210856	0.194028	0.0756893	0.106383	-0.0299978	0.19644	0.0602921	0.0356247	0.214033	0.0713369	0.0384981	0.133463	0.0755627	0.0137604	0.0189167	0.135466	0.16513	0.145556	0.041028	0.0321195	0.110567	-0.0507639	0.161685	0.0424267	0.129335	-0.0346289	0.0395136	0.0768757	0.0401435
			kmeans-4	Cluster-3	Cluster-4	Cluster-4	Cluster-1	Cluster-2	Cluster-3	Cluster-3	Cluster-3	Cluster-3	Cluster-3	Cluster-1	Cluster-2	Cluster-1	Cluster-2	Cluster-2	Cluster-2	Cluster-1	Cluster-4	Cluster-4	Cluster-3	Cluster-4	Cluster-3	Cluster-1	Cluster-4	Cluster-2	Cluster-1	Cluster-2	Cluster-4	Cluster-4	Cluster-3	Cluster-3	Cluster-2	Cluster-4	Cluster-1	Cluster-2	Cluster-2	Cluster-3	Cluster-1	Cluster-3	Cluster-4	Cluster-3	Cluster-4	Cluster-3	Cluster-3	Cluster-3	Cluster-3
			Week	W0	W0	W0	W0	W0	W0	W0	W0	W0	W0	W0	W0	W0	W0	W0	W0	W0	W0	W0	W0	W0	W0	W0	W0	W0	W0	W0	W0	W0	W0	W0	W0	W0	W0	W0	W0	W0	W0	W2	W2	W2	W2	W2	W2	W2	W2
			eff/ineff	AE	ineff	eff	ineff	ineff	ineff	ineff	ineff	eff	ineff	ineff	eff	eff	ineff	eff	ineff	eff	eff	ineff	AE	AE	eff_2	eff	AE	ineff	AE	eff_2	eff	ineff	ineff	ineff	eff	AE	ineff	eff	ineff	eff	eff	AE	ineff	eff	ineff	ineff	ineff	ineff	ineff
Protein	Data_Type	LLOD
JUN	Protein	-0.792		-0.06	-0.2866	-0.5476	-0.4411	0.8501	-0.0108	2.5788	0.051	-0.8056	0.1852	0.9272	-0.9163	-0.4669	-0.2793	-0.8386	-0.1689	0.7731	-0.2766	-0.1206	0.2577	0.158	3.265	0.0287	-0.1363	1.1784	0.6332	-0.5437	-0.4726	-0.3788	-0.2336	2.0925	5.3017	-0.8684	0.3884	0.0767	0.0858	0.1147	0.785	-0.2611	0.3426	-0.4506	-0.4571	-0.0121	0.2455	2.552	0.0827
ACTN4	Protein	-0.0219		-0.1092	0.2812	-0.1863	-0.322	-0.0802	0.2218	-0.0771	-0.2581	0.3456	0.1153	2.2938	-0.354	0.0789	-0.1092	0.0988	0.0514	-0.1955	-0.1801	-0.1143	0.0551	0.1214	-0.1732	-0.3937	-0.3541	0.3935	-0.2212	-0.2472	-0.0555	0.1261	0.5331	-0.0488	-0.1254	-0.4044	-0.17	-0.0511	-0.4486	-0.132	-0.0177	-0.2513	0.3849	-0.5792	-0.4663	-0.1862	0.1483	-0.314	0.1386
ADA	Protein	-6.6579		-0.6326	0.0173	-0.4919	-0.3678	0.2471	0.4558	0.0159	-0.2592	0.5179	-0.6737	-0.5797	0.2358	-0.2263	1.338	0.0106	0.012	0.7273	0.1023	-0.6475	-0.0417	0.1673	0.3196	-0.6715	-0.0283	0.3786	0.429	-0.0605	-0.308	-0.7801	-0.014	0.3238	-0.1452	-0.338	0.3615	0.4058	-0.2292	-0.1574	0.333	-0.6841	-0.1212	-0.5222	-0.5719	-0.1711	0.5072	0.1146	-0.3235
ADAM23	Protein	-7.0469		-0.071	-0.3114	-0.1003	0.21	0.1872	-0.8563	0.0939	0.2707	0.766	-0.7626	-0.5644	0.2952	-0.2235	0.4197	0.115	-0.2034	-0.293	-0.1764	-0.0005	-0.2415	-0.418	0.3268	-0.4421	-0.0824	0.3139	0.4831	-1.5153	-0.005	-0.3319	0.2357	0.5476	-0.1639	0.1817	-0.1547	-0.0422	0.027	0.2619	0.229	-0.0775	-0.8421	0.7711	0.5314	0.1076	-0.122	-0.3208	0.598
ADGRE2	Protein	-8.4411		-0.4121	-0.1968	0.0661	0.182	-0.5742	-0.2473	-0.1325	-0.1042	0.0478	-0.2697	-0.3323	0.1876	-0.2303	0.2317	0.0053	-0.0361	0.2841	-0.0419	-0.2576	0.0606	0.0628	-0.147	-0.2333	0.0737	0.0288	0.4949	0.0337	-0.2155	-0.0919	0.1875	0.5538	0.0826	0.1657	-0.458	0.1094	-0.0877	-0.6846	0.3573	-0.3203	-0.1256	0.3237	0.1626	-0.4735	-0.0416	-0.2712	-0.0523
AGER	Protein	-8.2833		-0.4434	-0.8388	0.1442	-0.9086	-0.3527	-0.3527	0.7762	-1.1433	0.1537	-0.4424	-0.4903	-0.2613	0.2503	-0.0485	-0.7048	0.0731	0.1488	-0.1481	-0.4705	0.2328	-0.3795	-0.199	-0.3677	0.1046	-0.327	-0.1921	-0.7427	0.0972	0.258	0.0731	0.4897	-0.5043	0.0142	-0.044	-0.4423	0.2686	-0.1597	-0.6042	-0.2585	-0.6331	0.2757	-0.4926	-0.2058	-0.0404	0.5068	-1.0835
AGRN	Protein	-5.2266		-0.5816	-0.1756	0.1498	0.0898	-0.411	-0.0554	0.3529	-0.0814	-0.06	-0.0514	-0.249	-0.4324	0.0244	-0.464	-0.6922	-0.248	0.2956	0.1982	-0.1352	0	-0.2079	0.1401	-0.3684	-0.3219	-0.1905	0.6238	-0.6035	0.05	-0.275	-0.2144	0.1519	0.071	0.1188	0.0709	-0.0921	-0.2073	-0.2532	0.4389	-0.4349	0.0424	0.3132	0.3442	-0.2909	0.4439	0.5225	-0.0267
AGRP	Protein	-5.0142		-0.3803	0.3427	-0.2126	-0.4955	0.2518	-0.6509	-0.5929	-0.4848	-0.1563	-1.5109	-0.8114	0.7648	-0.0419	-0.1924	-0.1395	-0.3415	-0.5497	-0.3809	-0.0433	0.8447	-0.317	0.0924	-0.4961	0.1651	-0.316	1.1511	-0.7294	0.0291	2.2243	-0.4537	-0.0813	-0.0629	0.32	-0.2517	0.1619	0.3655	0.0758	0.0932	-0.6841	-0.1307	0.5404	0.4359	0.2913	0.276	-1.1562	-0.027
ALDH3A1	Protein	-0.2548		-0.4873	-0.1716	-1.1728	-0.2783	0.46	-0.3791	0.4074	0.0167	0.9202	0.813	-0.3145	0.1965	0.1067	0	-0.1597	0.1424	2.1933	0.2044	-0.3031	0.0625	-0.2348	0.6984	0.8851	0.2315	0.2309	1.2054	2.0537	0.3007	0.0335	-0.144	0.2979	0.1462	0.4868	0.8087	3.1228	-0.0516	-0.4487	1.578	-0.6339	-0.4074	-1.0258	-0.7366	0.3232	-0.8478	-0.0985	-0.1398
AMBN	Protein	-0.8106		0.8328	0.0126	0.2193	-0.4018	-0.1601	-0.5468	0.5796	-0.3043	-0.4262	0.0885	-0.0054	-0.4368	1.4002	-0.1301	-0.3094	-0.1054	-0.1875	-0.3907	-0.3908	-0.1415	-0.4026	0.199	-0.012	-0.1528	0.0957	0.3975	0.1624	-0.0577	0.0261	0.9486	0.2137	0.2674	0.1205	-0.2338	-0.1927	-0.0075	-0.6466	-0.1745	0.4223	-0.0197	-0.0693	-0.0111	-0.1471	-0.2721	0.7905	-0.3086
AMN	Protein	-0.8233		0.2115	-0.1462	0.1936	0.0904	-0.8574	-0.2761	-0.5291	-0.2379	-0.2813	-1.0255	0.1539	-0.6749	0.9022	-0.6462	-1.0146	-0.1957	-0.4036	0.9686	-0.3022	-0.6804	-0.0973	0.1964	0.4107	-0.4047	-0.148	-0.0695	-1.0101	1.0827	-0.0344	0.1079	-0.525	0.2754	0.0892	0.5543	-0.2881	0	-0.3169	0.729	0.084	-0.0388	0.7226	0.4347	-0.4944	-0.5419	-0.0005	0.0533
ANGPT1	Protein	-7.4881		-0.0091	-0.0393	-0.5183	0.1901	-0.2711	0.0231	0.3027	0.1474	0.4402	-0.6096	-0.2311	-0.4962	0.2389	0.2789	0.6964	0.0872	-0.1942	-0.1972	-0.6445	-0.1285	-0.1273	0.461	0.5578	-0.2738	0.0036	-0.0136	-0.1545	-0.2327	-0.6708	0.1379	0.0368	0.4128	-0.5841	-0.0499	0.218	0.5046	-0.1554	-0.0889	-0.1937	-0.4553	0.0569	0.5661	-0.2324	0.5242	0.1428	-0.2721
ANGPTL2	Protein	-6.5131		-0.5456	-0.105	0.2711	-0.0757	-0.2505	-0.1775	-0.1045	0.366	-0.1659	-0.485	-0.3104	-1.2878	-0.4741	-0.5945	-0.3368	-0.5895	-0.2661	0.4874	-0.4563	0.8285	-0.4006	0.0332	-0.0615	-0.1183	-0.099	0.1732	0.1929	0.123	-0.762	-0.0712	0	0.5343	0.1166	-0.7219	0.819	-0.2775	-1.1382	-0.2555	-0.2602	0.1823	0.3969	-0.1023	0.0278	0.1028	-0.407	0.3345
ANGPTL4	Protein	-7.4403		-0.1846	-0.3489	-0.156	0.4707	0.3564	0.3021	1.1153	0.3572	0.2395	0.7599	-0.7385	-0.2974	-0.0996	-0.4559	-0.8359	0.224	0.7037	-0.2983	0.6983	-0.1641	-0.0278	0	1.0553	-0.3636	-0.2812	1.0303	-0.3686	-0.2407	-0.5821	-0.0808	0.6272	0.2718	-0.2587	-0.9961	-0.3313	-0.2107	0.8789	0.7109	-0.701	-0.6466	0.3557	0.4168	-0.4658	0.8796	0.937	0.1085
ANXA11	Protein	-2.5482		0.1671	-0.5039	-0.5171	-0.3334	1.4744	0.9654	0.6547	0.4855	1.2191	1.4881	-0.0473	1.8273	-0.3186	2.6196	2.3068	2.0138	0.0042	-1.0585	-1.1662	0.7017	-1.4159	1.0731	-0.8034	-0.6909	1.1901	-0.1191	2.2297	-0.9038	-0.91	0.8346	-0.0531	1.1771	-1.0483	0.4903	1.4181	0.7809	0.6826	0.8454	-0.4883	-0.6632	0.3422	-0.618	0.3677	0.514	0.5442	0.3144
AOC1	Protein	-0.8771		-0.7202	-0.6582	2.2565	0.1605	-0.2104	-0.3315	-0.0644	-0.6633	0.5747	1.4197	-0.1077	-0.8223	-0.1796	-0.4181	0.6666	0.1585	1.5015	-0.2868	0.5069	0.5375	1.5529	0	-0.9216	-0.409	1.4406	-0.3057	-0.1605	-0.0686	-0.2591	0.1557	0.2861	0.4857	-0.2084	-1.0535	-0.1098	-1.1455	-0.8179	-0.2604	-0.6875	-0.9069	2.39	0.3236	-0.3368	-0.0559	-0.2719	-0.7589
ARHGEF12	Protein	-2.2046		0.7673	-0.1946	-1.3057	-0.6825	1.6858	1.2098	1.1232	0.3528	1.4789	0.9483	-0.4266	2.8362	-0.6653	3.3953	1.9767	1.7032	-0.001	-1.0085	-1.0137	0.6376	-1.0719	-0.0532	-0.1269	-1.1587	1.0418	-0.2225	2.488	-0.3262	-1.2088	0.8535	0.132	0.6436	-1.1406	0.1628	1.8564	1.3294	1.3559	0.2162	-0.0754	-0.3324	0.3243	0.0337	0.2342	1.0679	0.9286	0.8595
ARNT	Protein	1.0452		2.9008	-0.3546	-0.0374	-0.6267	-0.4929	-1.0931	-0.6518	-0.2316	-0.827	-0.5635	0.3237	-0.2267	-0.8102	0.0188	-0.1693	0.6087	0.1787	0.0507	0	1.6386	0.5146	0.0168	-0.4215	-0.6532	2.7002	0.0785	0.4644	0.4036	-0.314	1.1857	2.2349	0.8411	-1.1057	0.2559	0.7548	2.0215	-0.6223	-0.186	2.8594	-0.1964	-0.8188	-0.298	-0.5125	-0.382	-0.5474	-0.4477
ARTN	Protein	-0.2105		-0.021	-0.1201	-0.183	0.0136	-0.092	1.2842	0.0122	-0.2835	0.0483	0.8502	-0.4982	-0.5063	0.5567	-0.9358	-0.0167	-0.2884	0.1397	-0.1848	-0.6864	0.077	0.0245	0.3141	-0.1309	0.0922	1.4436	-0.0097	-0.3913	-0.3902	0	0.0726	0.3438	1.0488	-0.5263	0.1497	-0.396	-0.2011	-0.615	-0.4831	0.3287	-0.6819	-0.6115	0.447	0.3339	1.6224	-0.121	-0.2057
ATP5IF1	Protein	-2.6781		0.3471	-0.3606	-0.9058	-0.3427	0.4409	-0.1217	0.1396	-0.0279	1.6096	-0.4427	0.0078	1.4684	-0.482	1.4948	2.3057	0.1733	-0.3437	-0.7502	-0.5379	-0.1225	0	0.995	-0.3553	-0.8103	1.0908	0.7349	0.559	-0.4405	-0.9357	0.4536	0.0193	0.355	-0.073	0.5287	1.1651	0.9884	0.2043	0.2024	-0.405	-0.774	0.0277	-0.548	-0.3471	-0.1555	0.0515	0.3581
AXIN1	Protein	-2.7028		0.8896	-0.1117	-0.9308	-1.0243	0.5824	0.6558	0.8004	0.1134	0.5257	0.2371	-0.206	3.2534	-0.5187	2.8621	1.964	0.8144	-0.1853	-1.0541	-1.2528	1.1263	-0.9333	0.1843	-0.3978	-0.6899	1.3393	-0.4833	0.9625	-0.1686	-0.278	0.3716	-0.068	1.3921	-1.5265	0.402	2.8214	1.5534	1.2985	0.3619	0.5009	-0.5412	0.265	-0.4281	-0.4811	0.6714	0.5207	0.3288
B4GALT1	Protein	-7.5008		-0.633	-0.179	0.042	-0.0488	-0.4574	-0.3933	0.2038	-0.5804	-0.2816	-0.4055	-0.724	-0.4673	-0.147	-0.4442	-0.4332	-0.6345	0.0712	-0.4876	-0.3661	-0.3386	-0.467	0.0507	0.0651	0.0134	0.0135	0.4881	-0.5482	-0.5091	-0.2355	-0.0872	0.005	-0.2627	-0.3076	-0.1445	-0.0732	-0.6041	0.0045	0.1039	-0.3058	-0.0617	0.5499	0.6113	-0.2329	0.3413	0.4869	-0.0904
BACH1	Protein	-1.5749		0.2072	-0.5344	-0.3685	-0.3288	-0.7106	-0.0469	0.439	-0.0992	0.388	0.6377	0.1991	1.148	-0.4082	0.9335	1.5213	0.2741	-0.0654	-0.7406	-0.8608	0.5625	-1.0045	1.0164	-0.5657	0.1492	1.3595	-0.3535	1.6148	-0.3127	-0.321	0.9766	0.17	1.2941	-1.1469	-0.0158	1.8372	1.2625	0.5728	0.9444	-0.1085	-0.9081	0.2189	-0.6497	-0.6482	-0.3131	0.4993	-0.1019
BANK1	Protein	-5.6211		0.2982	-0.5109	-1.4035	-1.2416	1.3967	0.8745	1.0411	-0.0301	1.2543	0.5379	-0.3698	3.6572	-0.4772	3.2704	2.212	1.865	-0.7623	-0.7444	-0.7229	0.5739	-0.7674	-0.082	-0.4211	-1.203	1.3837	-0.8649	1.4225	-0.3787	-0.483	1.011	-0.6323	1.3688	-0.9085	0.1399	3.1293	1.0964	1.4283	-0.6439	-0.1557	-0.553	0.4545	-0.4753	-0.3206	0.7337	0.8732	0.2143
BCL2L11	Protein	-3.9672		-0.142	0.0355	0.521	-0.0215	0.0895	0.057	-0.1758	0.0635	-0.0756	-0.5652	-0.2023	-0.2236	-0.1937	-0.0534	-0.204	-1.1362	0.1696	-0.2532	0.1727	0.0195	-0.1423	-1.2289	0.0146	0.1471	-0.0934	0.145	0.0658	0.0015	-0.1507	0.0568	0.1739	0.2155	-0.1544	0.014	0.2896	0.4967	0.0568	-0.008	0.0098	-0.7652	0.6012	0.0968	-0.7236	0.049	-0.0938	0.1176
BCR	Protein	-2.1991		0.0615	-0.3824	-0.2785	-0.3134	0.3789	0.1201	0.1432	0.1858	0.3684	0.3564	-0.2496	1.6935	-0.6398	1.5868	1.4476	0.475	0.1538	-0.5048	-0.4046	0.2127	-0.8636	0.6514	-0.0282	-0.6111	0.8984	-0.0496	0.5295	-0.0774	-0.4306	0.4823	-0.0677	0.7603	-0.6504	0.1142	1.6967	1.0109	0.5143	0.6907	-0.2069	-0.4435	0.0863	-0.4831	-0.5025	0.0356	0.1381	-0.0549
BID	Protein	-1.1503		-0.1597	-0.5371	-0.0172	-0.3634	1.0313	0.7349	0.566	0.2596	0.6012	0.5323	-0.4397	0.7647	-1.1066	1.4572	1.5717	1.6528	0.4645	0.1444	-0.4603	-0.2578	-1.2892	-0.1578	-0.4691	-0.978	0.2615	-0.582	1.7247	-0.9224	-0.9749	0.3461	0.4891	-0.2537	-1.2922	-0.2175	0.2229	0.32	0.3952	0.2319	-0.4985	-0.5419	0.5137	0.0593	0.3442	0.8834	0.5502	0.6023
BSG	Protein	-6.716		-0.2917	-0.2103	0.0486	-0.4732	-0.1669	-0.0839	-0.0388	-0.0637	-0.0642	-0.3832	-0.1547	0.0957	0.1423	-0.1511	-0.1628	0.1918	0.1422	-0.0601	0.0272	0.0228	-0.1343	0	0.1066	-0.0802	0.1398	0.4447	-0.124	-0.1025	-0.277	0.1528	0.2974	-0.0283	0.1465	-0.1531	-0.047	-0.1678	-0.3119	0.0454	-0.2703	-0.2099	0.0545	-0.3503	-0.1296	0.0524	0.0105	0.0619
BTN2A1	Protein	-6.6587		-0.1568	-1.072	0.2023	0.0451	-0.3861	0.2271	0.0721	-0.099	0.1637	-0.4494	-0.4535	-0.2331	0.3676	-0.0923	-0.1095	-0.0478	0.228	0.1561	0.1129	-0.0686	-0.1659	0.0906	-0.0683	-0.0026	0.0161	0.4414	-0.2849	-0.3753	-0.2331	0.3192	0.3166	0.0916	0.1585	0.1089	-0.1251	-0.0057	-0.1642	0.4581	-0.2784	-1.0009	0.3084	0.0768	-0.3181	0.4512	-0.0139	0.0224
BTN3A2	Protein	-4.6096		-0.7246	-0.3591	0.2094	-0.7297	0.0084	0.2611	-0.1346	-0.3617	0.3174	-0.1866	-0.4238	0.1219	-0.2749	0.2373	0.4624	0.2543	-0.1798	-0.6346	-0.3436	0.023	-0.6878	-0.3179	-0.4227	-0.3	-0.0443	-0.1352	-0.0279	-0.2952	-0.3623	0.1411	0.457	0.1661	-0.0457	0.0241	-0.4933	0.027	0.0846	0.1013	-0.7256	-0.3005	0.5039	-0.288	-0.1966	0.3695	-0.2993	-0.1172
C1QA	Protein	-6.6469		0.2346	-0.4474	-0.2011	0.0463	-0.1835	-0.2869	0.1696	-0.2562	-0.4742	-0.5769	-0.5773	-0.0666	-0.3821	-0.3405	-0.0325	-0.1878	-0.0616	-0.1648	-0.2998	-0.3175	0.0409	-0.4948	-0.2708	0.0837	-0.1109	-0.1317	-0.5306	-0.4329	-0.2972	-0.1092	-0.0471	0.0025	-0.2818	-0.1327	-0.4679	0.0179	-0.1845	-0.897	0.5135	-0.3789	0.6161	1.0938	0.2621	0.0118	0.382	-0.0301
CASP2	Protein	-1.3585		0.827	-0.5812	-1.1207	-0.3753	1.7174	1.779	1.3081	0.4654	1.796	1.3388	-0.0084	1.6181	-0.5633	2.0032	1.8151	2.0253	-0.1001	-0.5272	-0.683	0.9825	-0.6659	-0.8782	0.5417	-0.8619	0.6071	-0.2025	2.5889	-0.3568	-1.3779	0.9405	0.1122	-0.0978	-0.9744	-0.1954	1.5008	0.9771	1.3071	0.7108	-0.0618	-0.6338	-0.0191	0.4235	0.751	1.5667	1.1602	0.7184
CCL11	Protein	-8.2528		-0.3496	0.0847	0.0402	0.0652	-0.05	0.0229	0.2914	0.2203	-0.0918	-0.6381	-0.5888	0.1756	-0.1262	-0.4194	0.7699	-0.0349	0.0484	0.072	-0.0131	0.1643	-0.2089	0.0524	-0.6272	-0.269	-0.2531	0.285	-0.4196	0.3298	-0.5343	-0.3682	-0.3369	0.213	-0.1233	-0.0076	0.2263	-0.2143	-0.9395	-0.0501	-0.4604	-0.0386	0.1254	0.3499	0.3834	-0.0069	-0.0526	0.3679
CCL13	Protein	-7.8438		-0.2546	0.0034	0.862	0.4194	2.1928	0.8692	0.858	0.4862	-0.1234	-0.2246	0.0065	-0.6121	0.8652	0.782	0.8907	0.0742	2.6602	0	-0.0939	0.543	0.2937	1.5163	1.6541	0.351	0.1851	1.3965	0.1233	0.5196	-0.6961	0.2556	0.6342	0.3877	-1.1281	1.7269	2.2309	0.3297	-0.0699	0.9088	-0.6854	-0.4376	0.8375	-0.5323	1.1583	0.76	-0.2056	-1.2474
CCL17	Protein	-10.2015		-0.0981	1.5392	-0.6012	2.5804	2.8706	1.9265	2.2101	1.818	1.8347	0.7857	2.8109	-1.1141	2.5424	1.9848	3.1669	1.4597	3.1067	0.1674	0.4347	0.0903	1.1916	3.4576	4.0571	-0.3246	1.4415	3.5499	-0.0216	0.7717	-1.0345	-0.5877	-0.1635	1.4256	-1.1935	3.3404	3.4173	-0.0728	0.2687	2.7095	-2.1214	1.2609	-1.4457	-2.8328	0.4714	-0.4962	1.156	-2.4538
CCL20	Protein	-5.0929		-1.429	-0.775	0.0016	-0.415	0.7024	0.3417	0.1849	-0.4379	-0.8098	-0.3731	2.3181	0.1978	-0.0849	0.3126	0.245	-0.2969	1.8711	-0.2298	0.0589	-0.6704	-0.0025	1.7647	2.0206	1.0571	-1.0292	3.6847	0.2325	0.4817	1.2083	-1.099	-0.4235	0.0334	1.7168	-0.2531	0.3886	-0.2936	-0.2707	2.1437	-0.9916	-1.1857	-0.1197	-0.8314	0.1554	0.1265	-0.299	-0.0739
CCL21	Protein	-5.9078		-0.4772	-0.4825	-0.0029	0.1737	-0.3489	1.1958	-0.0935	-0.3473	-0.4717	-0.6958	0.5306	-0.4354	0.7495	-1.0026	-0.3353	-0.104	0.1261	0.0731	0.2161	0.4449	0.159	0.2459	-0.4048	-0.1155	-0.2927	0.5718	-0.6179	-0.2625	0.2759	0.2024	-0.0424	0.1597	0.4871	0.2202	-0.5949	-0.0367	-0.1958	-0.0678	-0.4935	-0.4611	-0.2608	-0.1464	-0.2265	1.1742	-0.6345	-0.1766
CCL22	Protein	-10.0785		-0.4552	0	-0.772	0.5872	1.4311	1.8483	1.1442	0.7651	1.2621	0.0283	1.4717	-0.6456	2.0641	0.5932	1.7029	0.6917	3.0663	0.5789	-0.0635	0.2083	0.9257	2.4793	2.9028	0.1002	0.2113	2.7222	0.5412	0.6479	0.1152	-0.3495	0.7998	0.276	0.2579	0.9797	1.845	-0.3231	0.6657	1.1555	-1.1692	-0.3294	-1.4542	-2.2931	-0.1498	0.504	0.0279	-0.4973
CCL23	Protein	-6.1894		-0.216	-0.1929	0.7614	0.4397	-0.0113	0.7359	0.0289	0.6495	0.3582	-0.7054	0.3232	-0.0012	-0.1086	-1.11	-1.0435	0.2934	0.8594	-0.5597	0.1104	0.1066	-1.4119	0.3002	0.6855	-0.0136	0.3367	0.507	-0.7489	0.3609	0.2409	0.5239	-0.0742	0.1541	-1.0441	0.8421	-0.0065	-0.2775	-0.006	0.7392	-0.599	-0.3885	0.5697	0.6303	-0.3257	0.4375	0.4461	0.0724
CCL24	Protein	-8.1973		-0.7929	1.2048	0.3821	0.1371	-1.1842	0.426	-0.9803	-0.8135	0.2365	0.4611	-0.07	0.3698	0.0257	-0.6205	0.4294	-0.3511	0.5627	0.4783	-0.0636	1.1684	-1.2334	0.0906	-0.9162	-0.4991	-1.7449	0.1755	0	-0.3968	0.8881	0.1178	-0.9449	0.3786	-0.333	0.1195	-1.2743	0.5337	-1.0475	0.2121	-1.0587	1.0209	-0.1051	0.0225	-1.2008	0.2669	-1.1636	-0.7421
CCL25	Protein	-7.5209		-1.0895	-0.1245	-0.7858	-0.0715	1.0694	0.7445	-0.0603	-0.132	-0.6936	-1.1018	-0.8664	-0.0331	-0.8607	-0.6623	-0.4716	0.2055	0.2082	-0.1913	-0.9894	-0.5736	-0.17	-0.2211	-1.0318	-0.6746	-0.223	0.4446	-0.7871	-0.582	0.1464	-0.9498	0.366	-0.2538	-0.2034	-1.2132	-0.425	0.4337	-0.9241	0.0531	-0.7946	0.0948	-0.144	0.9305	1.5057	0.7988	-0.0091	0.4562
CCL26	Protein	-3.7357		0.2822	0.0576	0.218	-0.2267	0.9373	1.1569	1.1698	-0.3883	1.6719	0.2329	0.402	-1.1334	1.2266	-0.5324	0.9213	-0.059	4.0252	0.1786	-0.331	0.9412	-0.2627	1.9107	1.3422	0.159	1.0729	2.2247	1.2772	0.6243	-0.5818	-0.6605	0.752	0.299	-1.0584	1.0924	2.3148	-0.3683	2.3073	1.6133	-0.3556	-0.2803	-0.0467	-1.576	0.3176	0.1621	1.0686	-1.0018
CCL28	Protein	-1.9537		0.15	-0.6694	0.8414	-0.4757	0.675	0.7862	2.6895	0.5093	1.1484	0.1619	0.1464	1.2497	1.3917	1.0093	-0.0045	0.1328	-0.3889	-0.3603	-0.4143	-0.8394	0.3889	1.0018	-0.6677	-0.3461	-0.0979	-0.9049	-0.2723	-0.8498	-0.0463	0	0.0813	1.2064	-0.1872	-0.2383	-0.3878	1.3365	-0.1343	-1.0157	0.0671	-0.573	0.7684	0.2643	0.7696	1.1412	2.6078	0.3007
CCL3	Protein	-5.5293		-0.603	-0.3136	0.4873	-0.0052	-0.4914	0.738	-0.008	-0.0302	-0.0424	0.4412	0.1638	0.0515	0.0335	1.7234	0.3024	0.1766	0.815	0.8263	-0.2203	0.7901	0.1098	0.2805	-0.1437	-0.282	-0.527	-0.1064	3.0932	0.4287	-0.4395	-0.1729	1.0996	1.5929	0.2694	0.3728	-0.2907	-0.1424	-0.302	0.6207	0.0329	-0.4891	-0.3502	-0.1798	-0.5384	0.2942	-0.7161	-0.3374
CCL4	Protein	-8.3573		-0.2926	0.3676	1.0351	0.7348	-0.9953	0.4414	-0.0922	-0.8268	0.3811	0.5351	0.4788	0.2019	0.8563	0.8467	0.1785	0.3107	0.5962	0.062	0.6602	0.638	0.9316	0.5594	0.1856	-0.0332	0.1084	0.0565	1.2406	0.5392	-0.8905	-0.1295	1.6007	0.1907	0.3772	0.6435	-0.3081	0.4771	-0.0642	-0.0271	0.096	-0.4533	0.4001	0.0291	-1.2947	0.1042	-0.6864	-1.0734
CCL7	Protein	-4.2026		-0.8073	0.2814	-0.2654	0.0162	1.9325	1.7545	0.2085	0.3784	-0.1073	-0.2156	0.1893	-1.0271	0.1223	0.4841	1.1637	-0.8213	2.7303	-0.5549	-0.2567	0.4689	0.226	2.813	2.4065	-0.6681	-0.4267	2.7103	1.4399	0.0683	-0.93	0.4656	1.4121	0.9444	-0.1576	0.8852	3.745	0.0926	0.0799	2.3166	-1.4512	-0.0633	-0.5741	-0.4807	0.0962	0.5827	-0.4716	-0.5367
CCN2	Protein	-9		0.41	-0.114	0.6539	-0.5576	-0.3895	-0.0854	-0.308	-0.5165	0.4914	-0.2535	-0.5203	0.3247	0.164	0.5515	0.8102	-0.5212	-0.2749	-0.1589	0.4578	-0.4134	0.7094	0.2478	0.4666	-0.204	-0.4332	-0.5223	-0.3374	0.2079	-0.8891	0.24	0.228	0.4557	-0.3496	-0.7647	0.5953	0.3968	0.2429	-0.7414	-0.1419	-0.1894	0.7662	0.3796	-0.7607	0.458	-0.2907	-0.9085
CD160	Protein	-8.8676		0.0733	-0.5758	-0.3739	0.0677	-0.604	-0.2276	0.1336	-0.7179	-0.2195	-0.2537	-0.6619	-0.1578	0.142	-1.0362	-1.1321	-0.1548	-0.086	0.0728	-0.4637	-0.3339	0.1214	0.1875	0.3344	0.0359	-0.0835	0.5887	-0.167	-0.2448	0.412	0.3784	0.7305	1.0958	0.1281	0.0915	-0.4794	0.2794	0.069	0.2661	0.0407	-0.4925	-0.5863	0.0924	-0.4136	0.0206	0.1319	-0.6965
CD200	Protein	-3.5625		0.5349	-0.4408	1.0024	-0.1218	-0.533	-0.2472	0.3373	-0.214	0.3374	-0.6593	-0.5052	-0.1812	-0.1441	0.1224	-0.1103	0.177	0.1417	-0.0512	-0.1284	0.1209	-0.0998	-0.0131	-0.1267	0.7125	0.2422	0.0926	0.0494	-0.2486	-0.0455	0.2608	0.5487	0.2903	0.2447	-0.5554	-0.1562	0.0964	-0.4298	0.1388	0.5847	-0.6551	0.8271	0.0438	-0.5019	-0.3569	0.1642	-0.1119
CD200R1	Protein	-7.066		-0.1272	-0.0638	0.3845	-0.0359	-0.0438	0.8249	-0.2167	-0.7523	-0.1776	-0.9231	-0.3875	-0.3507	-0.0366	-0.4748	-0.3675	0.0917	0.7282	-0.0512	0.2565	0.2945	0.6807	0.7096	-0.0208	-0.0273	0.2701	0.1082	1.1254	-0.2994	-0.1433	0.0643	0.3752	0.0053	0.2498	-0.115	0.4283	0.0876	0.7483	0.4477	0.0001	-0.1879	0.4723	-0.1518	-0.2283	0.736	-0.261	-0.5973
CD22	Protein	-7.4106		-0.031	-0.4423	0.2858	-0.751	-0.3208	0.1815	0.0075	-0.796	0.0044	-0.514	-0.0292	-0.0794	0.2227	0.0594	0.4662	-0.1483	0.2894	-0.3412	-0.0548	-0.1834	0.1138	-0.6015	-0.3361	0.5941	0.942	-0.0634	-0.1033	-0.0345	0.0385	0.7274	0.4355	0.2464	0.4977	-0.4375	0.1233	-0.0733	-0.6449	-0.1792	0.151	-0.2983	0.2676	-0.765	-0.096	0.3357	0	-0.6801
CD244	Protein	-4.7954		-0.1934	0.0135	0.4356	-0.0456	-0.4155	0.1233	-0.2881	-0.3724	0.0399	-0.3284	-0.7261	0.0788	-0.0095	-0.5096	-0.1493	-0.0252	-0.0312	-0.8629	0.0998	0.1079	0.0117	-0.2747	-0.0092	0.263	0	0.101	-0.027	-0.4022	0.0842	0.1469	0.2927	0.3014	-0.0914	-0.3606	0.0014	-0.0583	-0.478	-0.0425	-0.2145	-0.1406	0.3736	0.1434	-0.4421	0.2461	-0.3916	-0.2889
CD276	Protein	-6.4997		0.1922	-0.9489	-0.0531	-0.0748	0.1675	-0.3124	0.1333	-0.1289	0.0477	-0.5123	0.0793	0.0264	0.3103	-0.004	-0.6248	-0.8851	0.3394	-0.1236	-0.0092	-0.4519	-0.3488	0.005	0.508	0.4921	0.342	0.5945	-1.289	-0.1318	-0.0634	-1.1598	0.6724	-0.0969	0.0818	0.8076	-0.2106	0.0103	0.0024	0.4565	0.1762	-0.6853	-0.0273	-0.0024	-0.2407	-0.419	0.031	0.1337
CD4	Protein	-6.0912		-0.4679	-0.6418	0.3311	-0.1034	-0.5553	0.6057	-0.3034	-0.521	-0.1307	-0.4862	-0.6188	0.0884	-0.4846	-0.1939	-0.2807	0.292	0.3225	-0.2964	-0.0073	0.2016	-0.0104	-0.0745	-0.4789	0.0008	0.0111	0.2551	-0.0879	0.0704	0.0913	0.03	0.2234	0.1706	0.2138	0.0699	-0.0196	0.1935	-0.1946	-0.08	-0.333	-0.6745	0.1943	0.1421	-0.7386	0.611	-0.3297	-0.2383
CD40	Protein	-8.3809		-0.1917	-0.2003	-0.5728	-0.0546	0.3621	0.2252	0.3569	0.0378	0.5047	-0.1525	-0.1864	0.4248	-0.1413	0.6795	0.5121	0.2087	0.0589	-0.1568	-0.098	-0.1541	-0.3983	-0.148	0	-0.3978	0.1619	0.3327	-0.1857	-0.3821	-0.5272	-0.3694	0.0629	0.123	0.2862	-0.2535	0.2229	0.3634	0.3517	0.3669	-0.6	-0.2617	-0.1296	0.1602	0.0329	0.4258	0.2352	-0.0442
CD40LG	Protein	-8.2035		0.0607	-0.2477	-1.0485	-1.122	0.7141	0.6144	0.1905	0.6004	1.0693	0.3673	-0.9422	0.9075	0.2764	0.8826	1.1238	0.7987	-1.1508	-0.7662	-0.8183	0.0239	-0.7103	-0.1807	-0.6769	-0.4656	-0.6833	-0.3008	1.0032	-0.4953	-1.3206	0.3369	0.7045	0	-1.2226	-0.1426	0.3078	0.873	0.7438	-0.0004	-0.0044	-1.495	0.7796	0.3563	0.1317	1.1358	0.5698	0.3208
CD48	Protein	-6.0573		0.0865	-0.1609	0.2718	-0.2272	-0.1206	0.4894	-0.7389	-0.4301	-0.3402	0.0896	-0.3027	-0.3841	0.8697	0.3498	0.0462	-0.1732	-0.1528	0.2197	0.3253	-0.1892	0.0537	-0.3303	-0.2694	0.416	0.0951	0.4023	0.0509	-0.3531	0.3278	0	0.4983	-0.0679	0.4869	-0.5396	-0.3454	0.1634	-0.2126	0.2876	0.1237	-0.1505	0.4403	-0.0929	-0.1495	0.5307	-0.8381	-0.3351
CD58	Protein	-9.6385		0.0663	-0.2315	-0.0419	-0.0884	0.047	-0.1772	-0.1523	-0.1746	0.2617	-0.3619	-0.2824	0.1758	0.2042	-0.0221	-0.2592	0.179	0.2567	0.2922	0.0775	0	-0.2054	-0.1532	-0.2833	0.1733	0.0532	0.3604	-0.1629	-0.6625	-0.0744	-0.0161	0.2862	-0.2248	0.2998	-0.3004	-0.0248	0.0257	-0.5777	0.0028	-0.1343	-0.2451	0.0532	-0.048	-0.1438	-0.0514	-0.163	-0.0487
CD6	Protein	-8.2968		0.0495	-0.2107	0.4448	-0.0424	0.2951	0.5981	-0.4842	-0.2131	0.0193	-0.6576	-1.1061	1.5148	-0.0998	1.5848	0.0797	2.0913	1.4395	0.3904	0.2325	-0.4242	0.1856	-0.1546	-0.7857	0.1126	0.4184	-0.4117	0.3606	0	0.0989	-0.4036	0.3861	0.0032	-0.0992	-0.8651	-0.424	-0.4105	-0.2568	0.2242	-0.1012	-0.3011	0.4285	-0.0186	0.0196	0.6111	-0.4645	-0.0784
CD70	Protein	-5.2233		-1.0726	-0.561	0.1653	-0.0301	0.9898	1.5922	0.9623	0.2098	0.1712	0.6615	0.9402	0.2274	-0.5343	-0.4574	0.0783	-0.2194	1.1165	-0.5968	0.2428	-0.8869	0.4617	0.026	0.6986	-0.0804	0.1371	0.9784	-0.4713	-0.822	-0.1448	-1.4524	-0.2435	1.0015	-0.7894	0.3231	-0.487	-0.0204	0.8037	-0.0506	-0.6107	-0.3473	-0.355	-0.5735	0.2174	1.3347	0.7733	0.4037
CD79B	Protein	-9.2213		-0.5746	-0.613	0.0915	-0.795	0.041	1.1125	0.1145	-0.7279	0.179	-1.077	-0.0743	0.0407	0.2829	-0.3869	-0.3737	-0.4697	0.242	-0.3046	0.2885	-0.312	0.1157	0.2423	-0.0763	0.0538	0.4518	0.7756	-0.4698	-0.4632	0.0506	0.363	0.6849	-0.026	0.2351	0.1301	-0.304	-0.3818	-0.3002	0.0936	-0.4042	-0.6683	0.0832	-0.4282	0.0951	1.4863	0.1705	-0.4823
CD83	Protein	-4.7262		-0.3623	-0.3396	0.537	-0.0172	0.3965	0.839	0.2357	-0.0187	0.3927	-0.2744	0.0279	0	0.344	0.0655	0.004	0.1297	1.235	-0.0189	0.0873	-0.0912	0.0072	0.5277	0.6336	0.2464	0.2121	1.1752	-0.422	-0.0459	-0.0198	0.6617	1.05	0.2581	1.1377	0.6855	0.1102	-0.2118	-0.0011	0.7543	-0.5723	-0.673	-0.2284	-0.7689	-0.3363	0.2237	-0.2993	-0.1185
CD84	Protein	-6.9386		0.1392	0.0333	0.2239	0.0608	-0.1163	0.2154	0.2207	-0.1072	0.3014	-0.0335	-0.4703	0.3825	-0.1563	0.4282	0.4009	0.6841	-0.3368	-0.1492	-0.1233	0.3263	-0.4058	-0.206	-0.4436	-0.3761	-0.0865	-0.0783	0.0213	-0.2178	-0.4284	0.2281	0.1534	0.4043	-0.6254	-0.2572	0.3173	0.4534	-0.0415	0.081	0.0443	-0.3303	0.578	0.2534	0.0089	0.2073	0.2137	-0.1884
CDON	Protein	-8.3195		-0.3425	-0.3536	-1.0035	0.1534	0.3272	0.1668	0.3163	-0.1261	-0.2012	-0.1155	-0.264	-0.878	0.3978	-0.2449	0.2471	0.3075	0.8222	0.0345	0	-0.7632	-0.2826	0.4629	0.1314	-0.0856	-0.3768	1.1189	-0.2181	-0.2775	-0.4558	0.2772	0.4142	-0.2884	0.06	-0.1185	0.3188	-0.5585	0.04	0.8061	-0.3189	-0.2001	-0.6309	-0.1967	-0.1297	-0.024	0.2013	0.1704
CDSN	Protein	-3.8114		-0.715	-0.6271	0.0595	0.3104	0.5943	0.9109	0.2978	0.0049	-0.0809	-0.3508	-0.0459	-0.4398	0.44	-1.4934	0.1524	-0.4228	2.1083	0.1441	-0.0235	-0.0799	-0.155	0.8561	1.4408	-0.251	-0.6426	0.9607	0.091	-0.8599	-0.8736	-0.2675	0.4899	-0.6199	-0.1153	0.6347	0.6103	-0.1207	0.0015	0.7949	-0.8309	-0.4728	-0.31	-0.113	-0.1828	0.5527	0.1328	0.0182
CEACAM21	Protein	-3.4381		0.5173	-0.6552	0.0002	-0.606	-0.6906	2.2559	-0.0991	-0.4878	2.2859	2.215	0.7833	-0.1407	0.6582	0.0483	2.1725	0.685	1.6559	-0.2736	0.992	-0.3481	-0.1368	-0.3899	-0.1673	-0.2575	-0.4879	0.0541	-0.3247	-0.8048	-0.105	1.2325	4.1354	-0.0897	-0.4647	1.4418	-0.1622	-0.7421	-0.5733	1.8949	0.8303	-0.5819	-0.1932	-0.0002	-0.6845	2.1874	-0.6252	-0.4357
CEP164	Protein	-0.6352		0.2711	-0.4439	0.2096	-0.5065	-0.5529	-0.7109	-0.3837	-0.2644	-0.0414	0.4414	0.4343	-0.5721	0.102	0.4643	0.551	1.1097	0.5398	-0.6745	-0.8178	0.1069	-0.6562	0.3754	-0.1878	-0.2638	1.2246	0.1346	0.2334	-0.1791	-0.442	0.9675	2.2443	0.6012	-0.1028	-0.3912	-0.0879	0.1454	-0.7141	0.3527	-0.5385	-0.4017	0.1035	-0.5791	0.0701	-0.1703	-0.0181	-0.7721
CHRDL1	Protein	-5.317		0.0685	-0.6869	0.4945	0.6456	-0.8067	0.1669	0.4184	0.0904	0.0416	-1.0792	-0.5351	-0.1349	0.0591	0.0214	-0.4277	-0.5515	-0.112	0.2503	-0.1683	0.1716	-0.1011	-0.2406	-0.8183	0.5499	0.1116	-0.1367	-0.2788	-0.283	0.2525	0.0017	0.396	-0.1966	-0.1532	-0.529	-0.1998	-0.256	-0.356	-0.3739	0.294	-0.5553	0.5793	0.9299	-0.1255	0.5445	0	0.473
CKAP4	Protein	-7.6853		-0.3862	-0.3406	-0.1587	0.3768	-0.6326	-0.0383	0.2057	-0.1545	0.001	-0.4221	-0.4792	-0.149	0.3894	0.0985	-0.2372	-0.0935	0.2908	-0.3573	0.0094	-0.2173	-0.056	0.3088	0.6176	-0.1235	-0.2142	0.3106	-0.5763	-0.0671	-0.2629	-0.1333	0.5162	-0.0137	-0.1785	0.8262	-0.0441	-0.1788	0.1495	0.2421	-0.2481	-0.4982	-0.1545	0.3896	-0.5753	0.0547	0.1827	0.159
CKMT1A_CKMT1B	Protein	-8.9297		-1.8521	-0.9669	-1.3489	0.8437	1.6634	1.4099	0.4178	0.9537	-0.59	0.673	-0.6889	0.82	-1.2596	0.4624	0.0332	0.4264	1.7066	-0.6329	0.9164	0.301	0	-0.3172	-0.3323	-0.4457	-0.1844	0.7485	1.3505	0.0262	-0.4188	-0.8925	0.0707	-1.178	-0.7345	0.004	0.1157	2.0435	-0.1633	1.8193	-0.5788	-0.5163	-1.1572	-0.3882	1.7297	1.166	-0.1216	0.9423
CLEC4A	Protein	-6.2134		-0.4507	0	0.098	-0.0293	0.1737	0.1481	-0.0016	-0.0427	0.3694	-0.1683	-0.4444	-0.2912	-0.0762	-0.1765	0.323	0.1878	0.784	-0.3712	-0.5062	0.0074	-0.7977	0.5189	-0.6236	0.3854	0.0706	0.9225	0.0858	0.0301	-1.8435	0.183	-0.1285	0.1269	-0.2923	0.0022	0.5596	0.1759	0.3734	-0.2509	-0.1476	-0.3672	0.3041	0.0532	0.3618	0.2028	-0.1446	-0.0494
CLEC4C	Protein	-5.552		-0.4755	0.1992	0.1494	0.4888	-0.797	0.1896	0.5923	-1.1831	-1.227	-1.1054	-0.4974	0.0037	0.358	-0.6684	-0.062	-0.0027	0.1499	-0.3516	0.7159	0.0843	-0.7608	0.1128	-0.7823	0.1466	-0.9268	0.7507	-0.3292	-1.5469	0.4284	0.5672	0.9054	-0.0176	0.028	-0.2634	0.0334	0.1081	-0.3682	-0.8776	-0.0969	-0.1633	0.3159	-0.8099	-0.536	0.2815	0.7935	-0.8903
CLEC4D	Protein	-6.1843		-1.4446	-0.1168	-0.1997	0.1248	0.3842	0.6729	-0.3838	0.0543	0.5421	0.7836	0.3143	-0.4616	0.0443	-1.0443	-0.1106	-0.331	-1.1007	-1.4307	0.0351	-0.1882	-1.2791	0.0175	0.8155	0.2959	0.4179	0.8758	1.1279	-0.082	-0.8349	1.0341	0	0.9758	-0.4176	0.5425	-0.2572	0.2825	-0.876	1.871	-0.7893	-1.1553	-0.0302	-0.0874	-0.0412	0.8979	-0.7947	-0.3003
CLEC4G	Protein	-5.9532		-0.7742	0.333	-0.2853	-0.2379	0.0183	0.4393	-0.4084	-0.3142	0.1588	-0.6011	0.5423	-0.7812	0.0154	-0.3901	-0.2837	-0.0442	0.3088	-0.1507	-0.0612	0.1091	-0.6318	0.0214	0.066	-0.2973	0.4962	-0.122	-0.0156	-0.2345	-0.0838	-0.1985	-0.1044	-0.0167	-0.0508	0.5427	0.3402	-0.4112	-0.1961	0.0291	-0.5416	0.1776	0.1983	0.0401	-0.1776	0.6465	0	-0.1506
CLEC7A	Protein	-4.4465		-0.4	0.0841	-0.6377	0.2706	-0.5496	0.5958	0.0968	0.1628	-0.2857	-0.1124	-0.1133	0.0107	0.6248	0.3454	0.4448	0.2214	-0.2688	0.167	0.7146	-0.0333	-0.5798	0.1031	1.0007	0.0482	-0.1699	1.0174	-0.0469	0.1936	-0.0275	0.5204	0.6182	-0.2838	0.7714	-0.6615	0.4832	-1.4215	-0.7964	0.023	-0.2744	-0.2017	-0.742	0.003	-0.7948	0.6157	-0.1211	-0.0766
CLIP2	Protein	-2.3625		1.5518	-0.6216	-0.3043	-1.3625	1.8161	-0.3203	1.3883	-0.6836	1.2444	-0.2904	-0.4554	1.8781	0	3.7624	2.1351	1.406	0.9071	-0.8692	-0.7831	0.1292	-1.5868	-1.0482	-0.2993	-1.1903	0.7885	-0.8831	0.6039	0.242	-0.6014	0.2144	0.4432	1.0629	-1.2174	-0.0638	3.7384	2.0825	1.434	-0.7614	1.1329	-1.1389	0.7995	-0.3004	-0.5983	-0.5322	0.7746	0.0401
CLSTN2	Protein	-7.9945		-0.1763	-0.4147	0.5631	0.3229	-0.3061	-0.4804	-1.1412	-0.0256	0.1052	-1.3161	-0.5917	0.2822	0.094	-0.8127	0.2565	0.0612	0.1917	-0.2082	0.1634	-0.3013	-0.4375	0.2726	0.0283	0.5847	-0.1816	0.7632	0.2381	0.8697	-0.5684	-0.5119	0.4323	0.0153	-0.2834	0.6486	1.3902	-0.4638	-0.4412	-0.1398	-0.2327	-0.488	0.5977	0.6688	-0.0185	-0.543	-1.0109	0.0972
CNTNAP2	Protein	-2.6143		0.848	-0.8696	1.1826	-0.8649	0.3206	-0.0387	-0.6276	-1.1915	0.2624	-0.4721	-0.5735	0	-0.1286	0.7723	-0.8015	0.2532	0.2352	0.3609	-0.4245	-0.0739	0.6636	0.0495	-0.3858	0.2762	-0.2147	-0.1291	0.4483	-0.8309	0.3287	-0.5279	0.2083	0.4766	0.2612	-0.8968	0.4771	-0.0275	-0.2072	-0.0257	0.7351	-0.7187	1.0299	-0.7542	-0.0671	0.1058	-0.0477	-0.7929
COL9A1	Protein	-1.7527		1.8455	-0.6173	-0.4668	-0.9057	-1.0274	-0.7637	2.0827	-0.3135	0.2131	0.1335	-1.3777	0.2898	1.9606	-0.6118	0.2729	0.7111	1.7969	-0.1268	-0.0635	-0.2853	-1.2935	-0.1827	-0.6761	0.0863	-0.2053	-0.5308	0.4784	0.6493	0.341	2.7016	2.3962	-0.0599	-0.9328	-0.6852	0.2107	-0.6647	-0.1076	0.6731	2.0145	-0.6865	-0.594	-0.5855	-1.0548	-0.6105	2.2257	-0.034
COLEC12	Protein	-7.8151		-0.19	-0.2079	-0.0478	0.1311	-0.5794	0.2094	0.2547	-0.2937	-0.1371	-0.7407	0.1655	-0.2568	0.044	-0.1277	-0.3527	-0.3114	0.0685	-0.1044	-0.159	-0.0991	-0.2133	-0.3094	0.1674	-0.1214	0.0318	0.478	-0.5281	-0.4713	-0.1811	0.2441	0.2956	0.2264	-0.2873	-0.2197	-0.1204	0.0121	0.135	0.1349	-0.4038	0.0401	0.0644	0.1043	-0.5558	0.4955	0.1219	-0.2191
CRELD2	Protein	-9.0707		-0.2402	-0.2403	0.4718	-0.1827	-0.6099	0.1818	0.7767	0.0326	-0.0149	-0.2823	-0.1132	-0.2452	0.4988	-0.0615	-0.1643	0.1446	0.3395	-0.3805	-0.498	0.1799	-0.2927	0.3706	-0.7661	-0.408	0.3655	0.5718	-0.3355	-0.0084	-0.2128	0.0403	-0.0862	0.4283	0.4116	0.5127	0.1043	-0.5444	-0.9832	-0.4422	-0.3383	-0.0947	0.4366	-0.0573	-0.67	0.6633	0.8968	-0.1203
CRHBP	Protein	-7.9006		-0.1313	0	-0.017	0.3581	-0.4143	0.2253	-0.2241	-0.5357	0.4684	-0.3485	-0.2683	-0.4435	0.1927	-0.2896	-0.249	-0.115	0.1073	0.2539	-0.0145	0.0686	-0.4535	0.2959	-0.1247	-0.3215	0.2271	0.6279	-0.479	-0.3047	-0.2842	-0.0808	0.2661	0.1471	0.2021	0.2527	0.2415	0.1073	-0.4863	-0.1672	-0.2407	-0.088	0.1575	0.2837	-0.1075	0.1057	0.085	-0.3232
CRIM1	Protein	-6.1137		-0.3363	-0.1139	0.0481	0.2272	0.0176	-0.1252	-0.0393	0.0237	-0.0103	-0.2719	-0.0936	-0.0108	-0.0403	-0.0292	0.0039	0.0929	0.1917	-0.1474	-0.1092	-0.0051	0.2368	0.0055	-0.0198	0.3964	-0.121	0.1447	-0.3402	0.4052	-0.1554	0.0617	0.3617	-0.0337	0.2458	0.1143	0.11	0.2753	-0.2737	-0.0268	-0.5831	-0.2386	0.1982	0.344	-0.2428	-0.1104	-0.1751	0.1269
CRKL	Protein	-5.3204		0.7702	-0.4768	-1.2103	-0.7224	1.3242	0.8611	1.1189	-0.0856	1.9911	0.705	-0.12	2.4658	-0.523	3.0693	1.9074	1.0528	0.314	-1.0592	-1.0373	0.2144	-0.9254	0.5661	-0.3962	-1.0617	1.0592	0.1688	1.7129	-0.4881	-1.0471	0.6416	0	0.601	-1.1295	-0.0243	2.0807	0.8623	1.0124	0.1986	-0.1924	-0.3818	0.0975	-0.1245	-0.0419	0.78	0.8704	0.3375
CRLF1	Protein	-4.4345		-0.1572	-0.1046	-0.3436	-0.0137	0.3066	-0.5453	0.5646	-0.3341	-0.3074	-0.3507	0.3084	-0.5058	-0.1633	0.1713	-0.1853	0.1217	0.472	0.0416	0.0461	0.002	-0.4299	0.0452	0.0193	-0.0136	-0.2006	0.6058	-0.1021	-0.5456	-0.0657	-0.0491	0.1015	-0.0384	0.3	0.1315	0.3124	0.1571	-0.3951	-0.142	-0.0852	-0.2364	-0.2699	0.0208	0.2105	-0.2538	0.3479	-0.1732
CSF1	Protein	-7.3825		-0.7516	-0.4011	-0.2498	-0.0277	-0.0955	0.0972	0.7781	0.0069	-0.0242	0.7162	-0.1009	-0.1694	0.2316	0.3961	-0.0456	-0.2038	0.5273	-0.3646	0.0266	-0.1851	-0.1108	0.0433	1.3692	-0.0205	0.1427	0.7456	-0.1262	-0.3158	-0.197	0.1247	0.311	0.4249	0.2263	0.375	1.9476	0.0693	0.3032	0.3167	-0.6699	-0.5923	-0.1195	-0.0794	-0.4599	-0.154	0.3797	0.0041
CSF3	Protein	-2.4203		1.0653	-0.386	0.3271	0.4445	0.0978	1.068	-0.3077	-0.1211	-0.7991	-0.4782	0.8063	0.3989	0.0714	0.2021	0.0788	-0.5283	-0.0656	0.0945	-0.2084	-0.5464	-0.3286	0.2679	0.5074	-0.1804	-0.0796	0.1202	-1.203	-1.2689	0.1211	0.5879	-0.1	0.9033	0.1318	0.0144	-0.0778	0.1417	0.2002	-0.9761	1.0999	-0.1153	0.3251	0.2395	0.1368	1.0679	-0.3093	0.1711
CST7	Protein	-7.4018		-1.0409	-0.6605	0.6744	-0.3114	-0.5566	1.4896	-0.0061	1.7166	0.0482	0.0552	0.9321	-0.5209	0.1167	-0.6232	0.2828	0.073	-0.0589	-1.8223	-1.0458	-0.7482	-0.0462	0.2935	0.8354	0.2016	-1.1089	1.1398	-0.1076	-0.5186	-0.2082	0.113	0.5306	1.0076	2.6794	1.1335	-1.005	0.8876	-0.7155	0.2232	-0.8828	-1.4772	0.5807	-0.706	-0.8533	1.6701	-0.2158	0.9497
CTRC	Protein	-8.9946		0.0481	-0.1659	-0.1252	-0.3834	-0.1236	-0.5111	0.7535	0.9723	0.533	-0.0662	0.5935	0.8559	-0.0222	1.0441	1.4235	-0.802	-1.4322	0.43	0.1306	-0.3189	0.5914	1.3496	-0.4411	1.6634	0.5955	-0.8503	0.7681	0.146	0.5538	0.1183	0.0332	-0.5053	-0.4122	-0.8651	1.1773	-0.1782	-0.6584	-1.399	0.5607	-0.4594	0.1364	-0.6424	0.1086	-0.7365	-0.1636	1.0852
CTSC	Protein	-3.247		-0.5127	0.8802	-0.1274	0.3619	-0.4847	0.4584	1.2119	-0.5271	-0.8	-0.1261	0.1476	-0.3455	-0.2883	0.5449	0.4162	0.4823	0.2677	1.1806	-1.0225	0.3299	-0.5053	-0.0815	0.0476	-0.4174	-0.4023	2.4253	0.1666	-1.0074	-0.8043	-0.0934	-0.2913	0.3837	-0.8003	-0.6504	0.3028	0.1782	-0.7527	1.6099	-0.8256	0	-0.103	0.1972	-0.2503	0.0762	-0.5589	0.6601
CTSO	Protein	-6.2962		-0.6736	-0.1201	0.0929	-0.073	-0.8334	0	0.9599	-0.4248	0.1151	0.2239	-0.2799	0.0194	-0.1933	0.0214	-0.1479	-0.0646	0.0902	0.1058	-0.1756	-0.2034	0.126	0.1154	-0.1322	0.459	-0.1654	0.3245	-0.2991	-0.2913	-0.1095	-0.9925	0.2576	0.0871	0.0885	-0.976	0.0399	-0.0657	0.0926	0.6656	-0.5879	-0.485	0.2499	-0.0805	-0.6578	0.52	0.6461	-0.8278
CXADR	Protein	-3.7892		-1.0839	-0.5826	0.4939	-0.8938	1.4641	1.7111	0.2866	-0.4913	-0.1094	-0.8237	-0.6662	1.0543	-0.5379	-0.6315	-0.8246	0.0604	0.0279	0.636	-0.5763	0.2382	0.2409	0.0688	0.0875	-0.4381	-0.6598	0.5165	0.4659	0.382	-0.6295	-0.4221	-0.2198	0	0.5796	-0.1558	-0.1869	-0.2296	-0.2654	0.4072	-1.0039	-0.7088	0.3995	-0.5622	2.1038	2.2708	0.5606	-0.1612
CXCL1	Protein	-7.239		-0.5205	-0.2621	0.0296	2.417	2.1356	0	1.505	-0.5648	-0.0977	-0.1635	0.3995	-0.3216	0.3327	2.5385	2.0599	0.0469	0.0541	-0.4805	0.6281	0.1397	0.1646	-0.2196	1.1174	-0.691	0.3567	-0.7637	0.3417	-0.3116	-1.356	-0.3553	0.2528	0.9156	-1.0055	-0.9198	0.1271	0.2604	0.8723	-0.3424	-0.6705	0.0884	0.4593	2.3772	2.0727	0.221	0.9571	-1.4648
CXCL10	Protein	-6.577		-1.3512	-0.262	-0.1544	0.9685	-0.3429	0.9208	1.9622	0.8266	0.3064	0.9317	0.0679	0.4928	0.5689	0.1277	0.8113	1.1218	1.5824	0.1457	-0.244	-0.4101	0.1932	1.0277	0.3435	-0.6962	0.619	0.3757	2.3538	0.1422	-0.4523	0.0412	0.3899	-0.2931	0.4869	0.3092	-0.1282	0.7575	-0.3095	0.7134	-1.1278	-1.0171	-0.9633	0.2619	-1.0701	0.3721	1.1578	0.3018
CXCL12	Protein	-3.6426		0.4045	-0.2324	0.4732	-0.5012	-1.4495	-0.3931	0.4463	0.2417	0.1638	-0.7973	-0.226	-0.3392	0.3072	0.2809	0.7773	-0.4699	-1.2087	0.1474	-0.1869	-0.3377	-0.0087	0.0747	-0.6013	0.3048	0.4059	-0.3565	0.1459	0.038	-0.5838	-0.3662	-0.5084	0.1764	-0.6562	-1.2321	-0.2154	0.3606	-0.4893	-0.2211	-0.0093	-0.5356	0.9436	-0.0726	-0.1444	0.1174	-0.2366	-0.0572
CXCL14	Protein	-0.3681		-0.6784	1.4788	1.1085	0.4321	-0.3849	-0.5076	-0.5712	0.8029	-0.004	-0.6777	-0.002	0.6247	0	-0.3355	-0.1867	-0.221	-0.4748	1.4938	0.0914	0.2432	0.2859	0.3583	0.2248	-0.6209	0.5189	0.4595	-0.3954	0.0857	0.8413	-0.3003	-0.3737	4.3074	2.9812	0.0527	-0.5526	1.3201	-0.627	-0.0177	-0.9872	1.6155	0.9709	0.6883	-0.2557	-0.2044	-0.4565	0.7499
CXCL17	Protein	-5.5329		-0.3343	0.147	1.0312	0.4025	1.0168	-0.3112	-0.1242	0.8753	0.7217	-0.6161	0.3643	0.3859	-0.2209	0	0.107	-0.5725	-0.4922	-0.0318	-0.4255	-0.1355	-0.0935	0.2788	-0.2337	-0.0514	0.0187	0.509	-0.6094	0.1662	0.7647	-0.8294	-0.5069	0.0506	1.3515	-0.0647	-0.6253	0.4032	-0.1383	-0.2821	-0.6115	-0.0963	1.1553	0.6377	1.3572	-0.182	-0.3088	0.8264
CXCL3	Protein	-6.3181		0.0014	0.3523	0.3174	0.9908	3.0836	0.0345	1.429	0.5309	-0.7126	-0.8013	0.0431	-0.7975	-0.1507	3.7635	1.4483	0	0.464	-0.9369	-0.6954	1.0582	0.1339	-0.7245	0.7305	-0.2082	0.3061	-1.1652	0.0037	-0.763	-0.7634	-0.9222	-0.1203	0.5397	-1.3581	-0.6298	0.3406	0.0362	-0.2771	-0.7313	0.1933	1.6888	0.5446	0.1809	3.1443	0.4895	0.4939	-2.3484
CXCL6	Protein	-6.5169		-0.5601	0.0998	-0.0623	-0.1161	1.2846	-0.3654	0.3725	-0.7917	-0.2444	-0.3862	0.121	0.1953	-0.293	1.5193	0.9661	0.2192	-0.711	-0.2063	0.0069	-0.1801	0.1794	-0.6212	-0.0899	-0.5949	-0.7016	-0.7791	0.281	0.3722	-0.1864	-0.0279	0.1139	0.7294	-1.0313	-0.9635	0.5247	-0.0265	-0.908	0.0699	-0.5684	0.4279	0.5448	-0.0075	1.2643	-0.1852	-0.0073	-1.4853
CXCL8	Protein	-9.464		0.1119	-0.223	0.1442	-0.0614	-0.0377	-0.2958	0.6666	-0.1442	0.4202	-0.5966	0.3032	-0.2433	0.2614	-1.2637	0.255	-0.11	1.2479	0.9688	0.2554	-0.3169	-0.4742	0.7854	1.2485	0.3557	0.28	0.4252	0.895	0.7234	-0.3176	-0.9799	0.4779	0.7273	0.2674	-0.3888	1.1184	0.309	-0.6937	0.7944	-0.0815	-0.5791	-0.5168	-0.4702	-0.6702	0.0635	-0.1006	-0.3345
CXCL9	Protein	-4.642		-1.0657	1.0477	0.3916	1.1264	-0.2528	1.0743	0.8136	1.2709	0.1241	0.6622	0.189	0.4115	0.6452	-0.1058	0.6543	0.4587	0.7833	0.3674	0.3218	0.0896	0.5505	0.8597	0.4449	-0.5926	1.067	1.2865	0.0573	0.3712	-0.1007	-0.2727	1.0436	0.2276	0.4775	1.0461	-0.1326	0.1549	-0.1477	1.3007	-0.8491	0.0482	-0.8991	-0.021	-0.6599	0.2926	-0.5642	0.3581
DAG1	Protein	-5.443		-0.3291	-0.1854	-0.3119	0.1071	0.9522	0.3752	0.3888	0.097	0.4422	0.4346	-0.0819	0.6164	-0.2354	1.2711	0.7724	1.1382	0.3675	-0.4152	-0.3773	-0.0234	-0.6243	-0.3431	0.1532	-0.3017	-0.0637	0.3515	0.9017	-0.2672	-0.661	0.0643	0.1628	-0.1224	-0.233	-0.1523	0.6418	0.1908	0.2879	0.322	-0.5424	-0.4317	0.5058	0.2515	0.5758	0.5393	0.1767	0.2401
DAPP1	Protein	-1.4997		0.1275	-0.2112	-0.4348	-0.2706	-0.2192	0.0146	-0.5886	-0.4802	0.9579	0.0494	0.1488	2.067	-1.4967	2.4528	0.8724	0.5134	0.5144	0.4872	-0.2328	0.2715	-0.6591	0.2899	-0.049	-0.2292	1.0806	0.3097	0.0388	-0.2019	6.8087	0.2377	-1.1999	0.6273	-0.6962	0.3866	1.3516	1.7899	3.7014	0.316	0.2035	-0.0945	0.1821	-0.7789	-1.2196	-0.9707	-0.0185	-0.6882
DBNL	Protein	-5.1609		0.4894	-0.4492	-1.2186	-0.6023	1.6902	0.9039	0.9866	0.1219	1.2365	0.949	-0.2092	1.9314	-0.7096	3.081	1.9919	2.1187	0.1567	-1.2899	-1.0199	0.2625	-1.3897	0.1115	-0.4422	-0.8772	0.9299	-0.4827	1.8229	-0.4494	-1.0573	0.4142	0.1583	0.6868	-1.213	0.0005	1.709	0.8307	0.9122	0.3075	-0.1408	-0.86	0.2541	-0.3048	0.3097	0.8147	0.6191	0.452
DECR1	Protein	-2.4803		-0.0911	-0.4723	0.0601	-0.2996	-0.3765	0.4066	-0.1842	-0.0154	0.0426	-0.1032	-0.3464	1.1092	-0.482	1.311	0.8069	1.2392	0.0142	-0.0626	-0.6651	-0.006	0.3714	1.0134	-0.1263	-0.1412	0.2552	0.5192	0.4483	0.3382	-0.757	0.2504	1.4553	-0.0486	0.0301	-0.2104	0.4009	-0.0027	0.0055	-0.3416	-0.5946	-0.6152	0.4356	0.2704	-0.3261	-0.0937	-0.0836	0.7568
DFFA	Protein	-8.5186		-0.4707	-0.2638	-0.7827	-0.2609	0.5337	0.167	0.5693	-0.1581	0.285	0.7981	0.5052	0.8429	-0.2737	1.703	0.8042	0.2733	1.5796	-0.4645	-0.6676	0.6457	-0.3951	1.6819	0.4342	-0.3366	1.0514	1.4353	0.5785	0.3188	-1.1606	0.4858	0.3909	0.6457	-0.406	0.0571	1.3028	0.2064	-0.2633	0.9721	-0.7629	-0.5025	-0.4562	-0.7791	-0.3638	-0.4647	0.3371	-0.3821
DGKZ	Protein	0.3753		-0.1299	0.042	-0.1171	-0.104	0.1762	-0.2939	0.952	-0.843	0.3272	-0.197	0.1217	0.2228	-0.3526	0.9265	0.9464	0.5504	-0.6025	-0.1813	0.3693	0.0753	-0.0679	0.3504	0.1947	0.0927	0.6861	-0.0664	0.8682	-0.1306	-0.1954	0.4399	0.0131	0.5638	0.0382	-0.0971	0.6485	-0.3096	0.0904	0.6107	-0.3245	-0.8602	-0.0613	0.0864	-0.3951	-0.1144	0.0468	0.5137
DNAJA2	Protein	-6.3745		0.6808	-0.3585	-1.3792	-0.574	1.8421	1.3067	1.9394	0.1864	1.3861	1.3562	-0.2904	1.4133	-0.6719	2.4236	1.8093	1.7115	0.5417	-0.9979	-1.0379	0.3848	-1.2911	0.5783	-0.0965	-0.6688	1.0734	-0.0385	2.336	-0.3756	-1.4312	0.4152	0.0742	0.3961	-1.3286	-0.348	1.7652	1.0008	1.0015	0.4434	0.031	-0.5321	-0.0458	-0.0158	0.3396	1.2197	1.4658	0.3776
DNER	Protein	-7.1341		0.5061	-0.1642	-0.0467	-0.3852	0.8678	1.5196	0.3208	0.0642	0	-0.3189	-0.3911	-0.0785	-0.3467	0.1984	0.0297	0.3617	-0.0862	0.3406	0.2939	0.0779	-0.0882	0.2529	-0.3163	-0.1126	-0.2139	1.1358	0.1617	-0.1347	-0.3371	0.1646	-0.1495	-0.5864	0.5792	2.1215	0.747	0.3997	-0.0061	-0.232	0.382	-0.2063	-0.0723	-0.4361	0.5444	1.1367	0.0693	0.0752
DNPH1	Protein	-5.7585		-0.791	-0.3794	-0.8987	-0.3106	1.4663	-0.0373	0.2335	0.1884	-0.1507	0.2695	0.5069	0.9542	-0.3185	2.5475	0.6684	0.1569	0.2015	0.0564	-0.7957	0.5457	-0.6407	1.4063	-0.649	-1.1831	1.1723	-0.3759	-0.0922	-0.3159	-1.0947	0.2228	-0.0024	0.7004	0.0351	-0.0058	0.5256	0.0797	-1.3759	-0.701	-0.9658	0.6801	-0.5864	-0.0616	0.7821	-0.1752	0.1235	-0.152
DPP10	Protein	-2.4755		1.1577	-0.6506	-0.1882	-0.5715	0.4953	-0.2943	0.3128	-0.0617	0.3658	0.1001	-0.4706	0.1249	0.044	0.3537	0.3157	0.3043	0.3168	-0.3308	-0.2654	0.4482	0.7634	0.2196	-0.271	0.5552	-0.0283	0.062	-0.139	-0.1057	0.0428	-0.2701	-0.0219	-0.1351	-0.1269	-0.3005	-0.1362	0.2937	0.0094	-0.6794	1.0738	-0.3136	-0.3155	-0.5284	0.5254	-0.1926	0.1774	-0.263
EDAR	Protein	-5.6292		2.402	-0.7821	-0.3734	-0.7764	1.3047	0.7396	-1.3572	-0.6513	2.0845	1.0563	-0.5344	0.9559	-0.2408	2.4281	1.7607	0.6909	0.1688	-1.3628	1.8622	0.837	0.2204	-0.2977	-0.5927	-0.1113	0	-0.3749	2.2227	-0.2743	-1.849	0.6689	1.0439	0.4938	-1.5716	-1.1087	1.3393	1.5336	1.3445	-0.1142	2.0226	-1.1706	0.7975	-0.2206	0.7348	0.6338	-1.253	-0.099
EGF	Protein	-8.8222		0.0605	0	-1.5481	-0.8115	2.1021	0.9838	0.7789	0.5876	1.1448	1.1527	-0.3927	1.6164	-0.0459	2.7127	1.623	1.848	-0.1867	-1.0334	-0.8092	0.0086	-0.946	-0.3792	-0.1786	-1.0005	0.0922	-0.5791	1.6466	-0.6691	-1.7316	0.4387	0.6182	-0.3482	-1.5252	-0.3023	0.4928	1.2462	0.7091	-0.1868	-0.4172	-1.1476	1.0953	0.6216	1.0382	1.387	0.9876	0.3672
EGLN1	Protein	-4.9441		-0.4955	0.1193	-0.1685	-0.2626	-0.5358	0.0173	0.2226	0.4812	0.2288	0.9961	-0.0401	-0.1702	-0.4582	0.3125	1.5433	-0.0778	-0.0527	-1.5923	-1.1317	0.7613	-1.2445	1.2945	-0.2304	0.1557	1.4567	-0.1214	1.574	-0.2272	-0.4878	0.8968	0.1989	1.5989	-1.0351	0.6056	0.6688	0.9925	0.5506	1.1465	-0.5614	-0.4574	0.806	-0.7478	0.0332	-0.3968	0.1452	0.0962
EIF4G1	Protein	-5.9666		0.3945	-0.6133	-1.447	-0.7948	1.6951	0.4603	1.2459	-0.4568	1.0979	0.3547	-0.8429	2.7373	-1.0293	3.4197	1.8032	1.8092	1.6012	-1.1486	-1.3795	0.0074	-1.2999	1.633	0	-0.8433	0.7056	0.74	0.8134	-0.1688	-1.5129	0.0851	0.8989	0.6366	-0.9199	0.0028	2.5968	1.1181	0.3976	0.614	-0.2787	-0.7324	0.1472	-0.3533	0.1223	0.1203	0.7026	-0.0363
EIF5A	Protein	0.3434		1.0725	0.4044	-0.1075	-0.199	0.6753	0.5758	0.0005	-0.2565	-0.0475	0.1636	0.1423	-0.3512	0.6394	0.6751	0.3699	0.5624	-0.2451	-0.306	-0.0795	-0.7527	0.621	0.1854	-0.2874	-0.1318	0.0619	0.3272	0.1714	-0.0073	0.0977	-0.5584	0.0011	-0.1933	-0.2343	0.4423	-0.1514	-0.206	-0.3445	-0.1397	0.6315	-0.23	-0.2293	-0.2001	-0.5314	0.6326	-0.1741	-0.0767
ENAH	Protein	-3.3502		-0.173	0	-0.2126	-0.0253	0.8622	0.545	0.7195	-0.3259	0.257	-0.4377	0.0624	-0.4171	-0.0251	0.3284	0.0289	-0.2777	2.3092	-0.2706	-0.4942	0.0977	-0.344	1.9666	0.7577	0.493	0.2872	2.3213	-0.4422	0.0594	-0.8285	0.2671	0.7866	0.127	-0.3283	1.0297	1.5728	0.0326	-0.0141	1.3996	-0.9106	-0.4222	-0.3655	0.1599	-0.062	0.4468	0.3058	-0.0225
ENPP5	Protein	-5.4005		0.0691	0.3978	-0.0177	-0.5494	0.4604	-0.3107	-0.0009	-0.0464	0.3437	-0.3297	-0.5545	-0.7487	0.3287	-0.1781	-0.3405	0.1781	0.6456	-0.0638	0.0944	0.115	-0.1282	0.0173	-0.2273	0.1889	0.2026	0.0333	0.2937	-0.3788	-0.4663	-0.2975	0.3084	-0.2551	0.4289	-0.2267	0.5422	0.2233	-1.3862	-0.1467	-0.2049	0.5721	0.0372	-0.5483	0.4118	-0.1297	-0.0652	0.0584
ENPP7	Protein	-7.0112		-0.9715	0.2276	-1.1552	0.6344	0.2058	-2.0793	1.3285	-0.7572	-0.6007	0.8663	0.5747	1.1087	-0.54	0.3907	-0.7022	-1.0174	0.6119	-0.1929	-1.8361	-0.6629	-1.2678	-0.7264	0.8666	-0.605	-2.6335	0.0168	1.2125	-0.6127	-0.5047	-1.7486	-1.2164	0.4702	0.641	-1.1054	-0.729	0.0286	0.2641	0.1525	-0.4274	0.1764	-1.3361	0.386	0.3492	-1.4361	1.1042	-0.4157
EPCAM	Protein	-7.3541		-2.4172	-0.2849	1.5557	-2.062	2.9633	2.2868	1.0483	1.1654	-1.5444	-0.4617	-1.7812	2.0111	-0.2859	-0.706	-1.007	-0.873	0.6327	0.012	-0.5514	-0.0452	0.8316	0.5664	-1.4076	-0.1205	0.4323	0.8736	0.5153	1.1948	-1.1977	-1.1631	-0.5726	-1.008	-0.7579	0.4969	-0.4933	-0.3691	-0.13	0.4485	-0.9767	-0.7616	1.5035	-1.8437	3.6053	2.9042	0.9205	1.9968
EPHA1	Protein	-4.9858		-0.7128	0.1572	0.0948	0.4527	-0.6285	0.0709	0.5287	-0.0149	0.2443	-0.2145	-0.0721	-0.251	-0.0641	-0.3911	-0.6316	-0.0995	-0.0779	0.1819	-0.0632	-0.3665	-0.3516	-0.0019	0.1448	-0.0972	-0.6061	0.6229	-0.1392	-0.2471	-0.3016	0.26	0.2722	0.1582	0.2885	0.4336	-0.5725	-0.3398	0.1029	0.4212	-0.6171	0.184	0.1117	0.3521	-0.3327	0.5179	0.2724	0.0069
EPO	Protein	-1.6944		-0.2954	0.229	-0.7862	-0.8469	0.1173	-0.0545	2.4867	0.4819	0.4198	-0.4675	-0.5581	1.0714	-0.3643	1.2044	1.3511	-0.0217	0.1504	0.2721	-0.5431	-0.1501	0.7986	-0.8247	0.0873	-0.494	0.7283	0.0491	0	-0.7001	-0.0639	0.6602	-0.2545	0.5408	0.1015	0.2576	-0.7493	0.7886	0.3524	-1.3318	-0.369	-0.3261	-1.0165	-1.1558	0.3557	-0.4853	0.292	0.7653
ERBB3	Protein	-6.9828		-0.1849	-0.104	-0.0523	-0.1458	0.2388	0.2811	0.2519	-0.1655	-0.1136	-0.0046	-0.0129	-0.3773	-0.1561	0.0845	0.0408	-0.0083	-0.0724	0.0845	-0.2031	0.0587	-0.0811	-0.3531	-0.1597	0.0161	0.115	0.1953	0.1094	-0.1839	-0.0689	-0.1516	0.1322	0.0983	0.0952	-0.3187	0.0866	0.0145	0.0408	0.1798	-0.2562	-0.0434	0.0125	-0.2306	0.2451	0.4159	0.1455	-0.0913
ESM1	Protein	-6.7984		0.1295	-0.3175	0.6683	-0.0069	-0.1048	-0.9738	0.0998	0.8016	0.5356	-0.2974	-0.4652	-0.3022	0.3465	-0.0668	-0.2556	-0.3045	0.1592	-0.1637	-0.7967	0.4756	0.1438	-0.0508	0.2814	0.6294	0.0839	0.0017	-0.4627	0.7523	-0.1353	0.1595	0.2346	-0.0317	-0.1108	0.7287	-0.4683	-0.2254	-0.4947	-0.5347	-0.383	-0.4188	0.7717	0.4783	-0.4499	-0.9044	-0.1627	0.7807
F2R	Protein	-2.6977		-0.3424	-0.1702	-0.0641	-0.2483	0.6988	0.2407	-0.0685	-0.0905	0.2217	-0.2474	-0.0369	0.1722	0.0006	1.0483	0.1228	0.4806	0.0339	-0.4034	-0.0593	-0.0212	-0.3784	0.02	0.6907	-0.3801	-0.0204	0.852	-0.0486	-0.1806	-0.4996	0.2945	0.051	0.0651	0.2457	0.1667	-0.232	-0.0032	-0.4263	0.4319	-0.5255	-0.2075	0.2055	-0.1145	0.5476	0.3703	-0.0001	-0.0828
FABP1	Protein	-8.3819		-2.1611	0.3427	0.22	1.1013	0.9393	0.0251	0.0349	0.3601	-1.0997	-0.4131	-1.3934	-1.0394	-1.2129	-0.0925	-2.323	-0.5209	-0.4311	0.1653	-0.8097	0.3783	0.3787	0.1408	1.0537	0.1772	-1.3186	1.9896	-0.9376	-0.1763	-2.0566	-1.3954	1.2233	0.5377	1.29	1.0364	-0.0086	-0.9884	-0.7888	-0.2304	-0.9466	-0.5713	-0.0809	0.2837	0.1165	-0.4171	-0.8604	0.9776
FABP9	Protein	-3.5886		0.4424	0.0902	-1.0554	-1.1238	0.2192	0.0269	0.112	-1.161	-0.1496	0.011	-0.2337	-0.0678	-0.3486	-0.2102	-0.4477	0.6161	0.1451	-0.5216	0.0455	0.1749	-0.3459	0.5667	-0.6433	-0.6989	-0.2587	0.5298	-0.0006	-0.0034	-0.8995	-0.0041	0.7413	-1.0414	0.8808	-0.7508	-0.1761	-1.1938	-0.4616	0.4342	0.2578	0.1083	-1.0151	-0.9644	-0.2391	0	0.318	-0.8974
FASLG	Protein	-7.0341		0.0247	-0.8758	-0.0098	-0.1932	0.0554	-0.2975	-0.3825	-0.1693	0.0624	-0.4367	-0.731	0.2825	0.2507	0.2952	0.1192	0.3655	0.6768	-0.1249	-0.1778	-0.3993	-0.3432	0.1663	-0.11	0.0589	0.2067	0.5444	-0.2834	-0.1593	0.2312	0.0424	0.4227	0.0817	-0.0122	-0.7468	0.3706	0.0183	0.0329	0.4367	-0.0058	-1.0025	0.1037	-0.2459	0.1985	-0.2028	-0.5317	-0.0327
FCAR	Protein	-5.5082		-0.6266	-0.1754	0.1218	0.0921	-0.1404	0.2769	-0.1566	0.0399	0.2213	0.7307	0.0037	0.4366	0.0842	-0.6454	0.0595	-0.1137	0.2763	-0.186	-0.2452	0.6061	0.3374	-0.2906	-0.7756	0.202	0.6487	0.5587	0.1154	-0.1949	0.1009	0.2477	0.135	0.1816	-0.4085	-0.0848	0.3113	0.7937	0.3851	0.5314	-0.3623	-0.5356	0.4136	0.0401	-0.2752	-0.0623	-0.3924	-0.1459
FCRL2	Protein	-6.6808		-0.6551	-0.0081	0.5745	-0.2041	0.371	0.6772	0.7816	-0.2761	0.0529	-0.2238	0.0273	-0.2677	-0.0206	-1.5575	1.3283	0.27	0.6511	-0.2988	0.1188	0.0325	0.5176	-0.0405	-0.4176	0.3337	0.0024	-0.3239	0.4787	-0.1	0.2718	-0.0369	0.6283	0.1608	0.2411	-0.5911	0.5547	-0.3033	-0.0644	-0.1432	-0.4665	-0.0339	0.4706	-0.2711	0.3415	0.7323	0.3444	-0.0947
FCRL3	Protein	-1.217		0.5996	0.1317	-0.4197	0.0168	0.18	0.1355	0.4174	-1.8146	0.4197	-0.4298	0.219	-1.0678	-0.6047	-0.1374	-0.5471	1.1323	0.4538	0.134	1.0654	-0.0315	0.6782	-0.7504	-0.3794	-0.4351	0.4585	-0.5157	0.1994	-0.5048	0.2149	2.2932	2.2673	1.0247	-0.0128	-0.58	0.2993	-1.5224	-0.5578	0.1769	0.3905	0.4402	-0.2866	-0.0655	0.1657	0.2099	0.3155	-1.0009
FCRL6	Protein	-6.9352		-0.0597	-1.1077	1.0423	0.5576	-0.1151	0.5977	-0.1221	-0.435	-0.3882	0.2745	-1.045	0.8613	-0.0653	0.2219	0.479	-0.1699	-0.9582	0.3251	1.0045	-0.963	0.8151	-1.0777	0.2069	-0.2469	-0.1967	0.5263	0.6516	-1.1724	1.1999	0.2716	-0.2856	0.3189	0.2617	0.0107	-0.2761	-0.1469	-0.0923	-0.654	-0.0107	-0.9907	0.7998	0.6377	-0.2395	0.2922	-0.0743	-0.402
FGF19	Protein	-5.3739		0.8407	-0.6846	1.2855	0.9473	0.6231	1.5188	-0.2623	-0.2503	-0.1111	-0.9252	-0.4269	1.5783	0.6817	-0.8964	0.3725	-0.2091	0.001	0.8042	-0.2596	0.2117	0.9668	-0.3662	-0.882	-0.8387	1.0972	0.5584	0.7337	-0.6436	0.2613	0	0.0118	0.3695	-1.2301	-0.3558	0.8985	1.2948	1.2547	0.1839	2.0719	0.0914	1.0069	2.5264	0.7495	-1.7661	-0.7682	0.1831
FGF2	Protein	0.0218		0.4926	-0.1107	0.114	-0.2247	0.2817	0.6608	0.6645	-0.0308	0.3316	-0.0004	-0.0353	1.22	-0.2609	0.9189	0.3706	-0.098	0.509	0.0389	-0.1152	-0.0763	-0.2116	-0.0602	-0.0506	-0.1918	0.3454	-0.2001	1.0178	-0.0657	-0.4976	1.0143	-0.0563	0.5536	-0.2377	-0.0053	-0.0578	0.3324	1.0853	0.3197	0.2355	-0.1217	-0.0217	-0.1659	0.0917	0.4371	0.346	-0.0538
FGF5	Protein	-2.9678		-0.2726	-0.1043	-0.264	0.6796	0.2414	0.1816	-0.0831	0.2501	0.3634	-0.187	-0.6109	0.4838	-0.7372	0.0868	-0.3615	-0.5475	-0.7861	-0.6368	0.0599	-0.5374	0.7807	0.1727	-0.5173	0.0679	0.278	-0.0039	0.0606	-0.3486	-0.3126	-0.1273	0.3888	-0.1652	0.4914	0.051	-0.1482	0.6166	-0.0863	-0.6731	-0.7103	-0.2802	-0.2587	0.9761	0.7304	0.5701	-0.0199	0.2993
FIS1	Protein	-4.8932		-0.0665	-0.2698	-0.9809	-0.095	0.0745	-0.3521	0.9048	0.2655	0.6263	0.3106	-1.2828	-0.0356	-1.384	0.7895	-0.7135	0.3103	0.5642	-0.3287	-0.8131	0	-0.197	1.8108	-0.5192	-0.1948	0.5015	1.23	1.3952	-0.1715	-0.5609	-0.2555	0.9388	0.0167	0.2487	-0.1283	1.1909	0.2319	0.2266	0.7245	-0.5211	0.1113	-0.1303	-0.2174	-0.0993	-0.0323	0.7686	0.2391
FKBP1B	Protein	-2.5718		0.7012	-0.1873	-1.7201	-0.9559	1.7794	1.8974	2.3525	0.7936	2.1781	1.0689	-0.4529	3.7299	-0.5936	4.7858	3.4026	3.2493	0.0773	-0.4851	-1.5553	0.6526	-1.2462	-0.2788	-0.0878	-1.8583	0.5861	-0.2868	2.3461	0.1458	-1.5865	0.5864	-0.0379	1.0683	-1.8561	-0.8144	2.6843	1.0576	1.3358	0.3554	-0.2846	-0.9769	-0.0216	0.0682	0.2189	1.9637	1.3003	1.4767
FLT3LG	Protein	-6.6156		-0.1791	-0.4354	-0.6571	-0.0602	-0.0307	0	0.612	0.5478	-0.6125	0.823	0.1343	0.6639	-0.1798	0.2206	0.0407	-0.7328	0.4171	0.0312	-0.2524	-0.4844	-0.3885	-0.3271	0.2719	-0.3899	0.3528	0.053	-0.2637	0.2477	-0.2401	0.0797	0.3413	0.0531	-0.4817	-0.5397	0.1363	0.2319	0.0285	0.0814	0.0452	-0.5329	-0.48	-0.4351	-0.2753	0.1723	0.2706	0.4595
FOXO1	Protein	-3.0781		-0.1071	-0.2865	-0.4729	-0.4411	-0.3285	0.3044	0.1018	-0.1842	0.3657	0.3305	-0.1093	2.4076	-0.4702	2.3609	1.3341	0.8982	-0.3027	-0.7314	-1.2339	0.6919	-0.5099	0.8319	-0.369	-0.5936	1.0446	-0.9257	0.8664	-0.5959	-0.6649	0.8341	-0.0205	0.7537	-0.2993	-0.1817	1.7121	1.0671	0.5957	0.543	-0.1847	-0.4685	0.0372	-0.9581	-0.7357	-0.1715	0.238	-0.186
FST	Protein	-6.8825		-0.8394	0.1705	-0.097	0.7614	0.2517	0.2726	2.0589	0.2926	-0.7216	1.1975	-0.2468	-0.7154	-0.6556	-0.9375	-0.4247	-0.3298	-0.2128	-0.1634	-0.0087	0.077	-0.0285	0.0285	1.7821	1.2798	0.2522	0.7734	-0.2104	0.0767	-0.7416	-0.5628	0.6138	0.8674	-0.4226	-0.4102	0.26	0.5923	0.8007	1.2624	-0.1632	0.1168	-0.1644	0.5522	-0.0322	0.7443	1.3358	0.876
FSTL3	Protein	-7.3011		-0.2776	-1.3559	0.3873	0.8267	-0.1406	0.5925	0.3902	0.2172	-0.1622	-0.6343	-0.1243	-0.0428	0	0.4649	-0.5849	-0.2967	0.2722	-0.109	-0.1156	-0.0014	-0.6146	-0.1889	-0.1038	0.3537	-0.1226	1.1085	-0.7798	-0.5583	-0.5652	0.1089	0.0699	0.5504	-0.1323	0.2251	0.6539	0.05	-0.4732	0.1334	0.3573	-1.6251	0.519	0.8501	-0.176	0.9286	-0.331	0.6129
FXYD5	Protein	-0.6344		0.2851	-0.6021	-0.298	-0.1822	0.4786	0.1419	0.1894	-0.3094	-0.0138	0.0352	0.3185	1.9398	0.0401	1.4322	0.7929	-0.157	0.9276	0.0258	0.1172	0.2795	0.3124	0.4864	0.5039	-0.6905	0.6097	0.692	-0.1906	-0.1441	0.0696	0.2223	-0.0571	0.5007	-0.3187	0.4894	1.7288	-0.0643	0.4839	-0.1603	-0.5177	-0.505	-0.05	-0.5834	-0.4499	0.3589	-0.1822	-0.5111
GAL	Protein	-5.5684		-0.016	-0.7308	0.8819	0.1739	-0.227	-2.4391	0.4968	0.297	-0.2838	-0.4033	-1.4797	-0.4938	-0.2704	-0.8957	-1.6877	0.0957	-0.9947	-0.2615	-0.4866	-0.6838	-0.7121	-0.5908	-1.487	-0.2451	-1.374	-0.5758	-0.5174	0.195	0.2942	0.6322	0.5139	-1.3579	0.7246	-1.2547	-0.2517	0.1437	-0.4145	-2.1514	0.2412	-0.1135	1.5779	0.9948	1.1206	-2.218	0.3342	0.5543
GALNT3	Protein	-2.536		0.723	0.2472	0.0936	-0.1345	-0.2571	-0.0463	0.4975	0.2676	-0.715	-0.3221	-0.7895	-0.5559	-0.1839	0.0256	-0.0122	-0.2938	1.0554	0.0949	0.2773	-0.6022	0.0406	0.4554	0.2341	-0.1036	0.2025	1.3065	0.1641	-0.3405	0.2311	-0.2562	0.7284	0.5466	-0.3117	-0.2553	0.5858	1.1143	-0.2303	-0.3396	1.0247	0.0292	0.0047	0.2447	-0.6433	-0.0061	-0.1276	0.6999
GBP2	Protein	0.4014		-0.9534	-0.518	0.642	1.1597	-0.305	0.4009	-0.4057	-0.0173	-0.2991	0.0998	-0.8413	-0.0905	-0.7973	0.6977	0.011	1.0514	1.8963	-3.8948	-0.998	0.5683	0	0.9933	0.4967	-0.1941	0.7675	1.0668	1.1876	-1.4667	-0.0233	0.423	0.229	1.0448	0.5522	-0.6411	1.3723	1.5734	-0.598	1.5302	-0.8777	-0.107	-0.2871	0.378	-0.3921	-0.3967	0.6153	-0.1046
GLOD4	Protein	-6.5796		-0.1679	-0.2444	-0.5528	-0.3117	0.9217	0.1002	0.3397	-0.2108	0.2083	0.0684	0.1548	0.8134	-0.2588	1.5499	0.5925	0.4746	0.376	-0.1823	-0.4541	0.4048	-1.2924	0.7584	-0.4797	-0.5	0.7589	0.2101	-0.6863	-0.2129	-0.9116	0.1857	0.4365	0.4148	-0.0824	-0.0288	0.7864	0.0816	-0.5276	0.1345	-0.4615	0.3321	-0.0947	-0.1256	0.2584	-0.0112	0.228	-0.1774
GMPR	Protein	-3.0731		-0.1788	-0.6977	-0.5081	-1.0884	1.0454	0.0463	0.3083	0.1879	0	0.403	-0.0624	1.4253	-0.3426	2.0904	0.7618	0.568	-0.1857	-0.2711	-1.4403	0.7068	-1.1389	1.3482	-1.1135	-1.4508	1.3735	-0.7406	0.0904	0.1939	-0.7817	0.7156	-0.1809	0.3581	0.0434	-0.0453	1.2284	0.0402	-0.9983	-1.3131	-0.6036	0.2816	-0.2556	-0.7644	0.5019	-0.1514	0.2585	-0.1337
GOPC	Protein	-3.8471		0.7379	-0.1364	-0.5465	-0.8333	0.1728	0.3221	-0.2429	-0.3728	-0.0684	0.4781	-0.2262	3.091	-0.1449	2.9099	0.5992	0.7262	-0.7123	-0.5878	-0.6458	0.9198	-0.6781	0.2561	-0.1403	-0.9542	1.4258	-0.49	0.4164	0.3866	-0.1854	0.523	1.3819	1.4999	-0.6195	0.1026	2.6065	0.9486	0.9664	0.1316	0.8513	0	0.5582	-0.8837	-0.7365	0.3042	-0.693	-0.3666
GZMA	Protein	-5.8446		-0.1197	-0.591	0.3721	-0.0815	-0.4515	0.9773	0.1036	0.0961	-0.2661	0.1101	-0.1122	-0.2636	0.35	-0.3728	-0.1351	0.1198	0.265	-0.0528	-0.1084	0.0874	0.0088	-0.0713	0.476	0.1288	0.4862	0.3897	-0.2198	-0.128	0.1017	-0.4933	0.2638	-0.1496	0.0385	-0.0522	-0.3114	0.6259	-0.3459	-0.245	0.0628	-0.966	0.2305	-0.1774	-0.6237	0.8605	-0.178	0.1269
GZMB	Protein	-6.5777		-1.3096	-0.2563	1.1633	0.0804	-0.4348	0.8492	-0.5553	0.6877	2.1919	1.7154	-0.6971	-0.9369	-0.3356	-1.0785	-0.0346	1.3722	0.5255	0.2415	-0.2732	0.6198	0.4044	1.2129	0.0991	-0.1896	-0.0843	0.489	-0.2848	-0.5096	-0.1956	0.2793	-0.2674	-0.7312	1.2777	-0.8792	-0.1957	0.315	-0.2099	-0.3826	-1.2122	-0.274	0.6071	-0.0004	-0.6924	0.05	-0.1705	0.7211
HCLS1	Protein	-5.6299		-0.16	0.0509	-0.2399	0.0075	-0.2747	-0.6713	0.3561	0.3633	0.2885	0.6961	0	0.7247	-0.2258	1.0964	1.0535	-0.2643	0.2248	-1.3391	-1.1764	0.7454	-1.263	0.7876	-0.2533	0.2053	1.7111	-0.1697	0.9859	-0.2794	-0.9688	0.6167	-0.18	1.0726	-0.985	0.1493	0.728	1.046	0.3264	0.6451	-0.0075	-0.4333	0.6177	-0.4902	0.0183	-0.8456	0.2438	-0.0623
HEXIM1	Protein	-3.8363		-0.2263	-0.1492	-0.3563	-0.3344	0.3027	0.3243	0.218	0.0682	0.1863	0.1508	-0.2077	1.9167	-0.5469	2.0142	0.8837	0.2298	0.4904	-0.7996	-0.7057	0.3741	-0.6871	1.2447	-0.1507	-0.8849	0.324	0.0018	-0.0133	-0.1407	-0.8144	0.2078	0.1781	0.3782	-0.4829	0.0767	1.9386	0.6012	-0.0464	-0.0216	-0.4408	-0.1945	-0.0012	-0.1802	-0.433	-0.0952	0.4315	-0.0524
HGF	Protein	-10.3607		-0.6642	-0.0087	-0.3177	0.1467	-0.2099	0.5292	0.1023	-0.0476	0.228	0.5087	0.1378	0.0428	-0.1656	0.1101	0.3777	-0.0876	-0.0469	-0.3114	-0.0479	-0.0251	-0.263	-0.0146	0.2581	0.2496	0.8779	0.7144	0.867	0.102	-0.4089	0.4994	0.1813	0.186	-0.3283	-0.1606	0.1587	0.4504	-0.3805	0.525	-0.3235	-0.8363	0.0118	-0.0589	-0.3204	0.516	-0.1312	-0.3326
HLA-DRA	Protein	-1.7839		-0.1111	-0.3276	0.6845	-0.1465	-0.3981	0.4635	1.7124	-1.292	-0.7743	0.2955	-0.5373	-0.0341	-1.2786	0.6433	0.6064	0.2252	0.3404	1.1516	-0.3445	0.6559	0.0663	-0.0599	0.1739	-0.6298	0.5172	1.8509	0.9881	-0.6432	-0.8086	-0.196	-0.542	-0.219	0.0043	0.1655	-1.0468	0.1787	-0.2167	-0.1547	-0.194	-0.34	0.0818	0.0367	-0.5099	0.4009	-1.1322	-0.5834
HLA-E	Protein	-0.1521		-0.318	0.2042	-0.0715	-0.2031	-0.2337	0.1882	0.5411	0.0215	0.0169	-0.3488	-0.1794	0.2032	-0.3576	-0.2633	0.2329	-0.1489	-0.1164	-0.0454	-0.2262	0.0689	0.1308	0.126	-0.1097	-0.0646	-0.0242	0.1155	0.108	0.2424	-0.0298	0.258	-0.1257	0.0088	0.0975	0.0456	0.1871	-0.1693	-0.0608	0.3583	-0.4479	-0.0905	-0.1949	-0.2462	-0.4124	0.2382	-0.2307	0.0071
HPCAL1	Protein	-4.6277		-0.1973	-0.5131	-0.539	-0.3421	0.7177	0.6793	0.1843	-0.2764	0.3726	-0.3214	0.2135	0.8341	-0.5765	1.4361	0.6405	0.3121	1.2095	-0.4443	-0.8653	0.0691	-0.2336	0.6926	-0.4774	-0.4226	0.1807	0.4707	-0.0463	-0.225	-0.6833	0.0645	0.4515	0.594	-0.3162	-0.3048	1.1602	0.403	0.8015	0.1123	-0.5118	-0.518	-0.2459	-0.2943	0.013	0.57	-0.0212	-0.1439
HSD11B1	Protein	-3.7476		0.1444	-0.3666	0.0112	0.0048	-0.0048	-0.4055	0.641	-0.2354	-0.1733	-0.6322	-0.7008	0.0285	-0.6384	-0.6021	-0.6491	-0.3582	-0.2957	0.0558	-0.2986	-0.5616	0.0181	0.1214	-0.6443	0.0246	-0.2039	0.5134	0.0457	0.3706	0.3377	-0.0594	0.0656	-0.4862	0.1923	0.802	-0.0308	-0.1086	0.6701	-0.3363	0.1992	-0.3909	-0.0055	0.4202	0.43	-0.0356	0.5496	0
HSPA1A	Protein	-2.4952		-0.8968	-0.0942	-0.7294	-0.2777	0.2066	1.1081	0.1616	-0.2129	0.2529	0.3952	-0.0259	0.0019	-0.4594	0.9916	0.847	0.0894	1.6616	-0.8826	-0.6677	0.466	-0.6808	2.5341	-0.0491	-0.23	0.5467	1.109	0.574	-0.0735	-1.0437	0.1451	1.0239	0.6326	-0.7211	0.0418	1.1267	0.2236	-0.1549	0.8861	-1.2387	-0.4031	0.1344	-0.3421	-0.3082	0.5384	-0.0029	-0.0264
ICA1	Protein	-1.8585		0.514	-0.7007	-0.6637	-0.4974	1.2667	0.0047	0.6942	0.3901	0.8053	0.3184	-0.1501	0.8673	-0.1555	1.6169	1.2882	0.5342	-0.8512	-0.708	-0.7708	-0.2178	-1.451	-0.2385	-0.4627	-0.331	0.9758	0	0.3698	-0.3896	-1.3296	0.7068	-0.2862	1.5958	-0.8265	0.379	1.2817	0.5692	0.1984	0.1731	0.3688	-0.4213	-0.0631	-0.0567	0.0307	0.3649	0.1331	0.5352
ICAM4	Protein	-4.5214		-0.0103	0.2244	0.4411	-0.7233	-0.1831	0.989	-0.7016	-0.0067	-0.5154	-0.0841	-0.1187	0.0654	-0.6261	-0.0175	1.0249	0.5014	0.0591	0.3329	-0.1475	0.3698	-0.943	0.9661	-1.455	-0.2267	-0.0013	-0.4449	0.4222	-0.813	-0.1971	-1.4648	-0.6755	-1.391	0.3138	-0.6772	-0.298	0	-0.2522	-0.1046	-0.1444	0.2317	0.5467	-0.3424	-0.0569	0.8964	-0.0196	0.2748
IDS	Protein	-2.3845		0.0946	-0.0814	-0.0122	-0.1567	0.0444	0.0429	0.0051	-0.1513	-0.053	-0.061	-0.0012	0.0371	0.0077	0.023	0.0232	0.008	-0.0127	0.0414	-0.1129	0.0587	-0.0283	-0.0305	-0.0526	-0.0904	0.072	-0.0047	-0.0002	-0.0284	0.0664	-0.0199	0.0785	-0.0134	-0.0404	-0.74	-0.062	0.0168	-0.0205	-0.006	0.0614	0.021	-0.0761	-0.0622	-0.0372	0.0252	0.0558	-0.1271
IFNG	Protein	-2.5933		-1.6039	0.315	0.1929	0.7849	-0.9638	0.4327	0.4402	1.2764	0.4442	2.6621	0.0366	-0.0713	1.9388	-0.7381	-0.4456	0.4186	0.0941	-1.8731	-1.5153	-0.5792	-0.5107	1.26	1.145	-1.2518	0.5214	0.288	5.9699	-1.4241	0.6862	-0.1372	-0.0487	0.2923	0.0253	0.1869	-0.3464	-0.9457	-0.2935	-0.6742	-0.0673	-2.0103	-1.3159	0.1966	-0.8119	0.0732	0.4125	0.8961
IFNGR1	Protein	-3.1306		-0.1637	-0.1419	0.01	-0.1615	-0.0096	-0.1897	0.0076	-0.125	0.265	-0.4207	-0.2273	-0.2119	0.3857	-0.1051	-0.2317	-0.0027	0.3088	0.083	0.0794	-0.0948	-0.229	0.0209	0.0264	0.1235	-0.2352	0.2986	-0.3068	-0.1718	-0.137	0.0984	0.3864	0.0172	0.1449	0.0467	-0.066	-0.0709	0.2708	0.2162	-0.3241	-0.1255	0.1408	-0.0794	-0.1417	0.0874	-0.0026	0.0768
IFNLR1	Protein	-5.1546		-0.5676	-0.4078	0.2948	-0.7074	-0.3413	0.6274	-0.9014	-0.1586	0.5787	-0.2839	-1.0297	-1.1932	0.0419	-0.4	-0.0463	-0.0337	0.4717	-0.0382	0.1661	-0.0711	-0.4534	0.1498	-0.0534	-0.1299	0.0532	0.4868	0.0482	-0.4241	0.0666	0.2238	0.5331	-0.1628	0.0407	0.1393	-0.3193	-0.0995	-0.3667	0.6601	-0.5175	-0.6702	0.3414	-0.7269	-0.2521	0.8123	-0.8887	0.2342
IKBKG	Protein	-2.9894		0.3709	-0.1497	-0.5582	-0.4512	0.2796	0.1457	0.5493	0	0.3811	0.3499	-0.1609	2.1257	-0.7495	2.1871	1.5816	0.4641	0.4547	-1.0931	-1.0044	0.4102	-1.2926	0.7649	-0.414	-0.2915	1.0509	-0.5983	1.0002	-0.2042	-0.7169	0.5013	0.0265	1.2375	-1.3821	0.3716	1.8815	0.9131	0.6563	0.4393	0.2105	-0.5505	0.3626	-0.6161	-0.232	-0.1983	0.364	-0.1919
IL10	Protein	-2.1008		-0.8904	0.327	-0.058	2.7489	-0.5073	0.715	2.4947	1.0018	0.5133	2.7753	-0.3326	-0.5573	1.0158	0.5171	0	1.1574	1.2172	-0.3316	-0.3901	0.5678	0.5715	1.3162	3.5036	-0.5024	0.4234	1.5827	2.1851	0.6377	2.5413	0.5881	1.1899	0.6008	0.8058	0.1676	-0.0271	-0.6659	0.4405	0.892	-0.5331	-0.9299	-0.6958	1.8219	-1.7759	-0.3542	-0.2641	0.148
IL10RA	Protein	-0.8071		0.7851	3.4587	-0.1889	0.0482	-0.5168	-0.2325	0.7675	-0.6756	1.2602	-0.3062	-0.2066	0.1629	1.1298	-1.1185	2.0802	0.1181	-0.004	-0.4033	-0.596	-0.003	0.3869	0.3912	-0.5994	-0.2937	0.0181	-0.5228	-0.3322	-0.2443	1.0943	1.028	0.1186	0	0.6662	0.2853	-0.7076	1.2704	-0.5088	-0.3232	-0.0343	3.1159	-0.2935	0.2015	-0.6326	-0.4408	0.8465	-0.6751
IL10RB	Protein	-5.6337		-0.5317	0.1402	0.2219	-0.1223	-0.3002	0.3157	0.535	0.0008	0.2666	-0.3793	-0.2155	-0.4142	-0.1239	-0.0615	-0.3353	0.0445	0.0409	-0.0833	0.2854	-0.373	-0.2882	-0.0562	0.029	0.136	-0.2868	0.687	-0.5248	-0.4385	-0.0052	0.4429	0.407	0.2175	0.4016	0.2238	-0.1105	-0.2401	-0.0045	0.4806	-0.2756	0.1572	0.1691	-0.0894	-0.4477	0.4784	0.3292	-0.0226
IL11	Protein	-1.3647		4.0711	-0.9901	1.9159	-0.1808	-0.4036	-0.925	0.0224	0	-1.4265	0.6247	1.9401	1.0958	-3.0978	-0.6961	0.2414	0.8266	0.2634	-0.5137	-0.7584	0.0754	-1.0105	0.3493	0.114	-0.0232	-0.1719	-0.142	-1.3513	0.1888	3.1974	0.3305	0.9521	0.9181	2.4009	1.1592	-0.7849	-1.5126	-0.6807	0.6069	3.402	-1.6169	1.8739	-0.4378	-0.2584	0.0783	-0.5823	0.3149
IL12B	Protein	-7.9705		-0.3271	-0.2258	-0.2062	-0.213	-0.5463	1.1881	0.8228	-0.0637	0.3862	0.333	-0.6976	0.1055	0.5239	0.3964	0.4505	1.3459	1.8622	0.6048	0.8429	-0.3269	0.5704	-0.0253	1.126	0.1777	0.6849	1.8162	-0.7045	-0.8949	-0.214	0.6993	1.0763	0.5814	0.1246	-0.0346	0.0043	0.4807	0.1221	0.4758	-0.187	-0.714	-1.1331	-1.4067	-1.139	0.3744	0.0824	-0.6816
IL12RB1	Protein	-1.8448		-0.5192	-0.4037	-0.2429	-0.0574	-0.5189	0.7065	-0.2472	0.0997	-0.0603	0.1552	0.3804	-0.516	0.3088	-0.4706	-0.3559	-0.2753	0.4515	0.2019	0.1807	-0.1766	0.5047	-0.1649	-0.0938	-0.4619	0.2579	0.263	-0.5841	0.0509	0.352	0.0695	0.7632	0.3884	0.3984	0.237	-0.4018	-0.5602	-0.1063	-0.0489	-0.2941	-0.3918	-0.5707	-0.6067	-0.4249	0.1444	-0.3362	0.0982
IL13	Protein	-0.5453		0.4972	-0.4984	3.071	0.1816	0.8373	0.0457	-0.0695	-0.7955	1.5623	-0.7909	2.1756	-0.0331	0.2186	-0.1058	-0.5529	-0.4602	2.4209	0.3903	-0.9905	-0.6969	4.9061	1.7331	2.1205	-0.0463	0.2058	1.696	-0.8726	2.6894	-0.1731	-0.4791	0.4245	-0.8817	0.0481	0.2475	0.5173	1.2501	0.2818	0.2322	-0.2357	-0.164	3.0242	-0.3412	-0.1973	-1.1607	-0.2962	-0.5826
IL15	Protein	-4.9961		-0.5281	0.4568	-0.2924	-0.4655	-0.2451	0.1135	0.169	0.3697	-0.3461	-0.1923	-0.077	-0.2024	-0.2122	0.3772	-0.1886	-0.338	-0.1485	-0.1266	-0.3437	0.199	-0.225	-0.1584	-0.0844	-0.6522	-0.1695	0.3898	0.9032	-0.1936	-0.2393	0.0112	-0.1128	0.0741	-0.0665	0.2797	-0.0683	0.6295	0.241	0.121	-0.3216	0.0551	-0.2567	-0.0904	-0.1613	0	0.0254	0.4616
IL15RA	Protein	-1.4251		-0.9713	-0.4981	-0.145	0.2245	-0.3827	0.1038	0.2455	-0.6275	-0.0308	-0.6986	-0.2122	0.1814	0.3646	0.4491	-0.3022	-0.0627	0.2306	0.1825	-0.6201	-0.0023	0.2421	0.7188	0.3682	-0.0104	0.485	1.8595	0.2418	0	0.0783	0.2655	0.1149	-0.1228	0.6416	0.2898	-0.3233	0.3984	-0.6252	0.9129	-1.117	-0.5481	-0.1056	0.3625	-0.2608	0.0386	-0.4943	-0.3317
IL16	Protein	-7.2386		-0.5464	-0.0091	-0.6924	0.1572	0.1415	0.5339	-0.1251	0	0.314	0.193	0.1607	-0.3353	-0.0177	0.2589	0.6817	0.3691	1.1223	-0.4093	-0.4355	0.1992	-0.0524	1.1696	0.0696	0.2187	0.6094	1.0887	0.5053	-0.2022	-0.5504	0.0997	0.2476	0.5427	0.0191	0.1117	0.5141	-0.4179	-0.0317	0.8657	-0.4836	-0.5122	-0.1927	-0.2738	-0.2096	0.2778	-0.216	-0.1085
IL17A	Protein	-3.0815		-0.4963	-0.653	1.1849	-0.0592	0.1285	0.3396	0.2823	-0.7496	0.3803	-1.246	0.372	-1.3618	0.2597	1.4222	1.0083	0.7638	1.1873	-0.6643	0.4288	-0.4934	0.7977	1.6602	1.8094	-0.6731	1.1512	0.9958	-1.0953	-0.5271	-0.2042	0.0393	0.7315	0.7942	0.1778	0.3625	0.5402	1.1819	0.1401	0.2457	-0.5814	-1.0877	0.7187	-2.3599	0.0857	-0.7394	-0.3414	-0.7586
IL17C	Protein	-4.7499		-0.6291	0.1701	0.7829	0.2078	1.2757	0.1821	0.4505	0.7968	0.4144	0.5265	0.9298	-1.4193	0.9037	-0.1369	0.3533	-0.0713	2.5428	-0.4848	0.7923	0.5545	0	1.8393	1.9639	3.1104	-0.2822	2.6868	-0.7329	0.9258	0.4485	-0.3159	0.187	0.0828	0.0965	1.9883	1.9054	-0.348	-0.643	0.075	-1.1125	-0.3913	0.0739	-0.8797	-0.0519	-0.0976	-0.0687	0.2262
IL17D	Protein	-2.3159		0.0683	-0.5629	0.2579	0.3392	0.1351	0.7555	0.7958	0.1889	0.0326	-0.8903	-0.3853	-0.1327	-0.1964	0.1865	0.0806	-0.5676	-0.0819	-0.0499	-0.6027	-0.2058	0.8607	-0.5309	0.0121	0.4207	-0.0526	0.0274	-0.3336	-0.2202	-0.0064	-0.1771	0.3384	-0.2102	-0.2491	-0.3085	-0.3924	0.0912	-0.3399	0.0391	-0.056	-0.2995	0.3058	0.6585	0.3438	0.9628	0.6656	0.3514
IL17F	Protein	-0.3163		-0.1723	-0.1275	0.825	-0.3688	0.0046	0.9447	-0.4084	0	0.0735	0.7523	0.0441	-1.2645	0.6934	0.8288	1.4719	-0.5581	0.8887	-0.2092	-0.3028	-0.0721	0.0279	0.4366	1.3569	0.9308	3.7579	1.2099	-1.0952	-0.2217	-0.395	-0.3972	0.2	0.9699	0.105	-0.2009	0.4106	-0.2105	0.2167	0.067	-0.4619	-0.3466	0.9153	-0.5293	0.293	0.7154	-0.3605	-0.4173
IL17RB	Protein	-3.951		-0.2847	-0.0691	-0.4151	0.2247	0.7274	-0.079	-1.1256	0.2597	-0.1346	-0.6762	-0.8328	-0.1759	0.1253	-1.0411	-0.303	-0.5683	0.7843	-0.2419	0.3791	0.3338	-1.0424	1.2919	-0.1855	-0.1481	-0.6153	0.643	0.4874	1.5866	0.5191	0.0031	0.4493	0.0026	0.7478	0.3612	0.0233	-0.4939	-0.2527	0.1004	-0.3494	-0.0045	0.0148	0.5704	-0.0009	-0.1211	-1.0376	0
IL18	Protein	-8.6485		-0.4483	-0.1484	0.4722	-0.3602	0.5877	-0.213	0.4942	-0.1263	-0.1516	0.2631	0.6497	0.0751	0.52	0.7539	0.4144	0.5281	2.318	0.5797	0.4377	0	-0.2239	0.8858	0.0722	0.0344	0.5166	1.5789	0	-0.8208	-0.4727	0.0177	0.4082	0.2491	1.1783	0.324	0.9277	-0.1737	-0.044	1.05	0.0185	-0.002	0.365	-0.7033	0.1663	-0.6783	0.2137	-0.2759
IL18R1	Protein	-7.9295		-0.5591	-0.2588	-0.0016	-0.5443	-0.1344	0.7436	1.4993	-0.1313	-0.0512	0.4451	-0.0649	0.0983	0.2023	-0.3431	1.2509	-0.007	0.1726	0.9287	-0.1615	0.1261	0.5432	0.1122	0.1654	-0.6073	-0.3336	0.0307	-0.0607	-0.355	-0.3819	0.2165	0.4431	0.4965	0.2499	0.1532	0.2563	-0.0756	0.287	-0.1633	-0.5506	-0.6589	-0.2366	-0.8642	-0.1399	0.6819	0.9674	-0.3008
IL1A	Protein	0.933		-0.0739	2.5814	-0.5856	2.7516	0.4111	0.0249	-0.4481	0.3281	1.2548	0.0371	0.1289	-0.3092	-0.1156	0.4126	0	-0.3188	-0.4092	-0.1625	-0.7269	0.5906	0.1616	-0.2295	-0.3527	-0.1387	-0.1003	0.4033	0.6434	-0.2618	-0.4981	-0.1653	-0.0503	0.0099	-0.0252	-0.0054	0.0117	0.3856	-0.4347	-0.1379	1.4508	1.1354	-0.0874	2.715	1.26	0.2634	-0.1588	-0.1635
IL1B	Protein	-1.32		-0.2686	0.0554	-0.9625	-0.0782	0.3143	0.2904	0.0792	0.8298	-0.2463	0.2653	0.1733	0.5559	-0.4955	1.5302	1.1262	-0.268	0.5034	-0.8297	-0.8322	-0.2965	-1.38	-0.6154	0.0521	0.2393	0.6762	0.2396	1.3049	-0.4268	-0.4733	0.5693	-0.846	0.5656	-1.5234	0.3216	0.9061	-0.0594	-0.441	0.1354	-0.2718	-0.4426	-0.2188	-0.1515	0.3967	0.8098	0.2179	0.164
IL1R2	Protein	-9.3191		-0.1434	-0.0649	-0.1925	0.1663	0.3426	0.1364	-0.2143	-0.3013	0.1655	-0.4501	-0.1066	-0.3175	-0.0981	-0.1467	-0.2706	0.0075	0.2871	0.0188	-0.1648	0.1094	0.0463	0.101	0.0567	0.038	-0.2216	0.4922	0.3447	-0.0238	-0.0706	-0.1155	0.0121	-0.3024	0.0065	-0.0591	0.3391	0.0785	0.0799	0.2062	-0.2917	0.0201	-0.1515	0.0603	0.1841	0.0674	-0.242	-0.2274
IL1RL2	Protein	-4.5529		1.5101	0.0778	0.4812	0.4721	0.8549	-0.3925	-1.4535	0.0014	0.2975	-1.4237	0.5407	0.6075	0.327	0.3443	0.2849	0.0366	-0.0864	0.3685	-0.1654	-0.05	-0.0871	0.2377	-0.4501	0.2103	0.5578	-0.1143	-0.4722	0.357	0.9301	0.3473	-0.4124	0.6824	0.3619	-0.1906	0.2011	-0.0223	-0.9656	-0.6606	0.3855	0.097	0.0485	0.3845	0.5945	-0.3892	-1.486	0
IL1RN	Protein	-5.6969		-0.8011	0	-0.2911	0.2639	-0.2193	0.384	-0.0183	0.0721	0.0268	0.9308	0.2385	-0.5995	0.0537	0.1727	1.2926	-0.1023	1.3225	-0.5225	-0.2871	0.1414	-0.1849	0.7051	1.0477	-0.014	0.5231	1.1038	0.9159	-0.6361	-0.2023	0.7183	0.8796	1.4248	-0.2404	-0.0635	0.6021	0.7952	-0.2162	1.0996	-0.6066	-0.6545	0.0395	-0.3063	-0.7576	0.0715	-0.4044	-0.1629
IL2	Protein	0.3751		-0.7945	0.9563	-0.0117	0.7639	-0.1131	0.3479	1.6578	-0.082	1.2781	-0.6322	0.2701	-0.6706	-0.2065	-0.936	1.0437	-0.3281	0.8273	-0.1618	0.5914	0.0956	0.4818	0.9841	-1.2347	-0.0125	1.442	0.8086	-0.3331	0.2854	0.6571	0.96	0.5438	-0.1608	-0.1072	-0.4953	0.4361	0.999	-0.82	0	-1.1466	-1.5713		0.3325	-0.6336	0.4551	0.6513	-0.9397
IL20	Protein	0.0091		-0.0621	0.946	-0.0404	-0.3955	0.9805	0.2999	0.2761	0.2821	0.4105	0.61	0.5602	-0.9566	-0.3268	0.1199	0.6362	0.1276	3.1576	0.1027	-0.3399	-0.2689	-0.4006	1.7078	1.7451	-0.0473	0.2136	1.7094	0.1335	0.5169	-0.0626	-0.5335	0.0084	0.0697	0.4945	0.31	1.1023	-0.0007	0.0848	0.7197	-0.0371	0.526	-0.6799	-0.2805	-0.3643	-0.3822	-0.2495	-0.2181
IL20RA	Protein	-0.5706		0.6185	-0.5272	0.1323	-0.1579	-0.08	0.2064	-0.4799	-0.2705	1.2313	-0.4999	0.0305	-0.1264	0.1604	-0.1177	-1.0742	-0.0735	-0.1762	0.1542	-0.2135	0.3784	-0.1195	-0.4328	-0.7559	0.1647	0.1152	0.013	-1.4033	0.7797	0.6165	-0.0674	2.43	-0.3193	0.6348	0.0245	-0.0545	-0.476	-0.0545	0.1962	0.5016	-0.7172	-0.0686	-0.3034	0.1193	-0.0013	0.6709	-0.0108
IL22RA1	Protein	-0.2416		-0.4091	0	-0.0248	-0.0799	0.9423	-0.008	-0.0204	-0.223	-0.6738	-0.5353	-0.1669	0.006	1.6283	-0.8978	0.2223	-0.3707	-0.1365	-0.9822	-0.3558	-0.2417	0.2839	-0.1416	-0.2533	-0.0471	-0.1145	0.0956	0.3093	-0.9914	1.8947	-0.8747	-0.1352	-0.5798	-0.3929	-0.1453	-0.3621	-0.2877	0.1141	0.5024	-0.4206	0.5617	0.1523	-0.0936	1.5289	0.5213	0.219	0.2402
IL24	Protein	0.7819		0.06	0.24	-0.0111	0.5506	0.7762	-0.744	0.1684	0.0508	2.5717	0.6941	0.748	-0.5275	0.5191	0.5353	-0.0093	1.065	1.5403	-0.2638	-1.7043	-0.0747	1.0757	0.5108	1.4487	-0.2739	1.0547	2.8565	-0.9493	1.4416	-0.3148	0.8935	0.2637	-0.2542	-0.4025	1.0734	0.2253	-0.0369	-0.102	2.5269	-0.2604	-0.8409	-0.6595	0.5595	0.0979	0	-0.1788	-0.084
IL2RB	Protein	0.1098		0.1727	0.2036	0.2244	-0.2161	-0.1659	-0.0523	0.1246	0.2368	-0.0454	2.0719	-0.4457	-0.1938	0.2572	-0.0708	-0.1376	-0.1589	-0.0624	-0.3362	-0.1429	3.5541	0.0227	0.1587	0.1778	0.286	-0.231	0.4501	-0.3925	0.1948	0.2207	-0.0177	0.4842	-0.4082	0.4674	-0.0995	-0.4499	-0.3024	-0.3637	-0.5531	-0.2221	0.1047	-0.0945	-0.1256	-0.2793	-0.1416	0.5983	0.7065
IL32	Protein	-6.8053		-0.0955	-0.061	-0.8521	0.3529	1.1782	1.0237	1.5493	0.6371	0.6154	-0.13	-0.2575	-0.3347	-0.2611	0.2933	1.0259	0.5314	2.869	-0.0301	-0.7674	0.2185	0.9851	2.6537	0.6093	0.3881	1.1676	2.5996	0.5624	0.5579	-0.8355	-0.1041	1.1305	0.0349	0.0405	1.301	0.8654	0	0.76	1.6703	-0.4365	-0.6915	-1.2231	-0.6072	1.0952	0.7733	0.9357	0.4312
IL33	Protein	0.195		0.0532	-0.0871	0.2613	-0.1645	-0.0727	0	0.4484	-0.1293	-0.2895	-0.3281	-0.0515	-0.3215	-0.0889	-0.0196	-0.5582	-0.3318	0.412	0.0281	-0.1405	0.3674	0.2943	-0.7535	-0.3756	-0.4464	0.1633	0.026	0.0512	1.6227	-0.1632	0.1756	1.0224	0.3781	-0.3826	0.1435	-0.1147	-0.031	-0.0348	-0.0269	-0.1056	0.0708	-0.1327	0.0582	-0.1478	0.0346	0.0097	-0.6075
IL3RA	Protein	-1.1346		-0.3287	-0.2658	0.1728	-0.2187	-0.1156	0.3516	-0.2304	-0.2105	0.3764	-0.3584	-0.0547	0.2418	-0.3697	0.1199	-0.0579	0.1893	0.3192	0.4723	0	-0.1608	-0.5565	-0.1711	-0.0076	0.0452	0.1244	0.7964	-0.4232	0.3086	-0.0087	0.251	0.404	0.1331	0.856	0.2013	0.0317	-0.2194	-0.7746	0.442	-0.4469	-0.4795	0.0184	-0.1172	-0.1389	0.3108	0.072	-0.0241
IL4	Protein	0.7082		0.3937	1.4987	-1.3892	1.103	-2.8862	-1.4268	1.2487	0.131	1.5456	1.8507	-1.378	-0.7378	0.2628	-4.011	1.7766	0.5255	-0.238	0.847	0.9931	0	0.5201	-1.4185	2.2153	1.1313	-0.0257	1.3611	0.3313	2.5134	-0.2767	2.089	-1.5097	0.6245	0.0657	-0.1195	-0.7167	-1.7368	-2.0537	-0.0824	-0.0456	-5.6937	-1.8066	0.0187	-1.5748	-5.6903	1.4936	-2.3042
IL4R	Protein	-6.0629		-0.878	-0.3356	0.2006	0.2735	-0.7866	0.0021	-0.374	-0.1897	0.4031	-0.3469	-0.1121	-0.0208	-0.3471	-0.0607	-0.1175	-0.4069	-0.2629	-0.1117	-0.0884	0.1392	-0.0472	-0.4783	0.2746	-0.0975	-0.4785	0.6572	0.031	0.1183	-0.2965	0.162	0.3844	0.5592	0.1553	0.1816	-0.2735	-0.1048	0.1428	0.118	-0.4836	-0.4738	0.0183	-0.1758	-0.8442	0.2592	-0.2665	0.0338
IL5	Protein	0.8072		-1.8748	0	3.2784	1.0934	-0.2338	-0.6091	-0.7439	-0.0186	1.8266	2.0343	0.5957	-2.0057	-1.2948	-0.8768	2.7571	0.1584	0.7966	1.0533	-1.4823	2.967	-0.2525	-0.0498	-0.6651	-1.2857	0.6305	0.5157	-0.2838	-2.2993	5.5543	-0.105	0.0985	-2.172	1.095	-2.0965	-0.0363	-0.3802	-0.5841	-0.9482	0.0773	0.3314	3.0554	1.0407	-0.6465	0.2513	-1.0317	-0.5586
IL5RA	Protein	-6.3089		0.0027	-0.5489	0.595	0.0846	0.9293	-0.0764	-0.7864	0.3319	0.6407	-0.1578	1.5569	-0.1712	-0.1029	0.4394	-0.8618	-0.3771	1.1662	0	-0.1148	0.0235	0.0099	1.3795	0.8206	-0.0906	-0.4477	0.8553	1.0844	-0.1397	0.2261	-0.8838	0.5849	0.283	-0.0034	0.5048	0.5371	0.1167	0.8477	-0.8626	0.0457	-0.6133	0.4045	-0.0666	0.6735	-0.2063	-0.9242	0.2368
IL6	Protein	-3.9281		-1.7316	0.413	-0.0454	0.7785	0.4529	1.9054	-0.9943	1.2793	-0.4693	0.8452	0.6434	-0.7681	-0.4054	0.2572	0.4129	0	0.9463	-0.6664	-0.5459	1.0753	0.303	0.95	1.4991	-0.6285	-0.1122	2.0539	1.2426	-1.077	0.4473	0.2944	0.8304	1.2614	0.2012	2.2979	2.5129	0.1063	0.0647	1.3987	-1.338	-1.8802	-0.227	-0.1669	-0.9242	2.2696	-1.0352	0.3791
IL7	Protein	-5.1356		-0.4576	0.339	0.9554	-0.1513	-0.8872	0.0655	0.427	0.4964	-0.379	-1.6113	-0.3241	-1.8467	0.7516	-1.26	-0.1338	-0.2056	0.1289	0.0716	-0.0948	0.3139	0.5334	0.3004	0.3087	-0.196	0.2565	0.304	-1.3299	-0.0509	0.2648	-0.854	0.2106	0.4613	0.1572	0.0054	0.8392	-0.4232	-0.6108	0.087	-0.3655	0.4672	-0.3272	-1.6596	-0.5249	-0.5821	-0.3477	-0.9576
IRAK1	Protein	-2.5442		0.4209	0.0854	-0.89	-0.3621	1.2971	0.3869	1.2976	0.0322	0.3758	0.2176	-0.2604	1.6691	-0.5582	2.3128	1.349	0.7748	0.6229	-0.5555	-0.9357	0.5051	-0.4367	0.7702	-0.2997	-0.4922	1.0851	0.539	0.9052	-0.0345	-0.9	0.7122	0.3504	0.4077	-1.1449	0.0916	1.9187	0.6624	0.3558	-0.1199	-0.2695	-0.8463	0.096	-0.0317	0.2473	0.3869	0.5082	-0.1474
IRAK4	Protein	-3.6516		0.5073	-0.8683	-1.0407	-0.782	0.6074	0.2505	0.5902	-0.2389	0.4146	0.3944	-0.7055	2.9522	-0.9406	2.8573	1.839	0.5299	-0.0523	-1.374	-1.1374	0.7789	-0.8339	0.8214	-0.9142	-0.7638	1.2148	-0.4578	0.7212	-0.7655	-0.6956	0.6381	-0.2781	1.1731	-1.3606	0.1468	2.8881	1.0563	0.7524	-0.1404	-0.0341	-0.902	0.4248	-0.3344	-0.495	0	0.1674	-0.1733
ISM1	Protein	-5.9132		-0.034	-0.5319	0.0112	0.5286	-0.8789	-0.7398	0.2254	0.1329	0.1828	-0.1169	-0.2636	0.2216	-0.1027	0.2708	0.2454	-0.3242	-0.1221	-0.2394	-0.1616	-0.6842	0.0572	0.1188	0.1039	0.5856	-0.4549	0.7914	-0.2622	0.0683	-0.2689	0.0882	0.7665	0.2158	0.4683	0.1802	0.036	-0.3836	0.1142	-0.1704	0.1787	-0.6098	-0.1953	0.0909	-0.8824	-0.5565	-0.2138	0.424
ITGA11	Protein	-1.6657		-0.0326	0.0678	-0.2694	-0.2007	0.2032	-0.7148	-0.5722	-0.4902	0.6824	-0.7214	-0.7286	0.2713	-0.163	-0.322	0.5104	0.3381	-0.021	-0.0765	0.0174	-0.158	-0.2432	-0.4116	-0.8526	0.5045	0.0134	0.3287	0.1641	0.3676	0.0047	0.0764	0.7424	-0.4168	-0.099	-0.2877	0.2148	0.0825	0.0545	-0.3442	-0.3764	0.0642	-0.5222	-0.5213	0.1933	-0.3344	-0.4661	-0.0926
ITGA6	Protein	-1.3955		0.1089	-0.1553	0.1205	-0.3327	0.3583	0.2592	0.0597	-0.3482	0.5721	-0.4196	-0.4014	0.9019	-0.2633	0.5788	0.6815	0.6422	0.0915	-0.2881	-0.4418	0.4191	-0.156	-0.009	0.1723	-0.37	1.4409	-0.0653	-0.378	0.5497	-0.1249	0.0925	-0.1899	-0.0738	-0.2459	-0.3595	-0.3687	0.4146	0.0638	0.6918	-0.3895	-0.1294	0.427	-0.1142	0.2616	0.3272	0.2805	0.0529
ITGB6	Protein	-4.2907		-0.628	-0.4975	-0.8819	0.0379	0.4569	-0.4433	-0.3551	0.1265	0.1432	0.0347	-0.3868	-0.4065	-0.8661	-0.2464	-0.3371	0.3073	1.3988	-0.0309	0.3076	0.1831	-0.1628	0.4126	-0.0172	0.1929	-0.0133	0.8559	-0.2434	0.582	-0.5753	-0.1135	0.2533	-0.141	0.347	-0.3467	0.611	-0.0958	-0.9802	0.1849	-0.5105	-0.1081	-1.0736	0.3062	0.2486	-0.2175	-0.2184	0.1861
ITM2A	Protein	-4.2661		0.0301	-0.1747	0.0992	-0.3285	0.0352	0.4955	0.3934	0.9466	-0.0806	-1.9236	-0.1134	0.1774	-0.6741	-0.7752	-0.8411	-0.9	-0.4302	-0.7052	0.3435	-0.3967	0.1078	0.0531	-0.3462	-0.0563	0.3512	0.3195	-0.5366	-0.1051	-0.2411	-0.1007	0.9793	0.0685	0.1533	0.646	0.3584	0.4068	-0.1846	-0.4979	0.2926	-0.1465	-0.2171	-0.275	-0.2706	0.4161	0.2807	0.8635
JCHAIN	Protein	-3.3864		-0.6659	0.3414	0.3134	-0.1504	0.229	0.8397	0	0.3382	-0.6847	-0.254	0.2649	-0.2205	0.0785	0.0368	0.1333	0.0179	-0.7583	-0.641	-0.0129	-0.1307	1.0488	0.9279	-0.0102	-0.7873	-0.3091	0.9532	0.3491	-0.5214	-0.5262	-0.2457	-0.123	-0.1578	0.6468	0.3883	-0.0646	0.3788	-0.175	0.4554	-0.7667	-0.0097	0.1316	-0.2154	0.3247	0.7118	-0.1016	0.7178
KLRB1	Protein	-9.2995		-0.0693	0.037	0.0647	-0.1003	-0.5905	-0.1045	0.0235	-0.1879	-0.1923	-0.3288	-0.5766	-0.004	-0.1542	-0.9373	0.1169	0.1465	-0.1776	0.2062	-0.0068	-0.7382	-0.1954	0.0752	0.224	0.0749	-0.2327	0.5989	-0.2863	-0.4695	0.1636	0.1066	0.6303	0.6519	-0.2313	-0.5035	-0.4831	0.1043	-0.297	0.3172	0.1738	0.0256	-0.0004	-0.113	-0.3169	0.0103	-0.2721	-0.2551
KLRD1	Protein	-8.7002		-0.0983	-1.0259	0.5562	0.1204	-0.9443	-0.1925	-0.8239	-0.556	-0.7249	-0.679	-1.0753	0.0006	-0.2509	-0.1853	0.8634	-0.2688	0.1218	-0.5031	0.2742	-0.6537	-0.5638	-0.0593	0.5161	-0.3469	-0.1383	-0.0077	-0.1494	-0.8709	0.5552	-0.2432	0.7344	0.181	-0.603	-1.0758	-0.7234	-0.2261	-0.6897	0.1155	0.2244	-1.1047	0.9434	0.8269	-0.6018	0.3408	-0.3973	-0.2768
KRT19	Protein	-3.6978		-0.7505	0.6724	0.7541	0.0344	0.5568	0.9809	0.1316	0.8242	-0.0074	-1.223	-1.3262	0.7632	-0.6056	1.8925	-0.8609	0.4362	0.3937	-1.1315	-0.0781	0.4605	-0.5125	0.3009	-0.8705	0.2956	-0.2751	1.2867	0.7357	-0.185	-0.3738	0.0512	0.1597	-0.2631	-0.5853	0.5258	-0.8666	0.4333	-0.386	1.6279	-0.1374	0.0809	0.6793	-0.3733	0.2987	-0.2206	0.1037	0.6092
KYNU	Protein	-9.4079		-0.567	0.0077	-0.3159	0.3728	0.6891	0.5135	0.4388	-0.3592	0.3145	0.409	0.6725	-0.4458	-0.2486	-0.4945	0.5586	0.457	1.7172	0.5569	-0.7889	0.2121	0.5092	1.5018	0.368	0.1603	0.3214	1.1678	-0.0206	0.7396	-1.0301	-0.1057	0.4277	0.2135	0.7247	-0.1854	1.2095	-0.0125	0.1149	1.3051	-0.6408	-0.562	-0.4873	-0.0789	-0.3905	-0.2291	0.1273	-0.2663
LAIR1	Protein	-7.05		-0.8433	-0.2364	0.0399	0.2372	-0.6429	-0.0109	0.1093	-0.2687	-0.2254	-0.3362	0.3549	0.5016	0.1731	0.2286	-0.1547	-0.1998	0.0102	-0.7726	0.1882	0.1035	-0.159	0.1456	-0.3827	0.3468	0.2481	0.6921	-0.3437	-0.44	-0.5249	-0.0765	0.3133	0.4904	0.1325	0.6572	-0.1122	0.1912	-0.2145	0.7505	-0.9723	-0.2882	0.1297	0.3269	-0.577	0.1824	-0.0664	-0.1966
LAMA4	Protein	-6.5895		0.0397	-0.7923	-0.163	-0.3204	-0.0621	0.1277	0.6061	-0.3003	0.2364	-0.6236	-0.3681	-0.0323	-0.0726	0.6521	0.4921	-0.1754	0.2665	-0.1651	-0.0428	-0.2825	-0.2262	-0.2506	-0.2124	0.0737	-0.084	0.032	-0.4691	0.0803	-0.4663	0.2636	0.7314	0.6415	-0.3285	-0.6319	0.2044	-0.075	0.0203	-0.3723	0.1895	-0.6098	0.2283	0.0296	0.1515	0.8688	0.256	0.0432
LAMP3	Protein	-8.7952		-1.4904	-0.7677	0.2592	0.4664	1.0132	0.5176	-0.1367	0.8353	0.5445	0.1443	-0.0174	-0.3069	0.2266	-0.6104	-0.0231	0.3469	1.1327	-0.1338	-0.0282	-0.2302	-0.4516	0.6188	0.2684	-0.6347	0.1958	1.4985	-0.6497	0.1651	0.3986	-0.4193	0.5089	-0.1035	2.1257	0.9396	-0.0536	0.3823	0.0374	0.9704	-1.388	-0.9011	-0.0505	0.16	1.1205	0.0155	-0.4642	0.6601
LAP3	Protein	-0.7767		-0.8571	-0.3326	0.395	-0.6995	0.4694	0	0.0702	-1.4561	-1.7632	0.2518	-0.4848	0.199	-0.2043	0.8467	0.492	1.242	-0.1782	0.3229	-1.1299	0.2319	0.0576	0.362	0.6938	-3.1274	1.202	0.6421	0.0553	-1.8571	-0.4374	-0.2875	-0.1107	0.8996	0.317	-0.6759	1.2209	2.4445	0.2171	0.517	-0.5582	-0.7249	-0.2713	0.1299	-1.2615	-1.359	-0.0793	-0.9908
LAT	Protein	-5.7111		-0.3441	-0.4573	0.2646	-0.0086	0.1312	-0.1067	0.4191	0.0488	0.184	-0.3405	-0.1484	0.1946	0.1733	-0.0387	0.3856	0.1595	-0.3635	0.0119	-0.4079	0.1865	-0.2723	0.2432	0.0849	-0.0362	-0.0416	0.1847	-0.5381	-0.0321	-0.9128	0.0739	-0.151	-0.0636	0.0342	0.3569	0.484	0.4585	-0.2759	0.17	-0.3007	-0.848	0.7163	0.2778	-0.3126	-0.034	-0.2123	-0.2801
LGALS4	Protein	-7.8913		-1.1178	0.1558	0.5747	0.1588	0.279	1.0678	0.4707	-0.0545	-0.1502	-0.3242	-0.953	0.7402	-0.5544	-0.2156	-0.71	-0.3781	-0.0783	-0.6835	-0.3419	0.2195	0.7284	0.4966	0.6176	-0.1406	-0.4915	1.5165	-0.47	0.4259	-0.4811	-0.3722	-0.4234	0.4193	0.4756	-0.2787	-0.1153	0.6849	0.1702	1.0073	-0.7001	-0.3381	0.2188	-0.0494	0.5916	0.816	0.0623	0.264
LGALS9	Protein	-6.7429		-0.9815	-0.4488	-0.0258	0.3233	-0.0367	0.5373	0.2519	0.1049	0.0566	-0.0955	0.0524	-0.3212	-0.3671	0.1906	0.1409	-0.1296	0.9853	0.0431	-0.5444	-0.3881	0.347	0.127	-0.0041	-0.3835	0.0457	0.5319	-0.7679	-0.2796	-0.4513	-0.1179	0.1582	0.3775	0.5132	-0.4393	0.3188	0.1476	0.0334	0.5013	-1.146	-0.1743	0.0519	0.1783	-0.3474	0.5414	0.0499	0.0892
LGMN	Protein	-8.434		-0.4485	-0.4554	-0.0959	-0.2331	-0.5103	0.4826	0.0426	0.2283	0.4535	-0.5069	-0.0378	-0.7551	-0.0238	-0.4833	0.2304	-0.044	0.0009	-0.1135	-0.6393	-0.0293	0.1881	0.1608	-0.1416	0.2133	-0.1314	0.3067	-0.3079	-0.556	0.1646	0.0084	-0.1384	0.3613	-0.0287	0.0381	0.3283	0.0882	-0.2572	0.2948	-0.4472	-0.4283	0.1164	-0.0825	-0.346	0.8	-0.1374	-0.1385
LHPP	Protein	-7.452		-0.9349	-0.8818	-0.9053	-0.4177	1.507	0.4785	-0.2738	0.1745	-0.1388	-0.7172	0.5968	0.7084	-0.2395	2.7853	0.6601	0.1898	0.6324	-0.3509	-0.7127	0.6256	-0.2255	1.6411	-0.7352	-1.1774	0.7064	-0.4263	-0.5272	0.1611	-0.9335	0.6837	0.3053	0.1522	-0.0312	-0.2122	0.1662	-0.4046	-1.4912	0.411	-1.3151	0.0178	-0.7613	-0.2619	0.7161	0.2064	-0.2779	0.1499
LIFR	Protein	-6.5342		-0.0633	-0.4601	0.318	-0.0616	-0.018	0.1677	-0.643	-0.3813	0.1106	-0.7163	-0.455	0.0946	-0.2788	0.0971	0.0206	-0.3239	-0.0614	0.2689	0.0224	0.1728	-0.3227	-0.4093	-0.2447	0.4387	-0.2679	0.2404	-0.3177	0.2197	0.0621	0.0154	-0.011	-0.0228	-0.0815	0.0393	0.093	0.1607	-0.4227	-0.1096	-0.06	-0.6049	0.3307	0.2269	-0.2014	0.2168	-0.5981	-0.2228
LILRB4	Protein	-2.7515		-0.3888	-0.5535	0.597	0.3226	-0.3142	0.1975	0.1972	-0.1997	-0.6195	-0.2447	0.0388	-0.5121	-0.0272	-0.6989	-0.1221	-0.4242	-0.0144	-0.5325	-0.5628	0.5423	0.0055	0.1151	0.1096	-0.0905	0.3884	0.5517	-0.6266	0.0651	-0.6745	-0.3325	0.2045	0.5759	-0.3071	0.6029	0.1592	0.3265	-0.6644	0.4713	-0.446	-0.4074	0.0381	0.4776	-0.4928	0.4833	0.0031	-0.1136
LRRN1	Protein	-4.6896		-0.0296	0.0536	-0.3044	-0.2648	0.0106	-0.3995	0.4326	-0.6921	-0.5096	-0.0503	-1.1512	-0.5932	0.558	-0.37	-0.3507	0.6017	0.4813	0.2438	-0.2819	0.7108	-0.0228	0.188	-0.2807	-0.3344	0.3932	-0.222	-0.427	-0.3701	-0.7068	-0.2549	0.0285	-0.7373	-0.1062	-1.5607	0.2852	0.4601	-0.0871	0.0565	-0.229	0.3035	-0.3842	-0.2015	0.1114	-0.2756	0.2293	-0.6091
LSP1	Protein	-6.4638		-0.2224	0.1557	0.4051	0.0023	-0.631	-0.0961	0.0126	0.3102	0.4538	0.5436	0.1036	-0.0933	-0.1215	0.1998	0.9872	0	0.2735	-1.2041	-0.4266	0.6586	-0.7548	0.4852	-0.1964	0.1388	0.8409	-0.204	0.6928	-0.2612	-0.4115	0.57	0.2739	1.0018	-0.7361	0.4028	0.4776	0.6289	0.3078	1.0498	0.1139	-0.1765	0.8506	-0.4206	-0.1767	-0.248	0.2636	0.0057
LTA	Protein	-4.5458		0.2572	-0.2646	0.2524	0.1134	-0.4623	0.1798	0.4222	-0.5113	-0.7869	-1.4971	0.2302	0.3219	0.3548	0.3907	0.3575	0.0188	0.0015	0.2629	-0.5096	-0.0758	-0.305	0.0337	0.0768	-0.0198	0.5691	0.0999	-0.0163	0.3267	0.2475	0.6533	0.4658	0.3731	0.166	0.3589	0.349	0.2443	0.2618	0.1337	0.2386	-0.343	-0.0841	0.0069	-0.5757	-0.3021	0.0323	-0.6173
LTBR	Protein	-7.2196		-0.1881	-0.1772	-0.0744	0.2386	-0.318	0.0374	0.3232	-0.0102	0.2608	-0.1434	-0.1704	-0.1643	0.5946	0.0677	-0.5603	-0.177	0.5325	-0.3036	0.1663	-0.1573	0.0224	-0.1717	0.8559	0.007	0	0.8426	-0.2941	-0.4231	-0.1069	0.0852	0.5465	-0.1643	0.1675	1.0612	-0.0718	-0.1402	-0.0318	-0.0128	-0.2573	-0.1708	-0.0776	0.1558	-0.3126	0.1108	0.0997	0.0461
LTO1	Protein	-0.2352		1.151	0.4554	-0.065	-0.2249	-0.2086	-1.1431	0.8058	0.2112	-0.3456	0.0796	-0.4241	-0.6051	0	0.0781	-0.2434	-0.3024	0.3936	-0.1883	-0.8918	0.1205	0.4143	0.0385	-0.354	-1.9638	-0.0699	0.3199	0.3959	-0.1395	-0.5913	0.5682	-0.2354	0.0191	2.8185	0.082	-0.3608	-0.5394	-0.3517	-0.2143	0.2429	0.0621	-0.3674	-0.4566	-0.1946	-1.0612	0.4108	-0.2419
LY6D	Protein	-5.7519		-0.2742	-0.4719	-0.2281	-0.0013	0.5675	1.1684	0.2753	-0.1522	-0.3286	0.1568	0.1518	-0.9419	1.0531	-0.3828	-0.3409	-0.6131	1.868	-0.4008	-0.1658	-0.067	0.7068	2.0219	1.7633	-0.4459	-0.2298	2.462	1.1453	0.2682	-0.2289	-0.181	0.9566	0.2342	0.0373	1.5539	0.7391	0	0.5594	1.8405	-0.8548	-0.2774	-0.5548	-0.411	-0.0643	1.0402	0.1844	-0.143
LY75	Protein	-6.1818		-0.2351	-0.2683	-0.5787	-0.9352	-0.1232	0.5712	0.1969	-0.4222	0.8084	-0.7953	-0.8009	0.5353	-0.9859	-0.3769	0.1812	0.0888	0.425	-0.0341	-0.2046	-0.6696	-0.692	0.3623	0.0943	-0.0693	0.1118	0.5374	0.0496	0.4408	0.1421	-0.062	0.5958	-0.0508	0.0352	0.2813	0.4078	-0.6475	-0.4585	0.5684	-0.2724	-0.3503	-0.5613	-0.8562	-0.191	0.2587	0.0253	0.0187
LY9	Protein	-7.0345		0.1057	-0.324	0.2402	0.0022	0.2375	1.1001	0.1179	-0.1722	-0.2959	-0.4488	0.0672	-0.3538	-0.2745	0.0016	0.2656	-0.1966	1.2397	0.1919	0.2038	0.137	-0.1126	0.0543	0.0002	0.5235	0.1362	0.5173	-0.2125	-0.6497	0.206	-0.6387	0.4672	-0.1183	-0.4807	-0.4599	0.4401	0	-0.2308	-0.3364	0.1762	-0.3787	0.2357	0.053	0.2418	1.0854	-0.1222	-0.1146
MANF	Protein	-3.3287		0.8637	-0.3889	-0.1872	-0.5459	0.5972	0.7387	1.0644	-0.1754	-0.0951	-0.3241	-0.1494	1.194	0.4156	1.6832	0.664	0.6761	-0.4609	-0.6306	-1.2385	-0.0303	0.6278	-0.4527	0.1447	0.2746	0.3055	-0.3692	0.6141	-0.7905	-0.7929	0.4384	-0.5765	0.5962	-2.0118	-0.6318	0.5556	0.9905	0.0165	-0.6953	0.7777	-0.7537	0.6522	0.0115	-0.2921	1.1139	0.8333	-0.1246
MAP2K6	Protein	-3.3653		1.2421	-0.1188	-1.4995	-0.4916	2.8509	1.6677	1.7251	0.3883	1.7496	1.4986	-0.3945	2.2854	-0.8381	3.8442	2.5562	3.3456	0.4674	-0.5665	-1.1195	-0.2061	-1.0649	0.7444	0.1844	-1.0834	1.108	-0.023	2.7418	-0.1736	-1.1605	0.8362	0.8258	0.2285	-1.0075	-0.3282	1.7528	0.9649	1.4176	0.2676	0.2147	-0.7353	-0.1925	-0.0772	1.2063	1.2941	1.3031	0.5339
MAPK9	Protein	-2.968		-0.3929	-0.6681	0.0366	-0.306	0.1182	0.2463	0.1684	-0.2051	-0.2788	0.1089	-0.3876	0.0509	-0.665	0.8616	-0.8334	0.1657	0.6603	-0.4132	-0.2352	0.3971	-0.2567	0.9543	-0.2432	0.0462	-0.0824	0.7666	0.2455	-0.0085	-0.6732	-0.1627	0.3603	0.4318	0.1866	-0.3168	0.0233	0.0869	0.1678	0.1737	-0.3456	-0.5255	0.1044	-0.1557	-0.2354	0.0645	-0.0987	0.2346
MATN2	Protein	-8.024		0.3183	-0.3855	-0.196	0.058	0.3915	0.3895	-0.2465	-0.1477	0.1248	0.0872	-0.1773	0.2311	0.2953	0.3262	0.3098	0.0497	1.2036	-0.41	-0.0996	-0.1829	-0.2457	0.2369	0.439	0.2628	0.3499	1.3673	-0.7164	0.3491	-0.4312	0.3695	0.2435	-0.1953	-0.1179	1.1033	0.953	0.0564	-0.5394	0.1004	0.3238	-0.582	-0.0682	0.0536	0.4139	0.0921	-0.549	0.0698
MEGF10	Protein	-9.019		-0.3788	-0.6196	-0.3738	-0.2311	-0.1291	-0.3774	-0.1785	0.0887	-0.4795	-0.8757	-1.1728	-0.2295	0.1807	-0.1342	-0.4373	0.8293	0.7013	-0.041	0.7663	0.4153	-0.5774	-1.0189	-0.8622	0.4999	-0.0094	0.4657	0.0335	-0.5056	-0.0918	0.7832	0.6411	-0.4983	-0.5201	0.1883	0.4374	0.7994	-0.6484	0.3426	-0.3879	-0.6743	-0.1856	0.0274	-0.112	-0.2091	-0.1506	0.1674
MEPE	Protein	-8.8274		0.251	0.0395	-0.2915	-0.6859	-0.6457	-0.8573	0.1038	-0.4906	-0.0139	-0.4377	-0.4327	0	0.3372	-0.1958	-0.2699	0.1366	0.0147	0.1156	-0.0209	0.1825	-0.1241	-0.2825	-0.4456	-0.2499	-0.0259	0.1682	-0.2007	0.0385	-0.087	0.4884	0.1941	0.0789	-0.0404	-0.1707	0.1369	-0.2707	-0.0239	-0.5243	0.0748	0.0413	-0.0037	-0.417	-0.3969	-0.3923	0.0942	-0.143
MERTK	Protein	-8.4053		-0.5865	0.0873	0.1197	0.341	-0.0987	-0.2509	-0.1279	-0.1504	0.2189	-0.0225	-0.0642	-0.012	-0.3523	-0.4739	-0.4273	-0.0645	-0.3803	0.1753	-0.4838	0.3225	0.1968	-0.1162	0.0105	-0.4882	0.0773	-0.0023	-0.1379	-0.153	-0.2624	-0.46	-0.0462	0.1961	0.378	-0.3834	-0.3272	-0.0025	0.5967	-0.0422	-0.007	0.058	0.0574	0.4433	-0.0455	-0.1058	0	-0.1986
METAP1D	Protein	-0.886		-0.1685	-0.3662	-0.1303	-0.0631	-0.0053	0.1478	-0.1039	-0.2895	0.2503	0.3801	0.803	0.8262	-0.8173	2.5087	0	1.3336	0.1728	-0.0854	-0.2065	-0.1009	0.3009	0.7665	-0.3022	-0.3947	-0.1331	0.1865	0.3807	-0.4504	-0.6979	0.4171	1.4618	0.3948	0.1769	-0.3315	0.3172	-0.0314	-0.126	0.317	-0.6387	-0.3337	-0.1369	0.1393	-0.2205	-0.4568	-0.1224	0.6358
MGLL	Protein	-3.5075		1.1554	-0.2611	-0.8308	-0.5084	1.213	0.4984	0.9135	0.076	1.5697	-0.069	-0.4301	2.0925	-0.6405	2.1557	1.8293	0.8888	0.5052	-0.821	-0.6489	0.1997	-0.5135	-0.1205	-0.4326	-0.5306	0.833	-0.109	0.4093	-0.6036	-0.1552	0.4636	0.0432	0.7238	-0.7374	-0.3823	2.2124	1.0249	1.2311	-0.0231	0.5062	-0.1791	0.7339	0.1451	-0.0936	0.5439	0.6116	0.4877
MGMT	Protein	-4.4363		0.0454	-0.4741	-0.4034	-0.8241	0.5094	1.4398	-0.416	-0.1336	0.8192	0.1938	0.3601	1.81	-1.1802	2.1742	1.6131	0.5153	-0.2333	0.1673	-0.861	-0.5459	-0.3231	0.8645	-0.6946	-0.9319	1.1085	1.0019	0.5915	0.1691	-0.9125	-0.1779	0.0202	0.7166	-0.5581	-0.97	2.9638	0.9763	0.6775	0.0912	-0.7037	-0.785	0.2737	-0.4194	-0.5253	1.067	0	0.1494
MICB_MICA	Protein	-5.2282		-0.9944	1.2696	0.3417	1.0803	0.0714	-3.3631	-0.1445	-4.4861	-4.6668	-0.4418	-0.5278	0.0208	-4.8325	-0.4205	1.1152	-5.115	-4.7574	1.3913	-5.2605	-1.5746	0.8146	-0.3248	0.6607	0.6911	0.157	0.3231	-4.593	0.7539	-0.8758	0.4881	0.18	1.5747	0.3751	-0.5061	0.2122	0.34	-0.6586	0.4573	-0.7656	1.2086	0.3943	0.7818	-0.2979	-4.728	-0.2698	-5.6541
MILR1	Protein	-3.222		-0.0287	-2.0049	0.5741	0.0842	-0.303	0.3338	-0.4907	0.2623	0.8148	-1.2739	0.4225	-0.0336	0.0274	-1.0434	-0.5427	0.0959	-0.4646	0.1687	0.6456	-1.1242	-0.6725	-0.3371	-0.4099	0.1161	0.3586	-0.2292	0.5168	-0.0268	0.4674	0.1118	1.1457	0.5631	-0.1889	-0.3567	0.0373	0.2883	-1.3334	0.7259	-0.4609	-1.508	0.2693	0.3477	-0.2654	0.44	-0.6751	0.0528
MLN	Protein	-4.8677		-0.5638	1.0301	0.6474	0.8689	1.3474	0.0631	-0.726	2.095	-1.8604	-0.408	-0.45	-0.2014	0.4174	-1.3506	-0.0274	0.2224	-0.7949	-0.9478	-0.5737	0.0217	-2.0721	0.7664	1.8152	-0.4575	0.8385	1.9372	-0.7648	-1.0697	-0.998	-1.7421	-0.2745	1.0056	-0.7758	0.5329	0.4884	0.7529	-0.7017	2.5292	-0.5997	0.6514	0.8681	0.5239	1.0842	1.1315	-0.4016	1.1814
MMP1	Protein	-10.5682		0.2841	-1.8353	0.278	0.6831	0.1639	-0.1525	0.6568	0.3461	-1.6547	-0.1597	-0.3479	-1.6078	0.2616	0.5375	0.2432	-0.4162	-0.1141	0.1488	0.2601	-0.0875	0.6071	-0.5243	0.5948	-0.9459	-0.3171	0.3936	-1.6177	0.1586	-0.1786	-0.275	0.665	0.6313	-1.3805	0.6757	0.3698	0.0897	0.6255	-0.2839	0.2644	-2.1111	0.4927	0.8119	0.0768	-0.0431	0.2604	0.0624
MMP10	Protein	-5.8584		-0.8801	0.7338	-0.5624	0.3795	0.1945	-1.0826	0.7338	0.2686	0.919	-0.0019	0.1289	-0.605	0.3929	0.8382	-0.7069	0.0592	0.555	-0.7448	0.5762	0.0533	-0.5519	-0.0455	0.4114	3.0225	0.108	0.8545	-0.3055	-1.0781	-0.2684	-0.1083	0.0923	-0.488	0.3736	0.3976	0.0929	-0.7763	0.3139	-0.6662	0.5011	0.1124	-0.6363	-0.3059	0.0815	-1.0322	0.4606	0.1073
MPIG6B	Protein	-7.1132		1.1146	-0.392	-0.673	-0.7788	1.8137	0.8448	1.182	0.0732	1.6371	0.7807	-0.3848	1.7505	-0.1586	2.3934	2.0231	1.9462	0.0486	-0.4381	-0.2797	-0.0746	-0.4422	-0.4747	0	-1.0965	0.529	-0.0242	1.8753	-0.7367	-1.1932	0.4984	0.4956	0.4232	-0.9991	-0.4772	1.2912	1.0478	1.0508	0.0417	-0.087	-0.5781	1.0415	0.4565	0.7467	1.0951	0.9449	0.5319
MVK	Protein	-2.9958		-0.3778	-0.5263	0.1338	0.7466	-0.2002	-0.154	0.4845	-0.9321	0.1124	0.5201	-0.2514	0.235	-0.5779	0.2321	0.6784	0.1335	0.5504	0.0812	-0.9466	0.4365	0.4277	0.9069	-0.5182	-0.217	0.164	0.2421	0.9639	0.3179	-1.5528	0.3294	-0.0149	0.7224	-0.3302	-0.755	1.6153	0.5329	0.1966	0.602	-0.4265	-1.0102	0.4751	0.6855	-0.5661	-0.4268	-0.2084	-0.3895
MYO9B	Protein	-1.0106		0.4858	-0.5292	-0.4789	-0.0235	0.167	0.1325	0.5398	-0.1133	1.5699	0.2773	-0.0068	0.9402	-0.6597	1.6748	1.2369	0.6403	-0.0157	-1.184	-0.4485	-0.07	-0.0454	0.8278	-0.8778	-0.0544	0.7457	-0.0959	0.9993	-0.3382	-0.4882	0.1337	0.1129	-0.0617	-0.5293	0.2809	1.0442	0.8947	0.0852	0.328	0.3475	-0.1847	0.2735	-0.0757	-0.3293	0	0.2228	0.1735
MZB1	Protein	-8.1367		-0.5936	-0.7578	0.2124	-0.3556	0.4381	1.1171	0.1058	0.0318	-0.4186	-0.0962	0.5077	-1.1104	0.7505	0.309	0.3906	0.1054	0.2486	-0.2827	0.7187	-0.5147	0.3679	-0.0233	0.779	-0.1675	0.0296	1.2144	-0.1422	-0.9749	0.8774	-0.8194	-0.7864	0.2182	-0.7142	0.4523	0.3234	0.3327	-0.6926	-0.2752	-0.6397	-0.585	0.3768	-0.5422	0.475	1.2073	-0.0112	-0.0891
NBN	Protein	-4.269		-0.6301	-0.0035	-0.5598	-0.2063	-0.5772	0.426	0.3798	0.3698	0.337	1.1061	0.1974	-0.4343	0.1763	0.7952	0.8577	0.1923	-0.0793	-0.7459	-1.0615	0.268	-0.5669	2.0724	-0.1371	0.0573	1.3945	-0.4536	1.5792	-0.0557	-0.9489	1.1327	0.1143	0.8025	-0.2347	-0.1207	0.3655	0.3689	-0.9022	0.61	-0.741	-0.0393	-0.7928	-0.6903	-0.2744	-0.1197	0.4784	-0.0806
NCF2	Protein	-8.1749		-0.0837	0.152	-0.4375	-0.0082	-0.5648	0.0145	0.5723	0.406	0.5635	1.1288	0.3336	0.0322	-0.1228	0.9464	1.3241	0.3985	0.7022	-1.877	-1.046	0.7037	-1.8223	1.3403	-0.4383	0.4601	1.6171	-0.2878	1.8038	-0.5081	-0.5967	1.1506	0.6263	1.5578	-1.7748	0.5296	0.7746	0.99	0.3692	1.1873	0.107	-0.5084	0.8935	-0.746	-0.0827	-0.7087	0.6027	0.0922
NCK2	Protein	-1.3662		0.9479	0	-0.611	-0.294	0.5222	0.1184	0.7168	-0.1618	0.3159	0.0909	-0.0902	2.7991	0.1503	2.5742	1.5938	-0.202	0.2713	-0.6237	-0.456	0.2675	-0.4746	-0.3769	-0.1277	-0.6452	0.8935	0.0366	0.1966	0.0722	-0.0345	0.4224	-0.273	0.9334	-0.6044	0.2458	2.2314	0.8458	1.0101	-0.0363	0.6637	-0.0952	0.2499	-0.1444	-0.3237	0.2526	0.4991	-0.0086
NCLN	Protein	0.3711		0.0785	0.2649	0.5822	-0.0427	-0.1003	-0.486	2.5589	-1.3844	0.1167	-0.1785	-0.2504	-0.744	-0.2525	-0.0949	0.1171	0.838	0.0039	1.2095	-0.176	0.3552	1.7722	0.5137	1.5697	-0.209	2.2271	0.1283	-0.4057	0.6266	-0.1479	3.2787	-0.0473	0.6142	-0.4105	0.0443	-0.1015	0.288	-0.31	-1.0496	-0.3627	-0.0509	0.6887	-0.1527	0.0593	-0.0117	3.0399	-0.6375
NCR1	Protein	-3.1209		-0.2317	-0.142	0.0139	0.1149	-0.3369	-0.3856	0.1939	-0.0286	-0.2805	-0.3044	-0.6582	0.1455	0.1845	-0.7472	-0.4937	0	0.1699	0.1135	0.8694	-0.3732	-0.3896	0.3132	0.1644	0.2888	0.2868	0.6454	-1.0666	-0.1396	0.0052	0.5768	0.8778	0.3051	0.524	0.6414	-0.1782	-0.019	0.1168	0.3534	-0.1936	-0.294	0.0395	0.1714	-0.4053	-0.3593	-0.0455	0.0401
NELL2	Protein	-5.1388		0.6425	-0.7635	-0.0508	-0.0315	0.3078	-0.1633	1.0365	-0.2711	0.1381	-0.0946	-0.3009	-0.1976	-0.1896	0.5979	-0.2521	0.1403	0.754	-0.0863	-0.1294	0.1139	0.8124	0.2401	0.1244	0.4806	-0.417	0.5663	-0.0611	-0.4232	-0.1388	0.2531	0.4946	-0.0911	-0.1479	-0.0264	-0.2038	0.1013	0.2469	-0.4142	0.4739	-0.4945	-0.0142	0.0046	0.2906	-0.0949	0.7234	-0.0045
NFASC	Protein	-0.0883		-0.7403	-0.4126	0.0486	0.5889	0.286	-0.1284	0.2371	-0.1032	0.3057	-0.045	0.0627	0.1063	-0.0936	0.1139	-0.216	-0.2199	-0.1215	0.1474	0.077	-0.2414	0.2917	-0.2275	-0.0822	-0.1146	0.0456	0.1918	-0.0076	0.5089	-0.3413	-0.0113	0.4005	-0.3184	-0.0669	-0.1935	-0.2947	-0.4167	0.4632	0.0657	-0.6555	-0.3264	-0.0855	0.4747	0.6188	0.2171	0.0761	0.0122
NFATC1	Protein	-3.1123		0.8123	-0.4732	-1.1412	-0.9245	1.308	0.4742	0.4077	-0.1416	0.7164	0.0509	-0.1857	2.8854	-0.6296	2.6007	1.4579	0.8713	0.3	-0.6568	-1.0603	0.2886	-0.5767	0.2066	-0.3844	-0.9421	1.0082	-0.2774	1.2046	-0.0745	-0.522	0.3345	0	0.6754	-0.9447	0.0621	2.2784	0.772	1.2201	-0.0375	0.2039	-0.7374	0.0685	-0.3803	-0.2311	0.3875	0.2619	0.2614
NFATC3	Protein	0.3108		-0.215	-0.4945	0.3526	0.662	-0.3248	0.3373	-0.4915	-0.3042	0.3979	-0.1725	0.5943	0.2344	-0.5395	-0.3032	-0.1213	0.605	-0.3456	1.2764	-0.2743	0.2838	1.4594	0.2686	-0.1025	-0.5295	0.1123	0.2765	-0.3795	0.1057	-0.3635	-0.5575	-0.5288	-0.575	1.0386	0.0364	0.5334	-0.5663	-0.5307	0.7696	-0.2364	-0.7879	-0.0083	0.0254	0.0118	-0.3726	-0.4676	0
NME3	Protein	-6.6083		0.1401	-0.664	0.0262	-0.3495	0.0473	0.1676	0.332	-0.4284	-0.4738	-0.7175	-0.787	-0.9859	-0.5712	-0.2877	-0.7372	-0.439	0.0003	-0.2574	-0.5356	-0.155	-0.5041	-0.5966	-0.9794	-0.0706	-0.5477	0.6902	-0.3696	-0.7814	0.0831	-0.6612	-0.2113	-0.4401	-0.5476	-0.5281	0.1933	-0.0913	-0.4343	-0.2526	0.6568	-0.1351	0.922	0.5226	0.4855	0.6167	0.6884	0.0624
NPPC	Protein	-6.4684		0.0013	-0.6551	-0.0905	0.6291	-0.4367	-0.6093	0.9649	-0.1305	0.6885	-0.4472	-0.3972	-0.1316	0.5423	-0.587	-0.5545	0.5002	0.1538	0	-0.0942	0.3107	-0.4766	0.4664	-0.3869	-0.773	-0.265	0.5843	0.1071	0.1283	-1.1132	0.9267	1.6628	-0.2737	0.2518	-0.7364	-0.1451	-0.4106	-0.0808	-0.8279	0.4365	-0.2592	-0.3194	0.8711	-0.3539	-0.1869	0.8919	0.2219
NRTN	Protein	0.3203		0.1621	0.8293	0.1431	-0.1677	-0.7736	0.8533	0.3369	-0.2307	-0.4746	0.4993	-0.2798	0.8395	-0.2687	0.8444	-1.8087	0.3361	0.4196	-0.7164	-0.3914	0.4778	-0.2954	-0.6941	-0.0765	0.3686	-1.1093	1.1123	0.4916	-0.1133	0.1084	0.2061	0.8339	0.5941	-0.0945	-0.3871	0.6101	0.2676	0.0689	0.029	0.4145	-1.021	-0.2403	-0.0721	-0.5267	-0.0546	0.4646	-0.3504
NT5C3A	Protein	-4.1851		0.1955	-0.4839	-1.8657	-0.8355	1.359	0.1644	0.2811	-0.2253	1.1436	0.3422	-0.0731	3.0798	-0.6522	2.6231	1.8252	1.4433	0.1167	-0.5591	-1.1272	0.6553	-1.7239	1.3851	-1.4335	-1.3193	1.4683	-1.2719	1.1849	-0.469	-1.4398	0.4328	0.5121	0.7447	-0.2482	-0.8183	2.0263	0.5246	0.3944	-0.4638	-0.6583	0.3647	-0.1959	-0.0046	0.1374	-0.5002	0.9028	-0.1311
NTF3	Protein	-3.5885		-0.2285	-0.3096	-0.0811	-0.0817	-0.5719	0.4522	0.243	-0.4512	0.409	-0.2657	-0.3379	-0.1855	0.2806	-0.6989	0.0516	0.2866	0.1441	0.6722	0.0636	0.2752	-0.4571	0.3136	-0.088	-0.0753	0.2448	-0.6357	-0.107	0.5087	1.5095	-0.4143	-0.0348	-0.235	0.2471	-0.5352	0.0098	-0.5851	0.0773	-0.0526	-0.3167	-0.2392	-0.4302	-0.176	-0.2659	0.1702	0.3345	-0.1196
NUB1	Protein	-3.6644		-0.1462	-0.5365	-0.9151	-0.5205	0.2409	0.1512	0.2795	-0.3372	-0.2998	0.5174	-0.2134	1.3816	-0.6628	1.8567	0.5366	0.7242	0.2525	-0.7782	-1.7021	0.2904	-0.3049	0.9093	-0.3267	-0.6505	0.7733	0.1087	0.9504	-0.8153	-0.9397	0.3226	0.0491	0.8091	-0.5378	-0.1182	1.0506	0.5975	0.1147	0.3004	-0.265	-0.6405	-0.2433	-0.8376	-0.425	-0.3201	0.4098	-0.3324
NUDC	Protein	-8.1978		-0.2608	-0.1649	-0.6001	-0.2286	0.4226	0.2405	0.0796	-0.0303	0.2141	0.0424	0.3251	1.4138	-0.337	1.4438	0.7911	-0.2181	1.7934	-1.0382	-0.5714	0.3731	-0.6083	1.5271	0.3233	0.0897	0.6054	0.9876	-0.2135	0.1932	-0.6934	0.225	0.669	0.549	0.105	0.4706	1.5938	0.295	-1.0384	0.9921	-0.1936	-0.6219	-0.2693	-0.4783	-0.3633	0.3136	-0.143	-0.0813
OMD	Protein	-6.8568		0.7472	-0.5255	-0.0816	-0.4144	-0.2507	-1.004	0.6477	0.4514	0.1806	-0.5416	-1.127	-0.3704	0.1725	0.2042	0.0032	0.2051	1.4033	-0.3143	0	0.0617	0.5454	0.0418	-0.4673	0.7044	-0.0741	-0.0326	-0.1445	0.1642	-0.4255	0.4211	0.968	-0.2882	-0.0283	-0.391	0.2951	-0.1843	-0.0843	-0.3896	0.5931	-0.6982	-0.0661	-0.2652	-0.3668	-0.7735	0.4059	0.7825
OSCAR	Protein	-7.3507		-0.1661	-0.2832	0.2815	0.3284	-0.3626	-0.2464	0.2924	-0.2878	0.4297	-0.2458	-0.0593	-0.1262	0.3625	0.1155	0.0017	-0.1416	0.8459	-0.0391	0.1406	0.0874	0.1712	-0.0779	0.0229	0.4102	-0.0422	0.844	-0.2732	-0.5334	0.0024	0.0904	0.338	0.6178	0.2923	0.2806	0.1534	-0.2564	-0.3195	0.4087	-0.1736	-0.3594	0.2726	0.2528	-0.419	-0.4501	0.0491	-0.1857
OSM	Protein	-7.6891		-1.1301	-0.0503	-0.7098	0.1938	-0.1602	0.5525	-0.3603	0.1958	0.6919	1.1768	0.4821	0.606	-0.105	-0.6951	0.719	0.2549	-0.0129	-1.3287	-0.1999	0.0496	-1.3414	-0.2606	0.4707	0.5259	1.0654	0.8043	0.9936	0.0456	-0.6032	0.834	-0.1576	1.4456	-0.9501	0.4173	0.0732	1.1204	-0.1035	0.6747	-0.4034	-1.439	-0.3122	-0.1558	-0.8321	0.6881	-0.729	-0.6627
PADI2	Protein	-1.6564		0.5711	-1.0874	-0.5199	0.0543	-0.1061	-0.6267	-0.1888	0.2744	-1.2849	-0.0282	0.5343	-1.0212	-0.6352	-1.2466	0.5918	1.2817	-0.6678	-1.2225	-1.2792	0.441	0.7398	2.6428	-0.3209	0.1591	0.3199	0.3572	1.0316	-0.7647	-0.3748	-0.7091	2.7645	0.8541	-0.0859	1.106	0.2804	0.102	-0.5423	2.8891	0.7543	-1.3196	-0.3966	0.0501	-0.5183	-0.286	-0.1396	-0.3534
PAPPA	Protein	-2.5758		-0.191	-1.0668	0.7021	0.3365	-0.4138	-0.7558	-0.8308	1.3628	0.2975	0.6394	-0.2439	-0.4132	-0.1076	0.6674	-1.1698	0.3138	-0.6247	-0.1819	0.1673	0.3	-0.9204	1.0518	0.063	0.7903	0.0621	1.0175	0.6371	0.8339	-2.3639	0.2358	1.2497	-0.136	-0.2173	1.0726	0.1733	0.2953	-1.6894	-0.2822	-0.0024	-0.544	0.383	0.9048	-1.254	-0.1339	-0.5777	0.5971
PARP1	Protein	-0.8404		-0.1845	-0.1318	-0.408	0.0006	-0.2028	0.2048	-0.2033	-0.1457	0.4817	1.0727	-0.0405	0.3465	-0.3038	0.279	0.1483	1.1974	0.2112	-0.2626	-0.0899	0.2031	-0.1985	1.0736	0.4619	0.1916	0.8466	-0.5481	1.44	-0.1934	-0.5008	0.5194	-0.0328	0.7418	-0.1899	-0.2148	0.0356	-0.2621	-0.3322	0.4157	0.084	0.1386	-0.2859	-0.348	-0.2716	-0.0174	-0.3397	-0.0813
PCDH1	Protein	-7.049		-0.0326	-0.131	-0.015	0.0754	0.2771	0.1242	0.126	-0.0097	-0.016	-0.1285	0	0.0628	-0.0231	-0.2224	0.2248	-0.128	0.0253	-0.3392	-0.1569	0.0195	-0.1589	0.026	-0.0769	0.221	-0.0674	0.2854	-0.0291	-0.0255	-0.1846	-0.0452	0.4032	0.0683	0.3497	0.0014	0.0714	-0.0577	-0.0959	0.0858	-0.0247	-0.0351	-0.1033	0.1874	0.2922	0.2732	0.0056	-0.0082
PDGFB	Protein	-7.4802		0.667	-0.374	0.5664	0.0071	-0.1261	-0.0443	0.4918	-0.8492	0.726	-0.9172	-0.2721	-0.3503	0.1729	0.5244	0.7635	0.4547	0.4216	-0.0427	0.4741	-0.4488	0.9328	0.3888	0.1532	-0.5574	-0.4082	-0.3239	-0.0564	-0.488	-0.6766	-0.1225	0.5241	1.0908	-0.372	-0.7941	0.8928	0.0602	0.3372	-0.8713	0.168	-0.6442	0.7212	0.7624	-0.612	0.4812	0.3278	-1.6304
PDLIM7	Protein	-3.2805		1.7704	-0.5125	-1.4524	-0.6662	1.8854	1.1229	1.7226	0.3649	2.622	0.7788	-0.4819	2.8185	-0.6605	3.3333	2.6069	1.7112	-0.1456	-1.0571	-1.097	0.1356	-1.0888	-0.754	0.0656	-1.3333	1.0701	-0.4476	2.4311	-0.5442	-1.0263	1.0598	0.3503	0.5248	-1.3922	-0.4517	2.2784	1.6275	1.8814	-0.0338	0.5052	-0.5919	0.1352	0.0503	0.2388	1.1808	0.888	0.3397
PGF	Protein	-7.0197		-0.5656	-0.2053	0.0257	0.3742	-0.5159	0.1228	0.1316	0.1866	-0.0756	0.1902	-0.1926	-0.1037	-0.0814	-0.2384	-0.0524	-0.1287	-0.1855	0.033	-0.5755	-0.0679	-0.6093	-0.2266	-0.1736	-0.0739	0.0821	0.2638	-0.1103	-0.2417	-0.2073	0.082	0.7428	-0.0818	0.0992	0.0705	0.0951	-0.0965	-0.1943	0.0419	-0.2536	-0.3184	0.1257	0.4533	-0.2772	0.3275	0.0743	0
PIK3AP1	Protein	-4.3323		-0.5739	-0.608	-0.6953	-0.0295	-0.3168	-0.1674	0.2235	0.1386	0	1.1988	-0.2338	0.4164	0.1565	1.512	1.5116	-0.1592	-0.4961	-1.725	-1.1356	0.5841	-0.9888	1.1594	-0.1546	0.1425	1.1354	-0.8387	1.0874	-0.24	-0.6647	0.8902	-0.3546	1.3052	-0.8449	0.2628	0.374	1.5563	-0.3823	0.9672	-0.3984	-0.7592	-0.1689	-1.2007	-0.4681	-0.1356	0.2476	-0.1904
PKLR	Protein	-6.4622		-0.8844	-0.9366	-1.1601	-0.6526	1.0363	0.2468	0.6854	-0.1426	-0.6552	0.3431	0.2829	0.2886	-0.3057	2.2063	0.4138	0.0511	0.0076	-0.8584	-0.9997	0.5792	-0.176	1.5075	-1.0269	-1.114	1.2338	-0.1623	-0.1251	-0.2891	-0.9823	0.3491	0	0.5388	0.1057	0.1417	-0.0334	-0.0462	-1.5848	-0.6272	-1.0683	0.2756	-1.1444	-0.1611	0.2885	0.1026	0.687	-0.4259
PLA2G4A	Protein	-3.4944		0.0844	0.2403	-0.5599	-0.0821	0.4222	-0.3886	0.7956	-0.3478	0.0499	0.283	-0.4229	1.3871	-0.3832	1.536	0.8412	0.2168	1.3127	-0.4965	-0.7131	0.0986	0.2484	0.7388	-0.0175	-0.3108	0.7429	1.0161	0.1537	-0.217	-0.944	-0.0144	0.1285	0.5292	-0.7487	-0.2156	1.8572	0.5101	0.5347	0.3931	-0.1587	0.1133	0.2851	-0.202	-0.3864	-0.4505	0.5538	-0.0019
PLAUR	Protein	-10.0743		-0.5039	-0.1171	-0.5081	0.0239	-0.1697	-0.1197	-0.0321	-0.4118	0.4334	0.5812	0.0174	-0.0776	0.2616	0.1563	0.392	0.2143	0.2618	-0.8182	-0.175	0.0364	-0.3499	-0.3747	-0.2926	0.536	0.0797	0.5624	0.7357	-0.2787	-0.2435	0.3061	0.202	0.2736	0.0706	-0.0924	0.1114	0.5388	-0.3346	0.6361	-0.3795	-0.5513	0.0419	0.0862	-0.1726	0.1292	-0.0164	-0.2608
PLXNA4	Protein	-4.9569		0.9921	-0.5961	-0.4363	-0.5032	1.2199	0.1308	0.5599	0.1657	1.2655	-0.6325	-0.8137	1.3749	-0.7815	1.3035	1.7437	0.9359	-0.0803	-0.1369	-0.5798	0.041	-0.6554	-0.2155	-0.2006	-0.7706	0.1097	0.1425	0.0283	-0.064	-0.8019	-0.2416	0.0828	0.4177	-1.2954	0.3372	1.0828	1.2907	1.1226	-0.5436	-0.1994	-0.6288	1.1829	0.2212	0.0636	0.1616	0.3027	0.3521
PNLIPRP2	Protein	-8.84		-0.6159	1.1379	-0.1002	1.5114	2.8716	-0.8795	1.3451	-5.1947	0.2181	-5.6872	-5.5625	1.5201	0.8607	1.0938	0.8975	1.159	0.2945	-0.0793	0.9898	-5.4697	-5.3461	1.0369	-0.0356	1.2397	0.5257	1.6466	-4.9667	-0.3582	0.5886	-0.2608	-0.7688	0.2931	1.4226	-0.6198	1.8835	-5.0311	-7.2432	0.3582	0.3009	0.9943	0.4272	1.756	2.8849	-0.2287	0.7089	-5.49
PNPT1	Protein	0.4299		1.4976	-0.921	-0.8115	-0.5091	4.2951	2.4562	-0.6441	-0.209	1.2553	-0.9245	-0.4668	0.7302	2.6976	0.7964	-0.589	0.0076	-0.7746	-0.2665	-1.1865	3.4464	2.4883	-1.2844	-0.2636	2.8313	1.1813	-1.424	6.703	1.3686	-1.0394	-0.8769	-0.372	1.6452	-0.7644	3.2046	1.142	1.9743	1.8727	1.1459	1.3278	-0.7638	-0.7536	-0.6602	4.3536	3.1261	-1.0399	-0.3727
PON3	Protein	-8.211		0.0409	-0.6551	0.001	-0.1051	0.0602	-0.1733	0.1934	-0.1426	0.1583	-0.3184	0.0457	0.0937	0.2716	0.0321	-0.2085	-0.121	-0.0209	0.1043	0.2087	0.2042	-0.1298	-0.0062	-0.5097	0.0634	0.3232	-0.2872	-0.1504	-0.0628	0.1028	-0.2059	-0.1038	-0.2084	-0.1081	-0.194	0.2081	-0.3104	-0.0972	-0.1033	-0.1547	-0.5104	0.178	0.0138	0.1678	-0.0121	0.2457	-0.004
PPP1R9B	Protein	-5.0134		0.4812	-0.2308	-0.653	-0.7163	0.0318	0.4042	0.7562	-0.2187	0.721	0.4034	0.031	2.1616	-0.2404	1.9562	1.581	0	1.0909	-1.2517	-0.9985	0.8986	-0.8562	0.319	-0.5734	0.2122	1.2655	-0.0349	0.6474	-0.5407	0.1981	0.9529	0.0343	1.5449	-1.1963	-0.0736	1.4977	1.0541	0.2312	0.4164	0.9984	-0.644	0.1144	-0.944	-0.2674	0.0173	0.5967	-0.536
PRDX3	Protein	0.406		0.741	-0.2031	-0.134	0.1342	-0.4782	1.3284	-0.4158	-0.1987	-0.2946	-0.4449	-0.1058	-0.2004	-0.0917	0.8251	0.7299	0.015	0.0286	0.5962	-0.5818	3.61	1.3016	1.4165	-0.5494	-0.6426	0.4164	0.8496	-0.568	0.2666	-1.3541	0.3484	1.1874	-0.0842	0	0.1871	1.0357	-0.5275	-1.067	0.5004	0.3497	-0.3116	0.1551	-0.3488	-0.392	1.55	-0.6782	-0.1271
PRDX5	Protein	-5.6086		0.0209	-0.0308	-0.6667	-0.4207	0.2617	0.2629	0.6311	-0.0178	0.5721	0.697	-0.2537	1.0322	-0.8819	1.1236	1.0839	0.6981	0.2453	-1.2017	-1.2154	0.5548	-1.7285	0.1377	-1.1382	0.3435	0.9546	-0.0915	1.3019	0	-1.6166	0.1621	0.5068	0.7838	-1.4115	-0.4097	1.0988	0.6861	0.0025	0.8254	-0.2708	-0.0585	0.1586	-0.4279	-0.0496	0.154	0.7296	0.3322
PREB	Protein	-0.0171		-0.0025	0.0634	0.1044	0.0335	0.4611	0.2509	0.0268	-0.2863	0.0582	-0.1327	-0.505	-0.4147	0.2598	0.0424	-0.3671	0.3852	0.0997	0.165	-0.2378	-0.0167	-0.192	0.5612	-0.3524	0.1482	-0.1341	0.48	-0.2726	0.1056	-0.396	0.1082	0.2484	-0.0083	-0.4676	-0.1845	0.1523	-0.1273	-0.3072	0.072	-0.0788	-0.0906	-0.2571	0.191	-0.0906	-0.0227	-0.0486	-0.1878
PRELP	Protein	-7.5559		0.3197	0.038	0.1583	0.0986	0.2604	-0.0208	-0.1299	0.0751	0.0319	-0.4487	-0.113	0.1579	-0.2373	0.2039	-0.1995	-0.2367	0.3498	0.0954	-0.0567	0.3153	-0.1811	-0.3663	-0.0792	0.3032	-0.0617	0.2036	-0.4094	-0.1281	-0.2318	-0.1196	0.0262	-0.0205	0.0439	-0.4218	0.3423	0.2602	-0.2138	-0.2253	0.2313	0.0388	0.4222	0.3916	0.1825	0.2273	-0.4061	0.1477
PRKAB1	Protein	-1.3963		0.0429	-0.5692	0.2145	-0.2832	0.9419	0.5479	0.461	0.3841	0.694	0.2646	-0.156	0.37	-0.0571	0.9045	0.8145	0.5037	0.1637	-0.5493	-0.8082	0.7821	-0.3245	0.5716	-0.4807	-0.4534	0.4795	-0.1163	0.9901	-0.1717	-0.5572	0.2822	-0.0028	-0.0495	-0.144	-0.1541	0.5601	0.2411	0.2074	0.0608	-0.9405	-0.5266	0.311	0.1618	-0.0143	0.2765	0.6928	0.6918
PRKCQ	Protein	0.2536		0.1633	-0.4286	0.2021	-0.5932	0.2176	-0.7422	0.3862	-0.2357	0.5345	-0.4474	-0.0551	-1.7418	-0.8942	0.2111	0.2741	-0.1564	-0.2493	0.0276	-0.5779	0.0944	0.1245	1.8981	0.1013	0.0621	0.7378	-0.0184	0.6574	-0.2894	-0.1007	-0.3565	0.0702	2.9296	-0.498	-0.1253	0.489	0.2193	0.4304	0.8264	-0.3865	-0.3227	-0.0219	-0.2633	0.1795	-0.4021	0.2775	-0.6887
PROK1	Protein	-4.3109		-0.7377	0.2258	-0.1298	-0.1297	0.7613	-1.4414	-2.23	0.5305	0.5832	-1.4727	-0.4062	-1.1495	-1.0235	-1.3034	-0.2213	0.1467	1.1047	0.4039	-0.369	1.6162	-1.6634	-0.1337	-1.5689	-0.7204	1.6777	-0.0963	0.2786	0.793	-1.6478	-0.5681	-0.1283	-1.2849	0.1868	-0.1776	0.2468	0.3664	-1.0375	-0.0352	-0.8075	0.0548	-0.0839	0.3277	0.7501	-2.037	-1.7769	0.522
PRSS8	Protein	-8.411		-0.6412	-0.3016	0.333	0.4504	-0.0471	0.4463	0.1202	0.6537	0	-0.1724	-0.0409	-0.2785	0.2401	-0.7422	-0.3053	0.0382	0.2922	0.0661	-0.0131	-0.1731	-0.0478	0.0028	0.0959	-0.0916	-0.5266	1.4409	-0.1091	0.01	-0.2219	-0.2014	0.3481	-0.1094	0.9485	0.4535	-0.5494	-0.3464	-0.2241	1.3267	-0.3623	-0.2303	0.1021	-0.1305	-0.1546	0.6462	-0.2421	1.4951
PSIP1	Protein	-5.5404		-0.6922	-0.3124	-0.0822	-0.9096	-0.1071	0.7931	0.1789	-0.1105	0.1439	0.5252	-0.0983	-0.1106	-0.2468	0.3832	0.6595	1.1027	0.7895	-0.5879	-0.8238	0.0678	0.0128	1.9685	-0.0496	-0.1386	0.3108	0.8093	0.8411	-0.3591	-1.1315	0.6949	1.3374	0.2576	0.3542	-0.0249	0.4095	0.4095	-0.5686	0.9412	-1.1239	-0.4553	-0.3864	-0.941	-0.7269	0.2	0.0978	-0.2883
PSMG3	Protein	-3.5056		-1.1728	-0.751	-0.8868	-0.3728	1.1225	0.2341	-0.0931	-0.3347	-0.0829	0.1141	0.8396	1.0815	-0.4302	1.9422	0.4941	0.5501	0.0849	-0.1349	-0.6379	0.6467	-0.529	1.4506	-0.6333	-1.5043	0.9689	-0.5097	0.1131	0.1123	-0.8415	0.6369	0.4306	0.7063	0.0201	0.2579	0.0495	-0.2448	-1.3341	-0.0925	-1.3643	0.542	-1.0515	-0.2142	0.1998	0.0571	-0.1174	-0.4178
PSPN	Protein	-3.2893		-2.0965	-1.8111	-0.0705	0.4845	-0.3188	0	0.6167	1.3586	3.431	-2.2831	-1.7487	-0.5221	-2.4636	-1.9906	-0.0443	1.5019	-2.1577	0.9443	-2.2315	1.6557	-0.3846	0.9494	-1.823	-0.0016	-0.3707	1.5702	1.4911	0.0197	-1.3936	-1.386	0.2026	-1.2403	0.158	-0.4559	0.9155	-1.6872	-0.1925	1.3212	-2.4713	-1.8619	-0.1543	0.5569	-0.0641	0.0196	0.2514	1.6661
PTH1R	Protein	-3.6084		-0.0911	-0.4532	-0.1123	0.0533	-0.3802	-0.133	0.0041	-0.5776	-0.1692	-0.596	-0.1128	0.1669	-0.2699	-0.1091	-0.1882	0.1241	-0.748	-0.2734	-0.1305	0.1631	0.2111	0.3908	-0.5551	-0.1491	-0.0436	-0.6058	-0.5638	0.1338	-0.1031	-0.0443	0.3427	0.1447	-0.5264	-0.4681	-0.0395	-0.3774	0.0003	-0.1049	-0.0689	-0.2209	0.0655	0.2692	-0.3433	-0.2167	0.3075	-0.3197
PTPN6	Protein	-4.8813		0.0087	-0.0061	-0.7645	-0.5198	-0.4503	0.5551	0.6621	0.1172	0.361	0.7269	-0.5022	2.2251	-0.157	2.2335	1.7969	0.1465	0.4647	-0.7986	-1.1972	0.8466	-1.391	1.1743	-0.2191	-0.1464	1.679	0.2378	0.9375	-0.1229	-1.1515	0.6623	-0.0279	1.3418	-0.8626	0.3864	2.0488	0.8149	0.1721	0.6166	-0.1539	-0.6858	0.4183	-1.0223	-0.5596	-0.0963	0.4807	-0.2908
PTPRM	Protein	-4.6615		-0.0453	-0.5426	0.5679	-0.1055	-0.1796	0.2448	-0.0126	-0.5835	-0.095	-0.6649	-0.4597	-0.1477	-0.3082	-0.1285	0.2569	0.2615	0.0173	0.1875	-0.225	0.226	-0.3102	0.0121	-0.3468	0.1015	-0.3866	0.3529	0	0.0546	-0.1195	0.0678	0.2201	-0.0677	-0.0335	-0.6584	0.0048	0.2456	-0.1704	-0.1035	-0.0233	-0.6534	0.298	-0.0292	-0.053	0.2008	-0.265	-0.2672
PTX3	Protein	-6.7981		-0.1865	0.3723	-0.0012	0.0449	-0.4772	-0.4933	0.4573	-0.0912	0.2515	0.8406	-0.2987	0	-0.3315	-0.5252	0.0986	-1.1926	-0.8784	-0.4383	0.1503	-0.6416	-0.5036	-1.3201	0.3786	0.9512	0.2674	0.3356	0.8869	0.6625	-0.2141	0.1806	0.4035	0.3655	-0.3976	0.208	0.6265	0.1587	0.2392	0.5952	0.0069	-0.6465	0.4869	0.4161	-1.626	-0.5245	0.262	-0.3996
RAB37	Protein	-1.217		0.0504	0.3031	-2.4086	-0.9364	0.8223	1.311	0.1737	-0.7939	0.8711	-0.1809	0.312	0.3017	-0.301	1.7613	1.0482	0.2047	0.0606	-0.6155	-0.7969	0.5206	0.4262	0.1429	-0.1192	1.4204	-0.1807	0	3.5685	-0.1831	-0.3659	0.5996	-0.2122	0.0331	-1.2084	0.7002	1.2061	0.4073	0.1585	-0.1174	-0.2822	-0.279	-0.7671	-0.4845	-0.1484	0.6947	0.5006	-0.6512
RAB6A	Protein	-2.2117		0.0829	-0.6224	-0.3876	-0.1983	0.9873	0.7663	0.3542	-0.28	0.1912	0.1187	-0.1919	0.1235	-0.6848	0.2821	0.2898	1.3121	0.9716	-0.5341	-0.8052	-0.3618	-0.1608	0.3967	3.075	-0.7734	-1.2546	0.5626	0.3051	-0.1107	-0.4732	0	0.7114	-0.1462	-0.6499	-0.506	0.8773	2.9297	0.252	0.0133	0.2417	-0.6105	-0.0451	-0.2278	0.2127	0.2281	0.2903	0.2382
RABGAP1L	Protein	-2.2773		-0.763	0.1434	-1.0753	-0.0518	0.6659	-0.5619	0.1717	-0.089	-0.253	0.3127	-0.1973	0.3163	-0.2292	1.6372	0.8285	-0.2326	0.7842	-0.8265	-0.5999	-0.0089	-0.3736	1.309	-1.0348	-1.0442	0.6108	0.2719	0.3371	0.839	-1.6678	1.2503	1.913	0.3841	-0.1648	0.0652	1.0352	-0.4084	-0.4321	0.0601	-1.1258	0.8549	-1.0168	0.0572	-0.5424	-0.6969	-0.0112	-0.2214
REG4	Protein	-6.9865		-0.4054	0.0269	-0.2653	0.4595	0.4781	0.407	0.2926	0.4212	0.1721	-0.5748	-0.4897	-0.0101	-0.2753	-0.0784	-0.7599	-0.3797	-0.0256	0	0.203	-0.1624	-0.0869	-0.5994	-0.8139	-0.183	-0.6594	1.0999	-0.1122	-0.1293	-0.2576	-1.1235	0.5567	-0.3599	0.7877	-0.1031	-0.093	0.3049	-0.5182	-0.3861	-0.2314	0.119	0.0015	0.8305	0.6729	0.6558	-0.1506	0.7275
RGS8	Protein	0.2901		-0.0278	-1.0029	-0.2554	1.1524	0.564	1.2284	3.0408	-0.6024	0.0748	-0.4764	0.033	-0.7012	0.3239	0.5631	0.1205	2.6063	0.2807	0.0047	-0.0284	-0.0872	0.1305	2.6861	-0.9943	-0.037	-0.553	-0.3764	-0.097	0.2588	0.2496	-0.4707	0.0414	0.0241	-0.0917	-0.2368	0.0943	-0.5985	-0.4816	-0.2206	0.177	-0.2331	-0.3766	0.8838	0.7494	1.0608	2.9991	-0.2336
ROBO1	Protein	-7.5332		-0.2089	-0.5295	-0.3111	0.0316	0.1964	0.5865	0.5572	-0.4952	-0.1552	-0.1986	-0.1591	-0.1449	0.0858	0	0.2736	0.0031	1.1626	0.0256	-0.0789	-0.0583	0.2097	-0.0619	-0.0182	0.1524	0.0822	0.803	-0.065	-0.1855	-0.0001	0.1624	0.6051	0.109	-0.1089	0.1825	0.181	0.0795	-0.0478	0.274	-0.2894	-0.4076	-0.1631	-0.1121	-0.049	0.2438	0.2036	-0.5057
SAMD9L	Protein	-3.6005		0.0026	-0.0627	-0.5075	-0.1901	0.6844	0.4709	0.8649	0.4288	0.761	1.1165	0.001	0.93	-0.5577	1.5996	1.6548	1.0132	0.3958	-0.7922	-1.0941	0.1006	-1.0703	0.1569	-0.6004	-0.1815	1.349	-0.5591	1.8154	-0.4318	-1.0772	0.9023	0.4298	1.0647	-0.2915	-0.4654	0.3839	1.0895	-0.3447	1.2088	-0.2946	-0.2755	0.1719	-0.5429	-0.156	0	0.645	0.4213
SCG3	Protein	-8.7436		-0.1037	0.1575	-0.0555	-0.1302	-0.4915	-0.8139	-0.0241	-0.4153	0.7046	-0.2481	-0.2279	0.1675	0.2726	0.6327	-0.7603	0.361	-0.1134	-0.0102	-0.0373	-0.1413	0.379	0.9502	0.4262	0.8183	-0.211	0.2508	-0.1123	0.1899	-0.0906	0.5746	0.4538	-0.1753	0.2161	-0.2543	0.2694	-0.3949	0.392	-0.8397	-0.3665	0.0455	-0.0506	-0.102	-0.6637	-0.4467	-0.1993	0
SCGB1A1	Protein	-5.07		-0.2268	0.277	0.0894	0.2118	-0.004	-0.2296	0.1166	-1.8864	0.3702	-0.2587	-0.3343	-0.6619	0.3572	0.2962	-0.4406	-0.5826	0.1798	-0.5596	0.2731	0.6191	-0.7999	0.4926	-0.3621	-0.0779	-0.3551	-1.2514	-0.4437	0.0773	-0.5005	0.2307	0.4965	-0.2553	-0.1143	-0.4284	0.004	-0.2069	0.0454	0.1361	-0.714	0.3095	-0.0471	0.419	-0.0821	0.1003	-0.2689	-1.6968
SCGB3A2	Protein	-6.3836		1.0953	0.4191	0.2415	-0.2106	1.5706	-1.6384	-0.7707	-0.4013	-0.412	0.5372	-0.1375	-0.3425	-0.0067	-0.7212	-0.2375	-1.1331	-1.2981	0.1766	0.6605	-0.2955	-0.7529	0.949	-0.688	0.7153	1.5167	0.0135	0.158	1.9175	1.2574	-0.6584	0.3269	-0.3589	1.3848	0	-0.0913	-1.0131	1.4712	0	0.8331	0.6392	-0.5252	0.2523	1.7511	-1.0941	-1.1234	-0.199
SCGN	Protein	-1.8165		-0.1402	-0.1326	1.4138	0.1331	0.0967	1.3723	1.1168	0.341	0.1848	-1.1587	-0.5159	0.2312	-0.4761	0	-0.0553	0.2902	0.6694	-0.2896	-0.2292	-0.2364	-0.0577	0.5331	-0.4373	-0.0922	-0.0311	0.8037	-0.0963	0.1968	-0.0627	0.114	0.5045	-0.2273	-0.2184	0.5129	-0.038	0.7696	-0.1682	1.3074	-0.0784	0.1195	0.5228	-0.6	0.5858	0.6543	0.8303	0.3593
SCRN1	Protein	-3.1239		-0.2843	-0.2729	-0.6163	-0.8428	0.2468	0.1183	0.1669	-0.5185	-0.2555	0.0941	-0.7008	0.794	-0.7337	1.8996	0.1188	1.0364	0.194	-0.3195	-1.272	0.0267	-0.7561	0.6707	-0.2289	-0.2314	0.58	0.391	-0.4655	-0.0373	-1.0825	0	0.5508	0.6242	-0.7887	-0.3828	1.0861	0.6242	0.1587	0.8297	-0.6928	-0.0889	-0.2788	-0.4851	-0.745	-0.545	0.0754	0.5628
SELPLG	Protein	-4.8854		-0.1306	0.163	0.2714	0.1537	-0.8427	0.3844	0.1734	-0.2341	-0.365	-0.0087	0.2283	0.1258	-0.5077	0.031	-0.2605	0.458	-0.458	0.2204	-0.0794	-0.1184	0.0075	-0.3457	0.0912	0.1658	-0.3604	-0.1035	0.0154	-0.0434	0.1091	-0.233	-0.2909	-0.1525	-0.0797	0.1122	-0.1853	0.2136	0.1425	0.2131	0.0724	-0.1573	0.1244	0.0973	-0.7333	0.2975	0.1975	-0.0715
SERPINB8	Protein	-7.5908		-0.433	0.382	-0.0006	0.2167	0.7443	0.7012	0.5661	0	0.2254	0.2185	0.1355	-0.919	-0.4606	-0.1031	0.8735	0.8467	1.8938	-0.0902	-0.5194	0.354	-0.738	1.3966	0.5836	0.5521	0.8188	1.8394	1.2687	0.2722	-0.6448	0.5956	0.5452	0.4622	-0.6201	0.0552	1.3701	0.8418	-0.1028	0.9438	-0.5487	-0.1558	0.7754	-0.2957	-0.0253	0.091	0.4875	-0.1114
SH2D1A	Protein	-2.6019		-0.8427	-0.7311	0.2755	-0.0056	0.1111	0.8112	-0.2391	-0.2514	0.1692	0.2135	-0.0454	0.7912	-0.6782	1.5191	-0.1282	1.0457	1.7325	-0.3122	-0.5283	-0.1039	0.0773	1.5189	0.8251	-0.4968	0.24	1.6462	0.0563	-0.1398	-0.652	0.2805	-0.0448	-0.6334	0.4521	0.4855	-0.1836	-0.4718	-0.1777	1.3648	-1.1889	-0.9566	-0.3136	-0.2873	-0.6417	0.3108	-0.0251	-0.2596
SHMT1	Protein	-7.8003		0.5791	-1.4233	-0.9026	-0.1961	0.1972	0.4165	0.0289	0.0454	-0.3145	0.2279	0.4555	1.0765	-0.914	1.9731	1.234	0.7701	0.276	0.2736	-0.917	-0.2041	-0.0109	1.4651	-0.4026	-0.8366	-0.0048	-0.0034	0.4226	-0.058	-2.2792	0.2317	0.8237	-0.1575	0.1456	-0.1841	1.1847	-0.2722	0.1421	0.2459	-0.0367	-1.1991	-0.1837	-0.4871	-0.8889	0.0408	-0.2685	0.1951
SIGLEC1	Protein	-4.144		-0.8222	-0.9584	0.4939	0.5253	-0.5822	0.5601	0.0573	-0.1062	-0.4153	-0.2802	0.1758	0.0691	0.2499	-0.8158	0.7212	-0.5146	0.3901	-0.1462	-0.0245	-0.164	0.1078	-0.245	0.3175	-0.1162	-0.0322	0.6127	0	-0.6783	-0.1991	0.0631	0.1577	-0.0762	1.2573	0.2309	-0.1817	0.5072	-0.2009	0.5592	-0.6397	-0.8273	0.4291	0.4033	-0.4719	0.385	-0.2561	-0.0624
SIGLEC10	Protein	-4.1814		-0.5004	-0.0572	0.2924	-0.0218	-0.2265	0.1773	-0.1632	-0.1305	0.061	-0.2506	-0.5629	-0.0197	-0.0278	-0.203	0.0222	-0.4346	0.1315	-0.0798	0.1019	-0.4988	-0.1763	-0.2642	-0.0488	0.1843	0.13	0.2093	-0.0993	0.0986	0.2186	0.3454	0.2448	0.1587	0.4694	0.1699	0.0876	0.0858	-0.0432	0.5503	-0.4403	-0.2095	0.2173	-0.0641	-0.2802	0.186	-0.2608	-0.1294
SIRPB1	Protein	-8.2243		-1.1141	-0.0514	0.0851	0.082	-0.4925	0.0164	-0.2099	0.0503	-0.0852	-0.1844	-0.8726	-0.0952	0.4714	-0.3814	0.1649	-0.2711	0.3566	-0.4714	0.1852	-0.2015	0.1571	0.3192	0.3124	0.3724	-0.1082	0.5426	0.1959	-0.3922	-0.3116	0.2776	0.4379	-0.3873	0.7271	0.4737	-0.3146	-0.4424	-0.5592	0.5494	-1.0021	-0.2081	0.2646	0.0149	-0.5037	-0.0582	-0.3708	0.1425
SIT1	Protein	-0.6904		0.1109	0.651	-0.0545	-0.1416	0.8126	0.3306	0.0736	-1.0328	-0.4749	-0.7251	0.8473	1.9446	-0.0065	2.4582	0.0464	1.9436	1.5962	0.5553	-0.0091	0	-0.7525	-0.2949	-0.1927	-0.245	0.1556	-0.0817	-0.1846	-0.1948	-0.0016	-0.2014	0.6989	-0.689	0.2973	0.4032	-0.2864	-0.381	-0.7028	-0.7249	0.1612	0.677	-0.209	0.3962	0.3852	-0.2195	-0.1286	-1.0149
SKAP2	Protein	-5.1917		1.3131	-0.1316	-1.1786	-0.945	1.7018	0.3154	1.2298	-0.1366	2.331	0.7	-0.8056	2.7939	-0.4685	3.0468	3.0372	1.3958	0.0843	-1.2126	-1.0396	0.2928	-1.6018	0.0155	-0.7968	-0.6947	1.2234	-0.7063	1.7783	-0.3801	-1.3962	0.5365	0.5406	1.3202	-2.0464	-0.251	2.3731	1.6799	1.6108	0.1323	0.2243	-0.679	1.8408	-0.1025	-0.023	0.4679	0.6688	0
SLAMF1	Protein	-0.5857		-0.4628	-0.6002	0.4877	-0.3173	0.0538	0.9746	-0.0473	0.6954	-0.5906	-0.6664	0.1386	-0.4737	0.5284	-0.642	-0.3706	0.8501	-0.1089	0.3365	0.0756	-0.3434	0.1612	0.2872	-0.1169	0.6649	0.2023	0.5995	-0.5082	-0.7296	0.2079	-0.297	0.2516	-0.0348	-0.0058	0.2692	-0.2256	0.2075	-0.8491	0.4658	0.2463	0.5527	0.1718	-0.3995	-0.2657	0.6773	-0.6435	0.1733
SLAMF7	Protein	-4.6368		-0.4635	-0.5205	1.0702	-0.6247	1.1497	1.8632	-0.4659	0.3875	-0.3176	-0.5493	0.2221	-0.1662	0.0666	0.1932	0	-0.4336	-0.7285	-0.9752	0.0788	0.1883	0.0516	-0.0171	-0.3896	0.0688	0.0002	1.0005	0.0222	-0.6079	-0.3588	-1.2022	-0.4734	-1.418	0.0197	1.5025	0.382	0.191	-0.4491	0.3663	-0.6193	-0.4292	0.7487	-0.4264	1.0477	1.8087	-0.5116	0.6721
SLC39A5	Protein	-3.7858		-0.7082	-0.0144	0.1919	0.6639	-1.3074	-0.4624	0.0758	0.0461	0.101	-0.1056	-0.7593	-0.3233	-0.2158	-0.2538	-0.5721	-0.2041	-0.6097	-0.1975	-0.4015	0.0848	-0.454	-0.7648	0.5696	-1.1174	-0.9015	0.7841	-0.4215	0.5231	-0.0464	0.7435	0.5136	0.2316	-0.3038	0.1527	-0.2311	-0.4841	0.5415	0.7424	-1.2596	0.1826	-0.3813	1.0722	-1.0661	0.3298	0.7392	-0.1403
SMOC2	Protein	-7.2252		-0.3972	-0.5102	-0.5344	-0.6913	-0.9588	-0.3894	0.0824	-0.5436	-0.9727	-1.0425	-0.7958	-0.7276	-0.381	-0.2628	-0.2769	-0.46	-0.0133	-0.3853	-0.4084	0.006	-0.4904	0.0603	-0.6183	-0.7885	-0.276	-0.2165	-1.3597	-0.1197	-1.1684	-0.34	0.5604	-0.8306	-0.2048	-0.2729	0.0818	-0.5748	-0.5667	-0.4025	-0.1438	-0.0976	0.0922	-0.0814	-0.1207	0.6866	0.2905	0.165
SMPDL3A	Protein	-5.4407		-0.9646	0.3435	0.3769	0.3893	0.0074	1.168	1.0352	0.9924	-0.5542	0.5106	0.1141	0.9347	-0.8602	-0.2356	-0.3395	-0.6972	0.1147	0.1955	-1.2785	-0.3687	0.1363	-0.1544	-0.3404	1.0587	-0.2088	1.1916	1.0675	-1.3595	0.0561	0.272	-0.0779	-0.2183	0.6188	-0.0683	0.3743	-0.7133	0.0213	2.1971	-0.56	0.3756	-0.1901	0.1112	-0.0109	1.1569	0.7638	1.3347
SPINK4	Protein	-2.1977		-0.0661	0.4129	0.5413	-0.1638	-0.5997	0.767	-0.3864	-0.068	-0.3337	-0.5	-0.4167	0.3382	-1.2042	0.9793	-0.3296	0.5549	0.15	-0.851	-0.3476	-0.432	-0.0094	0.5011	0.1902	-0.8078	-0.6765	0.9888	-0.8097	-0.3706	-1.4579	1.4213	0.7727	0.6941	-0.7471	0.4059	0.5735	0.2719	0.1145	2.0587	0.2122	-0.0052	0.3757	0.0804	-0.0812	0.5927	-0.247	0.4439
SPINT2	Protein	-5.5501		-0.3884	-0.1101	0.2097	-0.108	-0.2468	0.018	0.0432	0.0012	0.0244	-0.5812	-0.1652	-0.3998	0.0761	0	-0.0947	-0.0487	0.0565	-0.1425	0.0813	0.1651	0.1851	0.0706	0.1847	-0.0313	0.0712	0.2977	0.0128	-0.1015	-0.4807	-0.0929	0.3501	0.1133	-0.268	0.0072	0.1657	0.1527	-0.309	0.377	-0.4514	-0.1197	0.4697	-0.1105	-0.1709	0.2943	-0.0123	-0.0965
SPON1	Protein	-6.4838		-0.1073	-0.356	-0.0216	0.2474	0.436	0.176	-0.1124	0.2542	-0.1499	-0.6149	-0.2197	0.1716	0.3041	0.4715	-0.1073	-0.0676	0.7299	-0.0822	-0.2988	-0.1086	-0.3552	1.3593	0.0258	0.2863	-0.2544	0.9101	-0.2132	0.0936	-0.028	0.0835	0.6236	-0.6015	-0.1482	0.4361	0.1018	-0.3693	-0.638	0.0909	-0.0324	-0.5094	0.238	0.3164	0.6534	0.158	-0.8143	0.4733
SPRY2	Protein	-2.1412		0.7355	-0.1468	0.3092	0.7266	0.6969	0.2313	0.9201	-0.6648	0.032	-1.0877	-0.626	1.6741	0.404	1.5821	1.0434	-0.1393	-0.5258	-0.6473	-1.3534	1.2248	0.1267	0.5362	0.5619	-0.2526	-0.0965	-0.1287	-0.1957	-0.418	-0.3099	-0.284	-0.2666	-0.1905	-0.4538	0.3182	1.4313	1.1445	0.581	0.3754	-0.2495	-0.8539	0.6989	1.3901	-0.0178	0.2662	0.0585	-0.1789
SRPK2	Protein	-1.9895		0.163	-0.1584	-0.0228	-0.3886	-0.3231	0.0061	0.1741	0.0084	0.2949	0.6358	0.0514	0.7694	-0.5127	1.0505	1.5187	0.0217	0.4156	-0.911	-0.6964	0.4987	-0.5315	1.2598	-0.0184	0.1891	1.0739	-0.0023	1.2346	-0.0377	-0.5251	0.8105	0.2168	0.9379	-0.9326	0.198	1.2985	0.7068	0.1841	0.8522	-0.1501	-0.4102	0.4589	-0.6378	-0.3945	-0.3651	0.1196	-0.2194
STX8	Protein	-1.8811		0.3881	-0.0782	-0.4286	-0.483	0.5874	0.5005	0.6974	0.0171	0.7743	0.2578	-0.2323	2.0789	-0.5527	0.56	1.4241	0.9367	0.2783	-0.4983	-0.5846	0.3802	-0.6796	0.3587	-0.076	-0.4303	0.7727	0.152	1.1843	0.08	-0.5505	0.4701	0.1066	0.6422	-0.5831	0.4741	1.5942	0.3417	0.8557	0.2491	0.0539	-0.1625	-0.0731	-0.3818	-0.035	0.3846	0.5711	-0.0538
SULT2A1	Protein	-1.4005		-0.961	-0.0241	0.1196	-0.233	-0.6633	0.0959	-0.6445	0.6771	-0.1778	0.438	0.0974	0.1321	-0.9533	-0.8617	-0.6696	0.8329	-0.7681	0.7267	0.0477	0.7038	0.3878	-0.1274	-0.6038	0.1061	-0.6841	-0.0681	0.1892	0.2626	-0.1051	-0.8092	0.3678	0.1579	1.0094	-0.3419	-0.7074	-0.6036	0.2447	-0.8989	-0.9204	-0.4763	-0.3804	-0.3796	-1.1179	-0.4795	-0.1074	0.4064
TANK	Protein	-2.1572		-0.0039	0.7643	-0.0666	-0.4048	-0.6246	0.0703	0.6823	0.5261	0.4657	1.0069	0.0048	1.4795	-0.6279	1.2113	0.3926	-0.9912	-0.2058	-0.6577	-0.6673	0.7572	-1.8083	0.0118	-1.3658	0.0149	1.535	-1.3679	0.4434	-1.1982	-0.9247	1.0619	-0.3199	0.9291	-0.5848	-0.7485	0.9742	1.874	-0.0805	0.9342	0.0064	-4.0828	0.3694	-0.3039	0.0226	-0.7575	1.2249	-1.9564
TBC1D5	Protein	-2.2289		0.4693	-0.7163	-1.1893	-0.6948	1.1417	0.9	1.0488	0.1797	1.0802	0.672	-0.2283	1.3405	-0.7446	2.4398	1.4005	1.8667	0.6237	-1.1943	-0.8741	0.0519	-1.1436	0.0079	-0.5198	-0.5042	0.7764	-0.4004	1.6382	-0.7685	-1.0643	0.1796	0.4944	0.2232	-1.1697	-0.2082	2.7588	0.811	1.6629	0.3398	-0.2085	-0.7163	0.0591	-0.117	-0.0227	0.7795	0.5427	0.635
TFF2	Protein	-7.3437		-0.0725	-0.2259	0.7362	-0.2383	0.5809	0.0406	-0.0361	-0.0157	0.2299	-0.1559	-0.4575	0.4547	0.4767	2.1457	0.6435	1.2004	-0.9794	-0.8831	0.8857	-0.4727	-0.5888	-0.1261	2.758	0.2265	-0.3823	1.0874	-1.1136	0.2187	-0.1246	-0.1994	0.3851	0.102	-0.148	0.5472	-0.4199	-0.4676	-0.0003	-0.1885	-0.0929	-0.1341	0.5705	-0.1665	1.2696	0.6151	-0.228	0.3044
TGFA	Protein	-5.9654		-0.5918	0.2042	-0.6716	-0.1281	0.8019	0.3629	0.536	-0.6188	0.4329	0.9124	0.9064	0.5219	0.3571	0.3913	1.1034	0.4653	-0.1318	0.1257	-0.0945	0.2727	-0.5111	0.0533	0.3221	0.6651	0.7143	0.5907	1.3509	0.359	-0.5556	1.3988	-0.0051	1.1416	-0.7404	-0.2287	0.0301	0.5495	-0.5951	0.5568	0.0172	-0.7838	-0.2846	-0.584	0.2941	0.6579	-0.3573	-1.1943
TGFB1	Protein	-7.0962		-0.1261	-0.2357	0.2053	-0.1227	-0.0162	0.2181	0.8256	-0.0454	0.0658	-0.2181	-0.2888	-0.3446	0.11	-0.1063	0.3145	-0.4677	-0.1689	-0.2835	-0.0726	-0.2835	-0.219	-0.0903	0.1034	-0.0475	0.3371	0.6603	-0.3714	0.081	-0.1177	-0.1652	0.0311	0.1703	-0.0976	0.0545	-0.2172	-0.1051	-0.082	-0.1337	-0.0512	-0.4245	0.3073	0.2848	0.0365	0.4212	0.6248	-0.1367
TIMP3	Protein	-7.0952		1.2322	-0.2241	-0.156	-0.8356	-2.2101	0.8784	1.6658	0.5141	2.2005	-0.6232	-1.1145	-0.0375	0.569	0.1131	-0.0373	-0.0913	-1.3392	1.2842	-0.0676	-0.4209	2.3031	1.666	1.6782	-1.0325	0.8945	-1.6399	0.0676	-0.2105	-1.8902	-0.2787	1.7786	0.6777	-1.1802	-0.4074	2.0029	1.4843	0.2684	-0.9984	0.7226	-0.7231	0.7776	0.1633	-2.1495	1.9789	1.5265	-0.6932
TLR3	Protein	-4.7714		-0.8283	-2.1049	0.4056	0.3833	-0.9571	0.2939	0.0569	-0.2289	0.235	-0.7219	-0.2757	0.0658	-0.0204	-0.0888	0.1365	-1.5118	0.1041	0.6522	0.2736	0.3734	0.3693	-1.3499	-1.3179	0.2918	-0.5052	-0.2024	-0.2942	0.2931	-0.1403	-0.3942	-1.5428	-0.3979	-0.9634	-1.7535	-0.3234	0.3951	-1.9203	-0.4916	-0.6275	-1.9302	0.4686	0.5206	-0.7032	0.4703	0.2161	-0.1218
TNF	Protein	-1.6655		2.4627	-0.7015	1.2956	0.1603	-0.4584	-0.0472	-0.0333	-0.8471	0.0086	-1.0475	1.3601	-1.0947	4.5258	1.8822	-0.1063	-0.1316	0.5712	-0.0883	-0.7701	0.6557	0.1839	0.0262	1.3828	-0.5855	-0.3897	0.2394	1.1645	0.5605	-0.3734	1.4033	0.391	2.075	0.3067	-0.3829	0.1562	1.1899	-0.231	0.8025	2.1445	-0.5741	1.2108	-0.3293	-0.856	-0.4217	-0.9798	-0.6235
TNFAIP8	Protein	-0.196		-0.3337	-0.6106	-0.5056	-0.2115	0.0503	-0.2975	0.9691	0.2251	0.5819	-0.3385	-0.6764	0.6566	-1.3557	0.521	0.9456	0.5763	1.0887	-0.3428	-1.7832	0.4445	-1.8318	1.8029	-1.2556	-0.4975	0.5312	1.4696	1.5518	0.1011	-0.7778	0.5599	0.6154	-0.7024	-1.2564	-0.3571	1.1995	0.0139	-0.9098	1.4792	0.0744	-0.2153	0.3897	-0.4169	0.4675	-0.1957	0.6789	0.3965
TNFRSF11A	Protein	-8.027		-0.8824	-0.1472	0.3134	-0.8819	0.1435	0.8492	0.5728	0.1835	0.2628	-0.2325	-0.8148	-0.1874	-0.2926	-0.2281	0.2472	0.2175	0.5606	0.215	-0.4426	0.0145	0.4415	0.2884	0.6397	-0.5756	0	0.3408	-0.3924	-0.1332	-0.4386	0.1669	0.0044	0.8083	-0.3401	0.0049	-0.1377	0.15	0.0693	0.502	-0.8983	-0.2973	0.3791	-0.923	0.2797	0.844	0.4681	-0.0137
TNFRSF11B	Protein	-9.9351		-0.3984	0.0064	-0.191	0.2893	0.2008	-0.4253	-0.0444	0.017	0.0704	1.3931	-0.0316	-0.1575	-0.5176	-0.1842	-0.0851	-0.3154	0.6374	-0.2289	-0.0663	-0.5424	-0.1848	0.1701	0.768	0.2325	0.2485	0.3463	-0.3448	0	-0.2616	-0.7002	-0.0248	0.3055	0.0899	0.0127	-0.269	0.233	0.103	-0.0791	-0.0964	-0.0557	0.3056	0.3171	0.2161	-0.047	-0.3504	0.4917
TNFRSF13B	Protein	-7.1794		-0.3521	-0.1949	0.4677	-0.4283	0.5698	0.9819	-0.174	-0.2473	-0.4322	-0.0383	0.2593	-0.3058	0.1265	-0.014	0.4304	0.0308	0.0375	-0.1421	0.3802	-0.2846	0.5485	-0.3512	0.4233	-0.3325	-0.2145	0.0461	-0.1732	-0.2637	0.4814	-0.2546	-0.0351	0.1193	0.0889	-0.2837	0.0897	0.2203	-0.1917	-0.5762	-0.3291	-0.1073	0.5723	-0.3017	0.6973	1.3364	-0.2574	0.0503
TNFRSF13C	Protein	-1.7381		-0.1147	-0.339	0.9903	-0.7227	0.1579	0.2668	-0.5706	-0.5888	-0.3467	-0.0203	-0.1698	-0.2834	-0.3147	0.3764	0.3777	0.2741	0.4248	0.0385	-1.3203	-0.5194	-0.0569	0.1016	-0.721	0.0037	0.2861	0.2402	0.047	-0.6234	-0.695	1.0512	0.6406	0.3919	-0.2447	-0.3081	0.1109	-0.8924	-0.5724	0.0396	0.0998	-0.3133	-0.2065	-0.4804	0.3229	0.1704	-0.5823	-1.4797
TNFRSF14	Protein	-7.8821		-0.309	-0.291	-0.1948	0.0972	0.7552	0.5819	0.4366	0	0.3279	0.1001	-0.3507	-0.1966	-0.0425	0.7386	0.3141	0.3551	0.1091	-0.1935	-0.3192	0.1659	-0.464	-0.1805	-0.1202	-0.2177	-0.1904	0.7839	0.1601	-0.4765	-0.6015	0.1964	0.2519	0.1968	-0.201	-0.0474	-0.0837	0.4251	-0.1168	0.3068	-0.3634	-0.5911	0.5622	0.3797	0.6572	0.7657	0.1328	-0.053
TNFRSF4	Protein	-7.0222		-0.8928	-0.2203	-0.3526	0.243	-0.0378	0.6278	0.488	0.2183	0.1289	-0.3263	-0.0218	-0.2931	0.5336	0.0554	0.121	0.4595	2.2016	-0.1615	0.2117	-0.1202	-0.0617	0.9851	1.4566	0.0166	0.5534	1.9011	-0.278	0.0454	-0.0624	0.7218	1.4245	0.114	0.398	1.4436	0.1949	-0.4185	-0.2327	1.1733	-0.8424	-0.5652	-0.6771	-0.4833	-0.6755	0.5986	0.0967	-0.3999
TNFSF10	Protein	-7.2434		-0.4316	-0.5026	0.3143	0.2854	-0.3181	0.2693	-0.1653	-0.0887	-0.1748	-0.115	-0.5173	-0.3216	-0.1333	-0.5921	0.4033	-0.3559	-0.1008	0.3368	-0.5836	-0.3093	-0.2235	0.1104	-0.1623	-0.0424	-0.4989	0.0997	0.066	0.1059	0.143	-0.0071	0.1022	0.1009	0.0781	0.1179	0.3591	0.1126	-0.207	-0.1635	-0.4509	-0.8829	0.5534	0.532	0.1479	0.2558	-0.0099	-0.4533
TNFSF11	Protein	-2.8101		0.1078	-1.0761	0.1337	0.4188	-0.4872	2.5885	0.5521	1.2694	0.1704	-0.8504	-0.2497	0.4981	1.6029	-0.208	0.8048	1.2526	0.2606	0.8738	-0.2923	1.5945	0.5038	0.8265	0.0406	-0.2686	-0.4504	0.8652	0.2744	0.7061	0.6346	1.7304	1.5431	0.3086	0.2952	0.6442	1.6943	0.4308	0.0126	0.4355	-0.7569	-0.989	-1.0676	-0.7553	-0.4931	1.0855	0.2471	-0.4145
TNFSF12	Protein	-6.9089		0.1401	0.3519	0.1113	-0.3339	-0.7034	-0.0206	0.28	-0.3286	0.3652	-0.8448	-0.5091	-0.0121	0.0967	0.0326	0.2478	0.3656	-0.2189	0.0908	0.3825	0.0888	-0.09	-0.4356	-0.3775	0.08	0.3197	-0.0647	-0.2027	-0.0234	0.0939	0.1	0.6401	-0.2302	-0.1979	-0.2906	-0.1045	-0.2655	-0.1976	-0.5411	0.3136	0.1252	0.2484	0.0052	-0.6561	0.2814	0.0752	-0.5026
TNFSF13	Protein	-6.108		-0.2046	0.0198	0.0094	0.6689	-0.4078	-0.2926	0.052	-0.0989	0.4182	-0.5662	-0.1697	0.0989	0.1481	-0.199	-0.0831	-0.3573	0.1363	-0.0438	0.0311	-0.0373	0.1913	-0.2359	0.1158	-0.1584	-0.3059	0.0808	-0.0292	-0.4299	-0.7713	-0.1178	0.2633	0.0568	-0.0858	-0.1519	0.1301	0.0933	-0.3995	0.3899	-0.107	-0.1849	0.3756	0.7066	-0.3339	0.1115	-0.1084	-0.1999
TPP1	Protein	-8.854		-0.5012	-0.1342	-0.1009	0.1467	-0.1567	0.308	0.4549	0.5903	0.1444	-0.0673	0.1972	-0.1461	-0.2402	-0.3215	0.3339	0.1429	0.2801	-0.0344	-0.2907	-0.038	0.2822	-0.0104	0.169	0.4215	0.0901	0.9544	-0.0143	-0.2828	-0.2101	-0.2935	0.2299	0.4874	0.2583	-0.037	0.3647	0.0327	-0.2188	1.7107	-0.6669	-0.3262	-0.0821	0.0679	-0.1191	0.3774	0.0591	0.3787
TPSAB1	Protein	-7.3881		-1.2513	-0.0355	1.4211	-0.2781	0.1319	-0.4686	0.4939	0.083	-0.9033	-0.6251	0.8932	-0.262	-0.129	-0.0723	-0.8218	0.3899	0.4651	0	-1.3402	1.3403	0.2879	0.0744	0.2985	0.0044	-0.0139	0.5424	0.2071	-0.1316	0.13	0.194	0.1628	-0.0567	0.1461	-0.0718	-0.0143	-0.3415	-0.7119	-0.2874	-0.9532	-0.1479	1.2962	-0.3284	0.0534	-0.3673	0.1741	0.1307
TPT1	Protein	0.2284		0.7977	0.6189	-0.5789	0.2099	1.5767	-0.0285	-0.4522	0.1345	0.2846	-0.1249	-0.1854	-0.6646	2.1769	1.9383	-0.9408	0.1122	-0.1992	-0.7261	-1.5212	0.9223	-0.3219	0.7962	0.6718	0.1571	0.2698	0	0.2868	-1.7882	-0.0227	-0.6245	2.5378	0.4563	-1.1764	-0.0555	1.0196	1.3968	0.1369	0.4087	0.9974	-1.7527	-0.0198	-0.0635	1.4446	-0.6884	-0.1161	-0.2516
TRAF2	Protein	-3.5412		0.1274	-0.2375	-0.4281	-0.2716	0.5811	0.1923	0.1428	-0.2593	0.263	0.1736	0.2188	0.8655	-0.3703	1.3473	1.1042	0.3448	0.0462	-0.9026	-0.5917	0.6298	-0.6609	1.4493	-0.2856	-0.3647	0.8843	-0.0718	0.2683	-0.0537	-0.9842	0.5742	0.006	-0.0981	-0.7525	0.2198	1.1557	0.5614	-0.3469	0.3478	-0.2456	0.1571	-0.0705	-0.254	-0.0688	-0.1435	0.2339	-0.5129
TREM2	Protein	-8.3646		-0.9242	-0.5771	0.9694	0.7743	-0.0557	-0.268	0.6384	0.4874	-0.4697	0.2543	-0.7111	-0.0204	-0.0509	0.1796	0.0016	-0.581	0.6093	0.0356	-0.1898	-0.0879	0.3406	-0.6688	-0.193	-0.0107	0.1122	0.019	-1.0659	-0.7811	0.2322	-0.15	0.0099	0.5301	1.444	-0.5363	0.011	-0.4391	-0.2928	0.1807	-0.5582	-0.4618	0.8702	1.0273	0.687	-0.0643	0.3114	0.4982
TRIM21	Protein	-6.5148		-0.4845	-0.1365	-0.7761	-0.4028	0.1494	0.4223	0.1109	-0.3871	0.5374	0.4652	0.0962	-0.6311	-0.8028	1.3786	1.074	0.5211	1.23	-0.4175	-0.9048	0.541	-0.4583	1.4891	-0.4201	-0.398	0.8804	0.348	0.5156	0.574	-1.3119	0	0.5303	0.7827	-0.2462	-0.1	1.2145	0.6772	0.0384	0.8058	-0.8032	-0.3444	-0.3745	-0.6371	-0.841	-0.1206	-0.0322	-0.2534
TRIM5	Protein	-2.2751		0.3226	-0.8443	-0.5301	-0.1394	0.619	0.0966	0.6894	0.0767	1.2207	0	-0.1376	1.3307	-0.1427	2.184	1.5474	1.3337	0.2488	-1.0813	-0.9468	0.3665	-0.7117	0.3962	-0.8799	-0.2126	0.9728	-0.0006	0.9231	-0.5443	-0.7124	-0.3605	0.0543	0.5822	-0.5763	-0.1909	1.1448	0.8636	0.8551	0.4567	-0.262	-0.7425	0.2064	-0.3974	-0.6151	0.0677	0.8643	0.7007
VASH1	Protein	0.5743		0.2411	0.2166	-0.0357	-0.1178	0.2054	0.2274	-0.02	0.0397	-0.0739	-0.2371	-0.1181	1.2745	-0.1053	1.0595	0.3883	0.0391	0.2148	-0.3036	-0.1405	2.7037	-0.1029	-0.3574	-0.2187	-0.5224	0.1911	-0.1204	-0.0659	0.1248	0.0719	0.3693	-0.2434	-0.0796	0.0223	0.0977	1.8661	0.5179	0.6324	0.3848	0.1613	0.1547	0.266	-0.2176	-0.1975	0.1941	0.1165	-0.0773
VEGFA	Protein	-8.0146		-0.7112	-0.9165	0.3345	0.5105	-1.0748	0.8726	1.9798	-0.1145	-0.0633	0.027	0.0901	-0.7502	-0.3822	0.794	0	1.6092	0.3309	0.3362	0.1727	0.0256	-0.5359	-0.4041	1.8124	-0.137	-0.6518	0.1073	-0.1387	0.2027	-0.5155	-0.0286	0.3788	-0.1366	-0.6638	0.5059	1.0298	-0.3202	1.0149	-0.9143	-0.369	-1.4342	0.8102	1.1089	-0.6523	1.2134	1.7269	-0.4506
VEGFD	Protein	-8.3504		0.1537	-0.593	-0.0382	0.0607	0.4261	-0.1026	0.335	-0.1953	-0.0016	-0.2943	0.0612	0.7787	0.3921	-0.2338	-0.2953	0.1811	0.0047	-0.2497	0.6433	0.2075	-0.3125	-0.523	-0.0057	0.2632	-0.245	0.7262	0	0.1488	0.1044	0.1765	0.3772	-0.3209	0.3121	0.2474	-0.0919	0.113	-0.1032	-0.2454	0.2458	-0.7418	-0.286	0.3955	0.2855	-0.186	0.0906	-0.1693
WAS	Protein	-0.2271		0.5461	0.4697	-0.2528	-0.3087	1.7136	0.9114	1.0084	0.3526	0.5988	0.8458	-0.1954	0.1247	-0.6756	1.5294	1.3683	0.4905	1.0886	-1.2653	-2.3589	0.3504	-0.8031	0.774	-0.1246	-0.1878	0.8775	0.0244	0.9264	-1.4338	-0.7964	0.6456	0.1033	0.0925	-0.9454	-0.7131	1.0305	0.3155	0.6717	0.6664	-0.0273	-0.5056	-0.0484	-0.1823	-0.2203	0.262	0.4037	-0.0156
WFIKKN2	Protein	-7.1092		0.3128	-0.3057	-0.1725	-0.63	0.1914	-0.3863	0.1206	-0.1338	0.1408	-0.1107	-0.491	-0.5319	0.5389	0.323	0.1104	0.2618	0.4022	0	-0.017	-0.0362	-0.0742	0.6874	-0.4516	0.2141	-0.2684	0.3775	0.5419	0.067	0.0337	0.0629	0.4925	-0.5778	-0.0716	-0.0348	-0.4253	-0.6104	-0.0042	-0.2271	0.1791	-0.3829	-0.0765	-0.3602	0.0042	-0.2231	-0.1022	-0.0948
WNT9A	Protein	-0.692		0.1564	0.4023	-0.0652	0.5092	0.3251	0.3493	-0.2945	0.3664	0.2654	-0.3996	0.1555	1.1223	-0.8645	-0.3117	-0.0543	0.018	-0.5697	-0.8554	-0.9937	0.6558	1.0385	0.0314	-0.1187	-0.3273	1.1152	1.2004	-0.7675	-0.5059	-0.707	-0.7415	-0.3784	-0.4131	-0.0379	0.4441	0.4093	0.3875	0.1501	0.1047	-0.75	0.3741	0.5211	0.8872	-0.0059	0.0867	-0.1764	0.7655
YTHDF3	Protein	-0.9067		-0.0677	-0.3206	-0.5016	-0.0763	-0.5612	-0.4068	0.8311	-0.0426	0.2359	0.6318	-0.0728	1.1723	-0.1123	1.3639	1.2131	-0.234	0.1077	-1.4213	-2.0789	0.1008	-0.1778	0.3725	-0.3731	-0.4294	0.715	-1.4294	1.4154	-0.1735	-0.7398	-0.537	1.008	0.974	-3.1126	0.3344	1.7014	1.1485	0.0431	0.682	-0.3809	0.1848	0.4335	-0.902	-0.5872	0.1204	0.6278	-0.5957
Age	Clinic			19	42	57	71	37	30	20	64	27	23	40	46	19	28	30	22	20	29	28	28	34	28	33	25	31	33	25	25	35	18	21	26	37	34	30	41	26	36	19	42	57	71	37	30	20	64
EASI	Clinic			17.3	20.9	16.8	24.6	33	29.2	24.6	21.1	25.8	17.6	24.8	17.1	23.3	20.9	19.4	19.4	44.4	18.3	16.5	19.6	19.6	35	37.8	23	22.8	42.8	25.2	18.5	18.6	21	37.6	18.9	21.6	59.9	34.6	17.6	32.4	38.4	8.2	3.2	3	14.6	13.2	14.3	13.4	5.2
IGA	Clinic			3	3	3	3	4	4	3	3	4	3	4	3	3	2	3	3	4	3	3	3	3	4	4	4	4	4	4	3	3	4	4	3	3	4	4	3	4	4	2	1	1	3	2	2	2	1
POEM	Clinic			14	21	17	28	14	11	28	20	27	24	25	9	22	24	25	21	25	20	17	13	27	23	24	27	26	28	13	13	28	9	25	23	28	28	23	25	21	28	12	5	6	14	3	0	22	8
n-itch	Clinic			6	8	9	9	9	10	7	8	10	8	10	8	8	8	8	6	10	9	7	9	10	8	10	9	8	10	6	6	9	7	10	9	9	9	10	8	8	7	3	2	3	4	3	1	6	0
[truncated: 67 more columns]

## Sheet: LOD
Protein	LOD	Above LOD	Above LOD Pct	1392001 V0	1392002 V0	1392003 V0	1392004 V0	1392005 V0	1392006 V0	1392007 V0	1392008 V0	1392009 V0	1392012 V0	1392013 V0	1392014 V0	1392015 V0	1392016 V0	1392017 V0	1392018 V0	1392019 V0	1392020 V0	1392021 V0	1392022 V0	1392023 V0	1392024 V0	1392025 V0	1392026 V0	1392027 V0	1392028 V0	1392029 V0	1392030 V0	1392031 V0	1392032 V0	1392033 V0	1392034 V0	1392035 V0	1392036 V0	1392037 V0	1392038 V0	1392040 V0	1392041 V0	1392001 V1	1392002 V1	1392003 V1	1392004 V1	1392005 V1	1392006 V1	1392007 V1	1392008 V1
JUN	-0.792	105	92.9204	-0.06	-0.2866	-0.5476	-0.4411	0.8501	-0.0108	2.5788	0.051	-0.8056	0.1852	0.9272	-0.9163	-0.4669	-0.2793	-0.8386	-0.1689	0.7731	-0.2766	-0.1206	0.2577	0.158	3.265	0.0287	-0.1363	1.1784	0.6332	-0.5437	-0.4726	-0.3788	-0.2336	2.0925	5.3017	-0.8684	0.3884	0.0767	0.0858	0.1147	0.785	-0.2611	0.3426	-0.4506	-0.4571	-0.0121	0.2455	2.552	0.0827
ACTN4	-0.0219	52	46.0177	-0.1092	0.2812	-0.1863	-0.322	-0.0802	0.2218	-0.0771	-0.2581	0.3456	0.1153	2.2938	-0.354	0.0789	-0.1092	0.0988	0.0514	-0.1955	-0.1801	-0.1143	0.0551	0.1214	-0.1732	-0.3937	-0.3541	0.3935	-0.2212	-0.2472	-0.0555	0.1261	0.5331	-0.0488	-0.1254	-0.4044	-0.17	-0.0511	-0.4486	-0.132	-0.0177	-0.2513	0.3849	-0.5792	-0.4663	-0.1862	0.1483	-0.314	0.1386
ADA	-6.6579	113	100	-0.6326	0.0173	-0.4919	-0.3678	0.2471	0.4558	0.0159	-0.2592	0.5179	-0.6737	-0.5797	0.2358	-0.2263	1.338	0.0106	0.012	0.7273	0.1023	-0.6475	-0.0417	0.1673	0.3196	-0.6715	-0.0283	0.3786	0.429	-0.0605	-0.308	-0.7801	-0.014	0.3238	-0.1452	-0.338	0.3615	0.4058	-0.2292	-0.1574	0.333	-0.6841	-0.1212	-0.5222	-0.5719	-0.1711	0.5072	0.1146	-0.3235
ADAM23	-7.0469	113	100	-0.071	-0.3114	-0.1003	0.21	0.1872	-0.8563	0.0939	0.2707	0.766	-0.7626	-0.5644	0.2952	-0.2235	0.4197	0.115	-0.2034	-0.293	-0.1764	-0.0005	-0.2415	-0.418	0.3268	-0.4421	-0.0824	0.3139	0.4831	-1.5153	-0.005	-0.3319	0.2357	0.5476	-0.1639	0.1817	-0.1547	-0.0422	0.027	0.2619	0.229	-0.0775	-0.8421	0.7711	0.5314	0.1076	-0.122	-0.3208	0.598
ADGRE2	-8.4411	113	100	-0.4121	-0.1968	0.0661	0.182	-0.5742	-0.2473	-0.1325	-0.1042	0.0478	-0.2697	-0.3323	0.1876	-0.2303	0.2317	0.0053	-0.0361	0.2841	-0.0419	-0.2576	0.0606	0.0628	-0.147	-0.2333	0.0737	0.0288	0.4949	0.0337	-0.2155	-0.0919	0.1875	0.5538	0.0826	0.1657	-0.458	0.1094	-0.0877	-0.6846	0.3573	-0.3203	-0.1256	0.3237	0.1626	-0.4735	-0.0416	-0.2712	-0.0523
AGER	-8.2833	113	100	-0.4434	-0.8388	0.1442	-0.9086	-0.3527	-0.3527	0.7762	-1.1433	0.1537	-0.4424	-0.4903	-0.2613	0.2503	-0.0485	-0.7048	0.0731	0.1488	-0.1481	-0.4705	0.2328	-0.3795	-0.199	-0.3677	0.1046	-0.327	-0.1921	-0.7427	0.0972	0.258	0.0731	0.4897	-0.5043	0.0142	-0.044	-0.4423	0.2686	-0.1597	-0.6042	-0.2585	-0.6331	0.2757	-0.4926	-0.2058	-0.0404	0.5068	-1.0835
AGRN	-5.2266	113	100	-0.5816	-0.1756	0.1498	0.0898	-0.411	-0.0554	0.3529	-0.0814	-0.06	-0.0514	-0.249	-0.4324	0.0244	-0.464	-0.6922	-0.248	0.2956	0.1982	-0.1352	0	-0.2079	0.1401	-0.3684	-0.3219	-0.1905	0.6238	-0.6035	0.05	-0.275	-0.2144	0.1519	0.071	0.1188	0.0709	-0.0921	-0.2073	-0.2532	0.4389	-0.4349	0.0424	0.3132	0.3442	-0.2909	0.4439	0.5225	-0.0267
AGRP	-5.0142	113	100	-0.3803	0.3427	-0.2126	-0.4955	0.2518	-0.6509	-0.5929	-0.4848	-0.1563	-1.5109	-0.8114	0.7648	-0.0419	-0.1924	-0.1395	-0.3415	-0.5497	-0.3809	-0.0433	0.8447	-0.317	0.0924	-0.4961	0.1651	-0.316	1.1511	-0.7294	0.0291	2.2243	-0.4537	-0.0813	-0.0629	0.32	-0.2517	0.1619	0.3655	0.0758	0.0932	-0.6841	-0.1307	0.5404	0.4359	0.2913	0.276	-1.1562	-0.027
ALDH3A1	-0.2548	79	69.9115	-0.4873	-0.1716	-1.1728	-0.2783	0.46	-0.3791	0.4074	0.0167	0.9202	0.813	-0.3145	0.1965	0.1067	0	-0.1597	0.1424	2.1933	0.2044	-0.3031	0.0625	-0.2348	0.6984	0.8851	0.2315	0.2309	1.2054	2.0537	0.3007	0.0335	-0.144	0.2979	0.1462	0.4868	0.8087	3.1228	-0.0516	-0.4487	1.578	-0.6339	-0.4074	-1.0258	-0.7366	0.3232	-0.8478	-0.0985	-0.1398
AMBN	-0.8106	112	99.115	0.8328	0.0126	0.2193	-0.4018	-0.1601	-0.5468	0.5796	-0.3043	-0.4262	0.0885	-0.0054	-0.4368	1.4002	-0.1301	-0.3094	-0.1054	-0.1875	-0.3907	-0.3908	-0.1415	-0.4026	0.199	-0.012	-0.1528	0.0957	0.3975	0.1624	-0.0577	0.0261	0.9486	0.2137	0.2674	0.1205	-0.2338	-0.1927	-0.0075	-0.6466	-0.1745	0.4223	-0.0197	-0.0693	-0.0111	-0.1471	-0.2721	0.7905	-0.3086
AMN	-0.8233	104	92.0354	0.2115	-0.1462	0.1936	0.0904	-0.8574	-0.2761	-0.5291	-0.2379	-0.2813	-1.0255	0.1539	-0.6749	0.9022	-0.6462	-1.0146	-0.1957	-0.4036	0.9686	-0.3022	-0.6804	-0.0973	0.1964	0.4107	-0.4047	-0.148	-0.0695	-1.0101	1.0827	-0.0344	0.1079	-0.525	0.2754	0.0892	0.5543	-0.2881	0	-0.3169	0.729	0.084	-0.0388	0.7226	0.4347	-0.4944	-0.5419	-0.0005	0.0533
ANGPT1	-7.4881	113	100	-0.0091	-0.0393	-0.5183	0.1901	-0.2711	0.0231	0.3027	0.1474	0.4402	-0.6096	-0.2311	-0.4962	0.2389	0.2789	0.6964	0.0872	-0.1942	-0.1972	-0.6445	-0.1285	-0.1273	0.461	0.5578	-0.2738	0.0036	-0.0136	-0.1545	-0.2327	-0.6708	0.1379	0.0368	0.4128	-0.5841	-0.0499	0.218	0.5046	-0.1554	-0.0889	-0.1937	-0.4553	0.0569	0.5661	-0.2324	0.5242	0.1428	-0.2721
ANGPTL2	-6.5131	113	100	-0.5456	-0.105	0.2711	-0.0757	-0.2505	-0.1775	-0.1045	0.366	-0.1659	-0.485	-0.3104	-1.2878	-0.4741	-0.5945	-0.3368	-0.5895	-0.2661	0.4874	-0.4563	0.8285	-0.4006	0.0332	-0.0615	-0.1183	-0.099	0.1732	0.1929	0.123	-0.762	-0.0712	0	0.5343	0.1166	-0.7219	0.819	-0.2775	-1.1382	-0.2555	-0.2602	0.1823	0.3969	-0.1023	0.0278	0.1028	-0.407	0.3345
ANGPTL4	-7.4403	113	100	-0.1846	-0.3489	-0.156	0.4707	0.3564	0.3021	1.1153	0.3572	0.2395	0.7599	-0.7385	-0.2974	-0.0996	-0.4559	-0.8359	0.224	0.7037	-0.2983	0.6983	-0.1641	-0.0278	0	1.0553	-0.3636	-0.2812	1.0303	-0.3686	-0.2407	-0.5821	-0.0808	0.6272	0.2718	-0.2587	-0.9961	-0.3313	-0.2107	0.8789	0.7109	-0.701	-0.6466	0.3557	0.4168	-0.4658	0.8796	0.937	0.1085
ANXA11	-2.5482	113	100	0.1671	-0.5039	-0.5171	-0.3334	1.4744	0.9654	0.6547	0.4855	1.2191	1.4881	-0.0473	1.8273	-0.3186	2.6196	2.3068	2.0138	0.0042	-1.0585	-1.1662	0.7017	-1.4159	1.0731	-0.8034	-0.6909	1.1901	-0.1191	2.2297	-0.9038	-0.91	0.8346	-0.0531	1.1771	-1.0483	0.4903	1.4181	0.7809	0.6826	0.8454	-0.4883	-0.6632	0.3422	-0.618	0.3677	0.514	0.5442	0.3144
AOC1	-0.8771	102	90.2655	-0.7202	-0.6582	2.2565	0.1605	-0.2104	-0.3315	-0.0644	-0.6633	0.5747	1.4197	-0.1077	-0.8223	-0.1796	-0.4181	0.6666	0.1585	1.5015	-0.2868	0.5069	0.5375	1.5529	0	-0.9216	-0.409	1.4406	-0.3057	-0.1605	-0.0686	-0.2591	0.1557	0.2861	0.4857	-0.2084	-1.0535	-0.1098	-1.1455	-0.8179	-0.2604	-0.6875	-0.9069	2.39	0.3236	-0.3368	-0.0559	-0.2719	-0.7589
ARHGEF12	-2.2046	113	100	0.7673	-0.1946	-1.3057	-0.6825	1.6858	1.2098	1.1232	0.3528	1.4789	0.9483	-0.4266	2.8362	-0.6653	3.3953	1.9767	1.7032	-0.001	-1.0085	-1.0137	0.6376	-1.0719	-0.0532	-0.1269	-1.1587	1.0418	-0.2225	2.488	-0.3262	-1.2088	0.8535	0.132	0.6436	-1.1406	0.1628	1.8564	1.3294	1.3559	0.2162	-0.0754	-0.3324	0.3243	0.0337	0.2342	1.0679	0.9286	0.8595
ARNT	1.0452	15	13.2743	2.9008	-0.3546	-0.0374	-0.6267	-0.4929	-1.0931	-0.6518	-0.2316	-0.827	-0.5635	0.3237	-0.2267	-0.8102	0.0188	-0.1693	0.6087	0.1787	0.0507	0	1.6386	0.5146	0.0168	-0.4215	-0.6532	2.7002	0.0785	0.4644	0.4036	-0.314	1.1857	2.2349	0.8411	-1.1057	0.2559	0.7548	2.0215	-0.6223	-0.186	2.8594	-0.1964	-0.8188	-0.298	-0.5125	-0.382	-0.5474	-0.4477
ARTN	-0.2105	82	72.5664	-0.021	-0.1201	-0.183	0.0136	-0.092	1.2842	0.0122	-0.2835	0.0483	0.8502	-0.4982	-0.5063	0.5567	-0.9358	-0.0167	-0.2884	0.1397	-0.1848	-0.6864	0.077	0.0245	0.3141	-0.1309	0.0922	1.4436	-0.0097	-0.3913	-0.3902	0	0.0726	0.3438	1.0488	-0.5263	0.1497	-0.396	-0.2011	-0.615	-0.4831	0.3287	-0.6819	-0.6115	0.447	0.3339	1.6224	-0.121	-0.2057
ATP5IF1	-2.6781	113	100	0.3471	-0.3606	-0.9058	-0.3427	0.4409	-0.1217	0.1396	-0.0279	1.6096	-0.4427	0.0078	1.4684	-0.482	1.4948	2.3057	0.1733	-0.3437	-0.7502	-0.5379	-0.1225	0	0.995	-0.3553	-0.8103	1.0908	0.7349	0.559	-0.4405	-0.9357	0.4536	0.0193	0.355	-0.073	0.5287	1.1651	0.9884	0.2043	0.2024	-0.405	-0.774	0.0277	-0.548	-0.3471	-0.1555	0.0515	0.3581
AXIN1	-2.7028	113	100	0.8896	-0.1117	-0.9308	-1.0243	0.5824	0.6558	0.8004	0.1134	0.5257	0.2371	-0.206	3.2534	-0.5187	2.8621	1.964	0.8144	-0.1853	-1.0541	-1.2528	1.1263	-0.9333	0.1843	-0.3978	-0.6899	1.3393	-0.4833	0.9625	-0.1686	-0.278	0.3716	-0.068	1.3921	-1.5265	0.402	2.8214	1.5534	1.2985	0.3619	0.5009	-0.5412	0.265	-0.4281	-0.4811	0.6714	0.5207	0.3288
B4GALT1	-7.5008	113	100	-0.633	-0.179	0.042	-0.0488	-0.4574	-0.3933	0.2038	-0.5804	-0.2816	-0.4055	-0.724	-0.4673	-0.147	-0.4442	-0.4332	-0.6345	0.0712	-0.4876	-0.3661	-0.3386	-0.467	0.0507	0.0651	0.0134	0.0135	0.4881	-0.5482	-0.5091	-0.2355	-0.0872	0.005	-0.2627	-0.3076	-0.1445	-0.0732	-0.6041	0.0045	0.1039	-0.3058	-0.0617	0.5499	0.6113	-0.2329	0.3413	0.4869	-0.0904
BACH1	-1.5749	112	99.115	0.2072	-0.5344	-0.3685	-0.3288	-0.7106	-0.0469	0.439	-0.0992	0.388	0.6377	0.1991	1.148	-0.4082	0.9335	1.5213	0.2741	-0.0654	-0.7406	-0.8608	0.5625	-1.0045	1.0164	-0.5657	0.1492	1.3595	-0.3535	1.6148	-0.3127	-0.321	0.9766	0.17	1.2941	-1.1469	-0.0158	1.8372	1.2625	0.5728	0.9444	-0.1085	-0.9081	0.2189	-0.6497	-0.6482	-0.3131	0.4993	-0.1019
BANK1	-5.6211	113	100	0.2982	-0.5109	-1.4035	-1.2416	1.3967	0.8745	1.0411	-0.0301	1.2543	0.5379	-0.3698	3.6572	-0.4772	3.2704	2.212	1.865	-0.7623	-0.7444	-0.7229	0.5739	-0.7674	-0.082	-0.4211	-1.203	1.3837	-0.8649	1.4225	-0.3787	-0.483	1.011	-0.6323	1.3688	-0.9085	0.1399	3.1293	1.0964	1.4283	-0.6439	-0.1557	-0.553	0.4545	-0.4753	-0.3206	0.7337	0.8732	0.2143
BCL2L11	-3.9672	113	100	-0.142	0.0355	0.521	-0.0215	0.0895	0.057	-0.1758	0.0635	-0.0756	-0.5652	-0.2023	-0.2236	-0.1937	-0.0534	-0.204	-1.1362	0.1696	-0.2532	0.1727	0.0195	-0.1423	-1.2289	0.0146	0.1471	-0.0934	0.145	0.0658	0.0015	-0.1507	0.0568	0.1739	0.2155	-0.1544	0.014	0.2896	0.4967	0.0568	-0.008	0.0098	-0.7652	0.6012	0.0968	-0.7236	0.049	-0.0938	0.1176
BCR	-2.1991	113	100	0.0615	-0.3824	-0.2785	-0.3134	0.3789	0.1201	0.1432	0.1858	0.3684	0.3564	-0.2496	1.6935	-0.6398	1.5868	1.4476	0.475	0.1538	-0.5048	-0.4046	0.2127	-0.8636	0.6514	-0.0282	-0.6111	0.8984	-0.0496	0.5295	-0.0774	-0.4306	0.4823	-0.0677	0.7603	-0.6504	0.1142	1.6967	1.0109	0.5143	0.6907	-0.2069	-0.4435	0.0863	-0.4831	-0.5025	0.0356	0.1381	-0.0549
BID	-1.1503	109	96.4602	-0.1597	-0.5371	-0.0172	-0.3634	1.0313	0.7349	0.566	0.2596	0.6012	0.5323	-0.4397	0.7647	-1.1066	1.4572	1.5717	1.6528	0.4645	0.1444	-0.4603	-0.2578	-1.2892	-0.1578	-0.4691	-0.978	0.2615	-0.582	1.7247	-0.9224	-0.9749	0.3461	0.4891	-0.2537	-1.2922	-0.2175	0.2229	0.32	0.3952	0.2319	-0.4985	-0.5419	0.5137	0.0593	0.3442	0.8834	0.5502	0.6023
BSG	-6.716	113	100	-0.2917	-0.2103	0.0486	-0.4732	-0.1669	-0.0839	-0.0388	-0.0637	-0.0642	-0.3832	-0.1547	0.0957	0.1423	-0.1511	-0.1628	0.1918	0.1422	-0.0601	0.0272	0.0228	-0.1343	0	0.1066	-0.0802	0.1398	0.4447	-0.124	-0.1025	-0.277	0.1528	0.2974	-0.0283	0.1465	-0.1531	-0.047	-0.1678	-0.3119	0.0454	-0.2703	-0.2099	0.0545	-0.3503	-0.1296	0.0524	0.0105	0.0619
BTN2A1	-6.6587	113	100	-0.1568	-1.072	0.2023	0.0451	-0.3861	0.2271	0.0721	-0.099	0.1637	-0.4494	-0.4535	-0.2331	0.3676	-0.0923	-0.1095	-0.0478	0.228	0.1561	0.1129	-0.0686	-0.1659	0.0906	-0.0683	-0.0026	0.0161	0.4414	-0.2849	-0.3753	-0.2331	0.3192	0.3166	0.0916	0.1585	0.1089	-0.1251	-0.0057	-0.1642	0.4581	-0.2784	-1.0009	0.3084	0.0768	-0.3181	0.4512	-0.0139	0.0224
BTN3A2	-4.6096	113	100	-0.7246	-0.3591	0.2094	-0.7297	0.0084	0.2611	-0.1346	-0.3617	0.3174	-0.1866	-0.4238	0.1219	-0.2749	0.2373	0.4624	0.2543	-0.1798	-0.6346	-0.3436	0.023	-0.6878	-0.3179	-0.4227	-0.3	-0.0443	-0.1352	-0.0279	-0.2952	-0.3623	0.1411	0.457	0.1661	-0.0457	0.0241	-0.4933	0.027	0.0846	0.1013	-0.7256	-0.3005	0.5039	-0.288	-0.1966	0.3695	-0.2993	-0.1172
C1QA	-6.6469	113	100	0.2346	-0.4474	-0.2011	0.0463	-0.1835	-0.2869	0.1696	-0.2562	-0.4742	-0.5769	-0.5773	-0.0666	-0.3821	-0.3405	-0.0325	-0.1878	-0.0616	-0.1648	-0.2998	-0.3175	0.0409	-0.4948	-0.2708	0.0837	-0.1109	-0.1317	-0.5306	-0.4329	-0.2972	-0.1092	-0.0471	0.0025	-0.2818	-0.1327	-0.4679	0.0179	-0.1845	-0.897	0.5135	-0.3789	0.6161	1.0938	0.2621	0.0118	0.382	-0.0301
CASP2	-1.3585	111	98.2301	0.827	-0.5812	-1.1207	-0.3753	1.7174	1.779	1.3081	0.4654	1.796	1.3388	-0.0084	1.6181	-0.5633	2.0032	1.8151	2.0253	-0.1001	-0.5272	-0.683	0.9825	-0.6659	-0.8782	0.5417	-0.8619	0.6071	-0.2025	2.5889	-0.3568	-1.3779	0.9405	0.1122	-0.0978	-0.9744	-0.1954	1.5008	0.9771	1.3071	0.7108	-0.0618	-0.6338	-0.0191	0.4235	0.751	1.5667	1.1602	0.7184
CCL11	-8.2528	113	100	-0.3496	0.0847	0.0402	0.0652	-0.05	0.0229	0.2914	0.2203	-0.0918	-0.6381	-0.5888	0.1756	-0.1262	-0.4194	0.7699	-0.0349	0.0484	0.072	-0.0131	0.1643	-0.2089	0.0524	-0.6272	-0.269	-0.2531	0.285	-0.4196	0.3298	-0.5343	-0.3682	-0.3369	0.213	-0.1233	-0.0076	0.2263	-0.2143	-0.9395	-0.0501	-0.4604	-0.0386	0.1254	0.3499	0.3834	-0.0069	-0.0526	0.3679
CCL13	-7.8438	113	100	-0.2546	0.0034	0.862	0.4194	2.1928	0.8692	0.858	0.4862	-0.1234	-0.2246	0.0065	-0.6121	0.8652	0.782	0.8907	0.0742	2.6602	0	-0.0939	0.543	0.2937	1.5163	1.6541	0.351	0.1851	1.3965	0.1233	0.5196	-0.6961	0.2556	0.6342	0.3877	-1.1281	1.7269	2.2309	0.3297	-0.0699	0.9088	-0.6854	-0.4376	0.8375	-0.5323	1.1583	0.76	-0.2056	-1.2474
CCL17	-10.2015	113	100	-0.0981	1.5392	-0.6012	2.5804	2.8706	1.9265	2.2101	1.818	1.8347	0.7857	2.8109	-1.1141	2.5424	1.9848	3.1669	1.4597	3.1067	0.1674	0.4347	0.0903	1.1916	3.4576	4.0571	-0.3246	1.4415	3.5499	-0.0216	0.7717	-1.0345	-0.5877	-0.1635	1.4256	-1.1935	3.3404	3.4173	-0.0728	0.2687	2.7095	-2.1214	1.2609	-1.4457	-2.8328	0.4714	-0.4962	1.156	-2.4538
CCL20	-5.0929	113	100	-1.429	-0.775	0.0016	-0.415	0.7024	0.3417	0.1849	-0.4379	-0.8098	-0.3731	2.3181	0.1978	-0.0849	0.3126	0.245	-0.2969	1.8711	-0.2298	0.0589	-0.6704	-0.0025	1.7647	2.0206	1.0571	-1.0292	3.6847	0.2325	0.4817	1.2083	-1.099	-0.4235	0.0334	1.7168	-0.2531	0.3886	-0.2936	-0.2707	2.1437	-0.9916	-1.1857	-0.1197	-0.8314	0.1554	0.1265	-0.299	-0.0739
CCL21	-5.9078	113	100	-0.4772	-0.4825	-0.0029	0.1737	-0.3489	1.1958	-0.0935	-0.3473	-0.4717	-0.6958	0.5306	-0.4354	0.7495	-1.0026	-0.3353	-0.104	0.1261	0.0731	0.2161	0.4449	0.159	0.2459	-0.4048	-0.1155	-0.2927	0.5718	-0.6179	-0.2625	0.2759	0.2024	-0.0424	0.1597	0.4871	0.2202	-0.5949	-0.0367	-0.1958	-0.0678	-0.4935	-0.4611	-0.2608	-0.1464	-0.2265	1.1742	-0.6345	-0.1766
CCL22	-10.0785	113	100	-0.4552	0	-0.772	0.5872	1.4311	1.8483	1.1442	0.7651	1.2621	0.0283	1.4717	-0.6456	2.0641	0.5932	1.7029	0.6917	3.0663	0.5789	-0.0635	0.2083	0.9257	2.4793	2.9028	0.1002	0.2113	2.7222	0.5412	0.6479	0.1152	-0.3495	0.7998	0.276	0.2579	0.9797	1.845	-0.3231	0.6657	1.1555	-1.1692	-0.3294	-1.4542	-2.2931	-0.1498	0.504	0.0279	-0.4973
CCL23	-6.1894	113	100	-0.216	-0.1929	0.7614	0.4397	-0.0113	0.7359	0.0289	0.6495	0.3582	-0.7054	0.3232	-0.0012	-0.1086	-1.11	-1.0435	0.2934	0.8594	-0.5597	0.1104	0.1066	-1.4119	0.3002	0.6855	-0.0136	0.3367	0.507	-0.7489	0.3609	0.2409	0.5239	-0.0742	0.1541	-1.0441	0.8421	-0.0065	-0.2775	-0.006	0.7392	-0.599	-0.3885	0.5697	0.6303	-0.3257	0.4375	0.4461	0.0724
CCL24	-8.1973	113	100	-0.7929	1.2048	0.3821	0.1371	-1.1842	0.426	-0.9803	-0.8135	0.2365	0.4611	-0.07	0.3698	0.0257	-0.6205	0.4294	-0.3511	0.5627	0.4783	-0.0636	1.1684	-1.2334	0.0906	-0.9162	-0.4991	-1.7449	0.1755	0	-0.3968	0.8881	0.1178	-0.9449	0.3786	-0.333	0.1195	-1.2743	0.5337	-1.0475	0.2121	-1.0587	1.0209	-0.1051	0.0225	-1.2008	0.2669	-1.1636	-0.7421
CCL25	-7.5209	113	100	-1.0895	-0.1245	-0.7858	-0.0715	1.0694	0.7445	-0.0603	-0.132	-0.6936	-1.1018	-0.8664	-0.0331	-0.8607	-0.6623	-0.4716	0.2055	0.2082	-0.1913	-0.9894	-0.5736	-0.17	-0.2211	-1.0318	-0.6746	-0.223	0.4446	-0.7871	-0.582	0.1464	-0.9498	0.366	-0.2538	-0.2034	-1.2132	-0.425	0.4337	-0.9241	0.0531	-0.7946	0.0948	-0.144	0.9305	1.5057	0.7988	-0.0091	0.4562
CCL26	-3.7357	113	100	0.2822	0.0576	0.218	-0.2267	0.9373	1.1569	1.1698	-0.3883	1.6719	0.2329	0.402	-1.1334	1.2266	-0.5324	0.9213	-0.059	4.0252	0.1786	-0.331	0.9412	-0.2627	1.9107	1.3422	0.159	1.0729	2.2247	1.2772	0.6243	-0.5818	-0.6605	0.752	0.299	-1.0584	1.0924	2.3148	-0.3683	2.3073	1.6133	-0.3556	-0.2803	-0.0467	-1.576	0.3176	0.1621	1.0686	-1.0018
CCL28	-1.9537	113	100	0.15	-0.6694	0.8414	-0.4757	0.675	0.7862	2.6895	0.5093	1.1484	0.1619	0.1464	1.2497	1.3917	1.0093	-0.0045	0.1328	-0.3889	-0.3603	-0.4143	-0.8394	0.3889	1.0018	-0.6677	-0.3461	-0.0979	-0.9049	-0.2723	-0.8498	-0.0463	0	0.0813	1.2064	-0.1872	-0.2383	-0.3878	1.3365	-0.1343	-1.0157	0.0671	-0.573	0.7684	0.2643	0.7696	1.1412	2.6078	0.3007
CCL3	-5.5293	113	100	-0.603	-0.3136	0.4873	-0.0052	-0.4914	0.738	-0.008	-0.0302	-0.0424	0.4412	0.1638	0.0515	0.0335	1.7234	0.3024	0.1766	0.815	0.8263	-0.2203	0.7901	0.1098	0.2805	-0.1437	-0.282	-0.527	-0.1064	3.0932	0.4287	-0.4395	-0.1729	1.0996	1.5929	0.2694	0.3728	-0.2907	-0.1424	-0.302	0.6207	0.0329	-0.4891	-0.3502	-0.1798	-0.5384	0.2942	-0.7161	-0.3374
CCL4	-8.3573	113	100	-0.2926	0.3676	1.0351	0.7348	-0.9953	0.4414	-0.0922	-0.8268	0.3811	0.5351	0.4788	0.2019	0.8563	0.8467	0.1785	0.3107	0.5962	0.062	0.6602	0.638	0.9316	0.5594	0.1856	-0.0332	0.1084	0.0565	1.2406	0.5392	-0.8905	-0.1295	1.6007	0.1907	0.3772	0.6435	-0.3081	0.4771	-0.0642	-0.0271	0.096	-0.4533	0.4001	0.0291	-1.2947	0.1042	-0.6864	-1.0734
CCL7	-4.2026	113	100	-0.8073	0.2814	-0.2654	0.0162	1.9325	1.7545	0.2085	0.3784	-0.1073	-0.2156	0.1893	-1.0271	0.1223	0.4841	1.1637	-0.8213	2.7303	-0.5549	-0.2567	0.4689	0.226	2.813	2.4065	-0.6681	-0.4267	2.7103	1.4399	0.0683	-0.93	0.4656	1.4121	0.9444	-0.1576	0.8852	3.745	0.0926	0.0799	2.3166	-1.4512	-0.0633	-0.5741	-0.4807	0.0962	0.5827	-0.4716	-0.5367
CCN2	-9	113	100	0.41	-0.114	0.6539	-0.5576	-0.3895	-0.0854	-0.308	-0.5165	0.4914	-0.2535	-0.5203	0.3247	0.164	0.5515	0.8102	-0.5212	-0.2749	-0.1589	0.4578	-0.4134	0.7094	0.2478	0.4666	-0.204	-0.4332	-0.5223	-0.3374	0.2079	-0.8891	0.24	0.228	0.4557	-0.3496	-0.7647	0.5953	0.3968	0.2429	-0.7414	-0.1419	-0.1894	0.7662	0.3796	-0.7607	0.458	-0.2907	-0.9085
CD160	-8.8676	113	100	0.0733	-0.5758	-0.3739	0.0677	-0.604	-0.2276	0.1336	-0.7179	-0.2195	-0.2537	-0.6619	-0.1578	0.142	-1.0362	-1.1321	-0.1548	-0.086	0.0728	-0.4637	-0.3339	0.1214	0.1875	0.3344	0.0359	-0.0835	0.5887	-0.167	-0.2448	0.412	0.3784	0.7305	1.0958	0.1281	0.0915	-0.4794	0.2794	0.069	0.2661	0.0407	-0.4925	-0.5863	0.0924	-0.4136	0.0206	0.1319	-0.6965
CD200	-3.5625	113	100	0.5349	-0.4408	1.0024	-0.1218	-0.533	-0.2472	0.3373	-0.214	0.3374	-0.6593	-0.5052	-0.1812	-0.1441	0.1224	-0.1103	0.177	0.1417	-0.0512	-0.1284	0.1209	-0.0998	-0.0131	-0.1267	0.7125	0.2422	0.0926	0.0494	-0.2486	-0.0455	0.2608	0.5487	0.2903	0.2447	-0.5554	-0.1562	0.0964	-0.4298	0.1388	0.5847	-0.6551	0.8271	0.0438	-0.5019	-0.3569	0.1642	-0.1119
CD200R1	-7.066	113	100	-0.1272	-0.0638	0.3845	-0.0359	-0.0438	0.8249	-0.2167	-0.7523	-0.1776	-0.9231	-0.3875	-0.3507	-0.0366	-0.4748	-0.3675	0.0917	0.7282	-0.0512	0.2565	0.2945	0.6807	0.7096	-0.0208	-0.0273	0.2701	0.1082	1.1254	-0.2994	-0.1433	0.0643	0.3752	0.0053	0.2498	-0.115	0.4283	0.0876	0.7483	0.4477	0.0001	-0.1879	0.4723	-0.1518	-0.2283	0.736	-0.261	-0.5973
CD22	-7.4106	113	100	-0.031	-0.4423	0.2858	-0.751	-0.3208	0.1815	0.0075	-0.796	0.0044	-0.514	-0.0292	-0.0794	0.2227	0.0594	0.4662	-0.1483	0.2894	-0.3412	-0.0548	-0.1834	0.1138	-0.6015	-0.3361	0.5941	0.942	-0.0634	-0.1033	-0.0345	0.0385	0.7274	0.4355	0.2464	0.4977	-0.4375	0.1233	-0.0733	-0.6449	-0.1792	0.151	-0.2983	0.2676	-0.765	-0.096	0.3357	0	-0.6801
CD244	-4.7954	113	100	-0.1934	0.0135	0.4356	-0.0456	-0.4155	0.1233	-0.2881	-0.3724	0.0399	-0.3284	-0.7261	0.0788	-0.0095	-0.5096	-0.1493	-0.0252	-0.0312	-0.8629	0.0998	0.1079	0.0117	-0.2747	-0.0092	0.263	0	0.101	-0.027	-0.4022	0.0842	0.1469	0.2927	0.3014	-0.0914	-0.3606	0.0014	-0.0583	-0.478	-0.0425	-0.2145	-0.1406	0.3736	0.1434	-0.4421	0.2461	-0.3916	-0.2889
CD276	-6.4997	113	100	0.1922	-0.9489	-0.0531	-0.0748	0.1675	-0.3124	0.1333	-0.1289	0.0477	-0.5123	0.0793	0.0264	0.3103	-0.004	-0.6248	-0.8851	0.3394	-0.1236	-0.0092	-0.4519	-0.3488	0.005	0.508	0.4921	0.342	0.5945	-1.289	-0.1318	-0.0634	-1.1598	0.6724	-0.0969	0.0818	0.8076	-0.2106	0.0103	0.0024	0.4565	0.1762	-0.6853	-0.0273	-0.0024	-0.2407	-0.419	0.031	0.1337
CD4	-6.0912	113	100	-0.4679	-0.6418	0.3311	-0.1034	-0.5553	0.6057	-0.3034	-0.521	-0.1307	-0.4862	-0.6188	0.0884	-0.4846	-0.1939	-0.2807	0.292	0.3225	-0.2964	-0.0073	0.2016	-0.0104	-0.0745	-0.4789	0.0008	0.0111	0.2551	-0.0879	0.0704	0.0913	0.03	0.2234	0.1706	0.2138	0.0699	-0.0196	0.1935	-0.1946	-0.08	-0.333	-0.6745	0.1943	0.1421	-0.7386	0.611	-0.3297	-0.2383
CD40	-8.3809	113	100	-0.1917	-0.2003	-0.5728	-0.0546	0.3621	0.2252	0.3569	0.0378	0.5047	-0.1525	-0.1864	0.4248	-0.1413	0.6795	0.5121	0.2087	0.0589	-0.1568	-0.098	-0.1541	-0.3983	-0.148	0	-0.3978	0.1619	0.3327	-0.1857	-0.3821	-0.5272	-0.3694	0.0629	0.123	0.2862	-0.2535	0.2229	0.3634	0.3517	0.3669	-0.6	-0.2617	-0.1296	0.1602	0.0329	0.4258	0.2352	-0.0442
CD40LG	-8.2035	113	100	0.0607	-0.2477	-1.0485	-1.122	0.7141	0.6144	0.1905	0.6004	1.0693	0.3673	-0.9422	0.9075	0.2764	0.8826	1.1238	0.7987	-1.1508	-0.7662	-0.8183	0.0239	-0.7103	-0.1807	-0.6769	-0.4656	-0.6833	-0.3008	1.0032	-0.4953	-1.3206	0.3369	0.7045	0	-1.2226	-0.1426	0.3078	0.873	0.7438	-0.0004	-0.0044	-1.495	0.7796	0.3563	0.1317	1.1358	0.5698	0.3208
CD48	-6.0573	113	100	0.0865	-0.1609	0.2718	-0.2272	-0.1206	0.4894	-0.7389	-0.4301	-0.3402	0.0896	-0.3027	-0.3841	0.8697	0.3498	0.0462	-0.1732	-0.1528	0.2197	0.3253	-0.1892	0.0537	-0.3303	-0.2694	0.416	0.0951	0.4023	0.0509	-0.3531	0.3278	0	0.4983	-0.0679	0.4869	-0.5396	-0.3454	0.1634	-0.2126	0.2876	0.1237	-0.1505	0.4403	-0.0929	-0.1495	0.5307	-0.8381	-0.3351
CD58	-9.6385	113	100	0.0663	-0.2315	-0.0419	-0.0884	0.047	-0.1772	-0.1523	-0.1746	0.2617	-0.3619	-0.2824	0.1758	0.2042	-0.0221	-0.2592	0.179	0.2567	0.2922	0.0775	0	-0.2054	-0.1532	-0.2833	0.1733	0.0532	0.3604	-0.1629	-0.6625	-0.0744	-0.0161	0.2862	-0.2248	0.2998	-0.3004	-0.0248	0.0257	-0.5777	0.0028	-0.1343	-0.2451	0.0532	-0.048	-0.1438	-0.0514	-0.163	-0.0487
CD6	-8.2968	113	100	0.0495	-0.2107	0.4448	-0.0424	0.2951	0.5981	-0.4842	-0.2131	0.0193	-0.6576	-1.1061	1.5148	-0.0998	1.5848	0.0797	2.0913	1.4395	0.3904	0.2325	-0.4242	0.1856	-0.1546	-0.7857	0.1126	0.4184	-0.4117	0.3606	0	0.0989	-0.4036	0.3861	0.0032	-0.0992	-0.8651	-0.424	-0.4105	-0.2568	0.2242	-0.1012	-0.3011	0.4285	-0.0186	0.0196	0.6111	-0.4645	-0.0784
CD70	-5.2233	113	100	-1.0726	-0.561	0.1653	-0.0301	0.9898	1.5922	0.9623	0.2098	0.1712	0.6615	0.9402	0.2274	-0.5343	-0.4574	0.0783	-0.2194	1.1165	-0.5968	0.2428	-0.8869	0.4617	0.026	0.6986	-0.0804	0.1371	0.9784	-0.4713	-0.822	-0.1448	-1.4524	-0.2435	1.0015	-0.7894	0.3231	-0.487	-0.0204	0.8037	-0.0506	-0.6107	-0.3473	-0.355	-0.5735	0.2174	1.3347	0.7733	0.4037
CD79B	-9.2213	113	100	-0.5746	-0.613	0.0915	-0.795	0.041	1.1125	0.1145	-0.7279	0.179	-1.077	-0.0743	0.0407	0.2829	-0.3869	-0.3737	-0.4697	0.242	-0.3046	0.2885	-0.312	0.1157	0.2423	-0.0763	0.0538	0.4518	0.7756	-0.4698	-0.4632	0.0506	0.363	0.6849	-0.026	0.2351	0.1301	-0.304	-0.3818	-0.3002	0.0936	-0.4042	-0.6683	0.0832	-0.4282	0.0951	1.4863	0.1705	-0.4823
CD83	-4.7262	113	100	-0.3623	-0.3396	0.537	-0.0172	0.3965	0.839	0.2357	-0.0187	0.3927	-0.2744	0.0279	0	0.344	0.0655	0.004	0.1297	1.235	-0.0189	0.0873	-0.0912	0.0072	0.5277	0.6336	0.2464	0.2121	1.1752	-0.422	-0.0459	-0.0198	0.6617	1.05	0.2581	1.1377	0.6855	0.1102	-0.2118	-0.0011	0.7543	-0.5723	-0.673	-0.2284	-0.7689	-0.3363	0.2237	-0.2993	-0.1185
CD84	-6.9386	113	100	0.1392	0.0333	0.2239	0.0608	-0.1163	0.2154	0.2207	-0.1072	0.3014	-0.0335	-0.4703	0.3825	-0.1563	0.4282	0.4009	0.6841	-0.3368	-0.1492	-0.1233	0.3263	-0.4058	-0.206	-0.4436	-0.3761	-0.0865	-0.0783	0.0213	-0.2178	-0.4284	0.2281	0.1534	0.4043	-0.6254	-0.2572	0.3173	0.4534	-0.0415	0.081	0.0443	-0.3303	0.578	0.2534	0.0089	0.2073	0.2137	-0.1884
CDON	-8.3195	113	100	-0.3425	-0.3536	-1.0035	0.1534	0.3272	0.1668	0.3163	-0.1261	-0.2012	-0.1155	-0.264	-0.878	0.3978	-0.2449	0.2471	0.3075	0.8222	0.0345	0	-0.7632	-0.2826	0.4629	0.1314	-0.0856	-0.3768	1.1189	-0.2181	-0.2775	-0.4558	0.2772	0.4142	-0.2884	0.06	-0.1185	0.3188	-0.5585	0.04	0.8061	-0.3189	-0.2001	-0.6309	-0.1967	-0.1297	-0.024	0.2013	0.1704
CDSN	-3.8114	113	100	-0.715	-0.6271	0.0595	0.3104	0.5943	0.9109	0.2978	0.0049	-0.0809	-0.3508	-0.0459	-0.4398	0.44	-1.4934	0.1524	-0.4228	2.1083	0.1441	-0.0235	-0.0799	-0.155	0.8561	1.4408	-0.251	-0.6426	0.9607	0.091	-0.8599	-0.8736	-0.2675	0.4899	-0.6199	-0.1153	0.6347	0.6103	-0.1207	0.0015	0.7949	-0.8309	-0.4728	-0.31	-0.113	-0.1828	0.5527	0.1328	0.0182
CEACAM21	-3.4381	113	100	0.5173	-0.6552	0.0002	-0.606	-0.6906	2.2559	-0.0991	-0.4878	2.2859	2.215	0.7833	-0.1407	0.6582	0.0483	2.1725	0.685	1.6559	-0.2736	0.992	-0.3481	-0.1368	-0.3899	-0.1673	-0.2575	-0.4879	0.0541	-0.3247	-0.8048	-0.105	1.2325	4.1354	-0.0897	-0.4647	1.4418	-0.1622	-0.7421	-0.5733	1.8949	0.8303	-0.5819	-0.1932	-0.0002	-0.6845	2.1874	-0.6252	-0.4357
CEP164	-0.6352	100	88.4956	0.2711	-0.4439	0.2096	-0.5065	-0.5529	-0.7109	-0.3837	-0.2644	-0.0414	0.4414	0.4343	-0.5721	0.102	0.4643	0.551	1.1097	0.5398	-0.6745	-0.8178	0.1069	-0.6562	0.3754	-0.1878	-0.2638	1.2246	0.1346	0.2334	-0.1791	-0.442	0.9675	2.2443	0.6012	-0.1028	-0.3912	-0.0879	0.1454	-0.7141	0.3527	-0.5385	-0.4017	0.1035	-0.5791	0.0701	-0.1703	-0.0181	-0.7721
CHRDL1	-5.317	113	100	0.0685	-0.6869	0.4945	0.6456	-0.8067	0.1669	0.4184	0.0904	0.0416	-1.0792	-0.5351	-0.1349	0.0591	0.0214	-0.4277	-0.5515	-0.112	0.2503	-0.1683	0.1716	-0.1011	-0.2406	-0.8183	0.5499	0.1116	-0.1367	-0.2788	-0.283	0.2525	0.0017	0.396	-0.1966	-0.1532	-0.529	-0.1998	-0.256	-0.356	-0.3739	0.294	-0.5553	0.5793	0.9299	-0.1255	0.5445	0	0.473
CKAP4	-7.6853	113	100	-0.3862	-0.3406	-0.1587	0.3768	-0.6326	-0.0383	0.2057	-0.1545	0.001	-0.4221	-0.4792	-0.149	0.3894	0.0985	-0.2372	-0.0935	0.2908	-0.3573	0.0094	-0.2173	-0.056	0.3088	0.6176	-0.1235	-0.2142	0.3106	-0.5763	-0.0671	-0.2629	-0.1333	0.5162	-0.0137	-0.1785	0.8262	-0.0441	-0.1788	0.1495	0.2421	-0.2481	-0.4982	-0.1545	0.3896	-0.5753	0.0547	0.1827	0.159
CKMT1A_CKMT1B	-8.9297	113	100	-1.8521	-0.9669	-1.3489	0.8437	1.6634	1.4099	0.4178	0.9537	-0.59	0.673	-0.6889	0.82	-1.2596	0.4624	0.0332	0.4264	1.7066	-0.6329	0.9164	0.301	0	-0.3172	-0.3323	-0.4457	-0.1844	0.7485	1.3505	0.0262	-0.4188	-0.8925	0.0707	-1.178	-0.7345	0.004	0.1157	2.0435	-0.1633	1.8193	-0.5788	-0.5163	-1.1572	-0.3882	1.7297	1.166	-0.1216	0.9423
CLEC4A	-6.2134	113	100	-0.4507	0	0.098	-0.0293	0.1737	0.1481	-0.0016	-0.0427	0.3694	-0.1683	-0.4444	-0.2912	-0.0762	-0.1765	0.323	0.1878	0.784	-0.3712	-0.5062	0.0074	-0.7977	0.5189	-0.6236	0.3854	0.0706	0.9225	0.0858	0.0301	-1.8435	0.183	-0.1285	0.1269	-0.2923	0.0022	0.5596	0.1759	0.3734	-0.2509	-0.1476	-0.3672	0.3041	0.0532	0.3618	0.2028	-0.1446	-0.0494
CLEC4C	-5.552	113	100	-0.4755	0.1992	0.1494	0.4888	-0.797	0.1896	0.5923	-1.1831	-1.227	-1.1054	-0.4974	0.0037	0.358	-0.6684	-0.062	-0.0027	0.1499	-0.3516	0.7159	0.0843	-0.7608	0.1128	-0.7823	0.1466	-0.9268	0.7507	-0.3292	-1.5469	0.4284	0.5672	0.9054	-0.0176	0.028	-0.2634	0.0334	0.1081	-0.3682	-0.8776	-0.0969	-0.1633	0.3159	-0.8099	-0.536	0.2815	0.7935	-0.8903
CLEC4D	-6.1843	113	100	-1.4446	-0.1168	-0.1997	0.1248	0.3842	0.6729	-0.3838	0.0543	0.5421	0.7836	0.3143	-0.4616	0.0443	-1.0443	-0.1106	-0.331	-1.1007	-1.4307	0.0351	-0.1882	-1.2791	0.0175	0.8155	0.2959	0.4179	0.8758	1.1279	-0.082	-0.8349	1.0341	0	0.9758	-0.4176	0.5425	-0.2572	0.2825	-0.876	1.871	-0.7893	-1.1553	-0.0302	-0.0874	-0.0412	0.8979	-0.7947	-0.3003
CLEC4G	-5.9532	113	100	-0.7742	0.333	-0.2853	-0.2379	0.0183	0.4393	-0.4084	-0.3142	0.1588	-0.6011	0.5423	-0.7812	0.0154	-0.3901	-0.2837	-0.0442	0.3088	-0.1507	-0.0612	0.1091	-0.6318	0.0214	0.066	-0.2973	0.4962	-0.122	-0.0156	-0.2345	-0.0838	-0.1985	-0.1044	-0.0167	-0.0508	0.5427	0.3402	-0.4112	-0.1961	0.0291	-0.5416	0.1776	0.1983	0.0401	-0.1776	0.6465	0	-0.1506
CLEC7A	-4.4465	113	100	-0.4	0.0841	-0.6377	0.2706	-0.5496	0.5958	0.0968	0.1628	-0.2857	-0.1124	-0.1133	0.0107	0.6248	0.3454	0.4448	0.2214	-0.2688	0.167	0.7146	-0.0333	-0.5798	0.1031	1.0007	0.0482	-0.1699	1.0174	-0.0469	0.1936	-0.0275	0.5204	0.6182	-0.2838	0.7714	-0.6615	0.4832	-1.4215	-0.7964	0.023	-0.2744	-0.2017	-0.742	0.003	-0.7948	0.6157	-0.1211	-0.0766
CLIP2	-2.3625	113	100	1.5518	-0.6216	-0.3043	-1.3625	1.8161	-0.3203	1.3883	-0.6836	1.2444	-0.2904	-0.4554	1.8781	0	3.7624	2.1351	1.406	0.9071	-0.8692	-0.7831	0.1292	-1.5868	-1.0482	-0.2993	-1.1903	0.7885	-0.8831	0.6039	0.242	-0.6014	0.2144	0.4432	1.0629	-1.2174	-0.0638	3.7384	2.0825	1.434	-0.7614	1.1329	-1.1389	0.7995	-0.3004	-0.5983	-0.5322	0.7746	0.0401
CLSTN2	-7.9945	113	100	-0.1763	-0.4147	0.5631	0.3229	-0.3061	-0.4804	-1.1412	-0.0256	0.1052	-1.3161	-0.5917	0.2822	0.094	-0.8127	0.2565	0.0612	0.1917	-0.2082	0.1634	-0.3013	-0.4375	0.2726	0.0283	0.5847	-0.1816	0.7632	0.2381	0.8697	-0.5684	-0.5119	0.4323	0.0153	-0.2834	0.6486	1.3902	-0.4638	-0.4412	-0.1398	-0.2327	-0.488	0.5977	0.6688	-0.0185	-0.543	-1.0109	0.0972
CNTNAP2	-2.6143	113	100	0.848	-0.8696	1.1826	-0.8649	0.3206	-0.0387	-0.6276	-1.1915	0.2624	-0.4721	-0.5735	0	-0.1286	0.7723	-0.8015	0.2532	0.2352	0.3609	-0.4245	-0.0739	0.6636	0.0495	-0.3858	0.2762	-0.2147	-0.1291	0.4483	-0.8309	0.3287	-0.5279	0.2083	0.4766	0.2612	-0.8968	0.4771	-0.0275	-0.2072	-0.0257	0.7351	-0.7187	1.0299	-0.7542	-0.0671	0.1058	-0.0477	-0.7929
COL9A1	-1.7527	113	100	1.8455	-0.6173	-0.4668	-0.9057	-1.0274	-0.7637	2.0827	-0.3135	0.2131	0.1335	-1.3777	0.2898	1.9606	-0.6118	0.2729	0.7111	1.7969	-0.1268	-0.0635	-0.2853	-1.2935	-0.1827	-0.6761	0.0863	-0.2053	-0.5308	0.4784	0.6493	0.341	2.7016	2.3962	-0.0599	-0.9328	-0.6852	0.2107	-0.6647	-0.1076	0.6731	2.0145	-0.6865	-0.594	-0.5855	-1.0548	-0.6105	2.2257	-0.034
COLEC12	-7.8151	113	100	-0.19	-0.2079	-0.0478	0.1311	-0.5794	0.2094	0.2547	-0.2937	-0.1371	-0.7407	0.1655	-0.2568	0.044	-0.1277	-0.3527	-0.3114	0.0685	-0.1044	-0.159	-0.0991	-0.2133	-0.3094	0.1674	-0.1214	0.0318	0.478	-0.5281	-0.4713	-0.1811	0.2441	0.2956	0.2264	-0.2873	-0.2197	-0.1204	0.0121	0.135	0.1349	-0.4038	0.0401	0.0644	0.1043	-0.5558	0.4955	0.1219	-0.2191
CRELD2	-9.0707	113	100	-0.2402	-0.2403	0.4718	-0.1827	-0.6099	0.1818	0.7767	0.0326	-0.0149	-0.2823	-0.1132	-0.2452	0.4988	-0.0615	-0.1643	0.1446	0.3395	-0.3805	-0.498	0.1799	-0.2927	0.3706	-0.7661	-0.408	0.3655	0.5718	-0.3355	-0.0084	-0.2128	0.0403	-0.0862	0.4283	0.4116	0.5127	0.1043	-0.5444	-0.9832	-0.4422	-0.3383	-0.0947	0.4366	-0.0573	-0.67	0.6633	0.8968	-0.1203
CRHBP	-7.9006	113	100	-0.1313	0	-0.017	0.3581	-0.4143	0.2253	-0.2241	-0.5357	0.4684	-0.3485	-0.2683	-0.4435	0.1927	-0.2896	-0.249	-0.115	0.1073	0.2539	-0.0145	0.0686	-0.4535	0.2959	-0.1247	-0.3215	0.2271	0.6279	-0.479	-0.3047	-0.2842	-0.0808	0.2661	0.1471	0.2021	0.2527	0.2415	0.1073	-0.4863	-0.1672	-0.2407	-0.088	0.1575	0.2837	-0.1075	0.1057	0.085	-0.3232
CRIM1	-6.1137	113	100	-0.3363	-0.1139	0.0481	0.2272	0.0176	-0.1252	-0.0393	0.0237	-0.0103	-0.2719	-0.0936	-0.0108	-0.0403	-0.0292	0.0039	0.0929	0.1917	-0.1474	-0.1092	-0.0051	0.2368	0.0055	-0.0198	0.3964	-0.121	0.1447	-0.3402	0.4052	-0.1554	0.0617	0.3617	-0.0337	0.2458	0.1143	0.11	0.2753	-0.2737	-0.0268	-0.5831	-0.2386	0.1982	0.344	-0.2428	-0.1104	-0.1751	0.1269
CRKL	-5.3204	113	100	0.7702	-0.4768	-1.2103	-0.7224	1.3242	0.8611	1.1189	-0.0856	1.9911	0.705	-0.12	2.4658	-0.523	3.0693	1.9074	1.0528	0.314	-1.0592	-1.0373	0.2144	-0.9254	0.5661	-0.3962	-1.0617	1.0592	0.1688	1.7129	-0.4881	-1.0471	0.6416	0	0.601	-1.1295	-0.0243	2.0807	0.8623	1.0124	0.1986	-0.1924	-0.3818	0.0975	-0.1245	-0.0419	0.78	0.8704	0.3375
CRLF1	-4.4345	113	100	-0.1572	-0.1046	-0.3436	-0.0137	0.3066	-0.5453	0.5646	-0.3341	-0.3074	-0.3507	0.3084	-0.5058	-0.1633	0.1713	-0.1853	0.1217	0.472	0.0416	0.0461	0.002	-0.4299	0.0452	0.0193	-0.0136	-0.2006	0.6058	-0.1021	-0.5456	-0.0657	-0.0491	0.1015	-0.0384	0.3	0.1315	0.3124	0.1571	-0.3951	-0.142	-0.0852	-0.2364	-0.2699	0.0208	0.2105	-0.2538	0.3479	-0.1732
CSF1	-7.3825	113	100	-0.7516	-0.4011	-0.2498	-0.0277	-0.0955	0.0972	0.7781	0.0069	-0.0242	0.7162	-0.1009	-0.1694	0.2316	0.3961	-0.0456	-0.2038	0.5273	-0.3646	0.0266	-0.1851	-0.1108	0.0433	1.3692	-0.0205	0.1427	0.7456	-0.1262	-0.3158	-0.197	0.1247	0.311	0.4249	0.2263	0.375	1.9476	0.0693	0.3032	0.3167	-0.6699	-0.5923	-0.1195	-0.0794	-0.4599	-0.154	0.3797	0.0041
CSF3	-2.4203	113	100	1.0653	-0.386	0.3271	0.4445	0.0978	1.068	-0.3077	-0.1211	-0.7991	-0.4782	0.8063	0.3989	0.0714	0.2021	0.0788	-0.5283	-0.0656	0.0945	-0.2084	-0.5464	-0.3286	0.2679	0.5074	-0.1804	-0.0796	0.1202	-1.203	-1.2689	0.1211	0.5879	-0.1	0.9033	0.1318	0.0144	-0.0778	0.1417	0.2002	-0.9761	1.0999	-0.1153	0.3251	0.2395	0.1368	1.0679	-0.3093	0.1711
CST7	-7.4018	113	100	-1.0409	-0.6605	0.6744	-0.3114	-0.5566	1.4896	-0.0061	1.7166	0.0482	0.0552	0.9321	-0.5209	0.1167	-0.6232	0.2828	0.073	-0.0589	-1.8223	-1.0458	-0.7482	-0.0462	0.2935	0.8354	0.2016	-1.1089	1.1398	-0.1076	-0.5186	-0.2082	0.113	0.5306	1.0076	2.6794	1.1335	-1.005	0.8876	-0.7155	0.2232	-0.8828	-1.4772	0.5807	-0.706	-0.8533	1.6701	-0.2158	0.9497
CTRC	-8.9946	113	100	0.0481	-0.1659	-0.1252	-0.3834	-0.1236	-0.5111	0.7535	0.9723	0.533	-0.0662	0.5935	0.8559	-0.0222	1.0441	1.4235	-0.802	-1.4322	0.43	0.1306	-0.3189	0.5914	1.3496	-0.4411	1.6634	0.5955	-0.8503	0.7681	0.146	0.5538	0.1183	0.0332	-0.5053	-0.4122	-0.8651	1.1773	-0.1782	-0.6584	-1.399	0.5607	-0.4594	0.1364	-0.6424	0.1086	-0.7365	-0.1636	1.0852
CTSC	-3.247	113	100	-0.5127	0.8802	-0.1274	0.3619	-0.4847	0.4584	1.2119	-0.5271	-0.8	-0.1261	0.1476	-0.3455	-0.2883	0.5449	0.4162	0.4823	0.2677	1.1806	-1.0225	0.3299	-0.5053	-0.0815	0.0476	-0.4174	-0.4023	2.4253	0.1666	-1.0074	-0.8043	-0.0934	-0.2913	0.3837	-0.8003	-0.6504	0.3028	0.1782	-0.7527	1.6099	-0.8256	0	-0.103	0.1972	-0.2503	0.0762	-0.5589	0.6601
CTSO	-6.2962	113	100	-0.6736	-0.1201	0.0929	-0.073	-0.8334	0	0.9599	-0.4248	0.1151	0.2239	-0.2799	0.0194	-0.1933	0.0214	-0.1479	-0.0646	0.0902	0.1058	-0.1756	-0.2034	0.126	0.1154	-0.1322	0.459	-0.1654	0.3245	-0.2991	-0.2913	-0.1095	-0.9925	0.2576	0.0871	0.0885	-0.976	0.0399	-0.0657	0.0926	0.6656	-0.5879	-0.485	0.2499	-0.0805	-0.6578	0.52	0.6461	-0.8278
CXADR	-3.7892	113	100	-1.0839	-0.5826	0.4939	-0.8938	1.4641	1.7111	0.2866	-0.4913	-0.1094	-0.8237	-0.6662	1.0543	-0.5379	-0.6315	-0.8246	0.0604	0.0279	0.636	-0.5763	0.2382	0.2409	0.0688	0.0875	-0.4381	-0.6598	0.5165	0.4659	0.382	-0.6295	-0.4221	-0.2198	0	0.5796	-0.1558	-0.1869	-0.2296	-0.2654	0.4072	-1.0039	-0.7088	0.3995	-0.5622	2.1038	2.2708	0.5606	-0.1612
CXCL1	-7.239	113	100	-0.5205	-0.2621	0.0296	2.417	2.1356	0	1.505	-0.5648	-0.0977	-0.1635	0.3995	-0.3216	0.3327	2.5385	2.0599	0.0469	0.0541	-0.4805	0.6281	0.1397	0.1646	-0.2196	1.1174	-0.691	0.3567	-0.7637	0.3417	-0.3116	-1.356	-0.3553	0.2528	0.9156	-1.0055	-0.9198	0.1271	0.2604	0.8723	-0.3424	-0.6705	0.0884	0.4593	2.3772	2.0727	0.221	0.9571	-1.4648
CXCL10	-6.577	113	100	-1.3512	-0.262	-0.1544	0.9685	-0.3429	0.9208	1.9622	0.8266	0.3064	0.9317	0.0679	0.4928	0.5689	0.1277	0.8113	1.1218	1.5824	0.1457	-0.244	-0.4101	0.1932	1.0277	0.3435	-0.6962	0.619	0.3757	2.3538	0.1422	-0.4523	0.0412	0.3899	-0.2931	0.4869	0.3092	-0.1282	0.7575	-0.3095	0.7134	-1.1278	-1.0171	-0.9633	0.2619	-1.0701	0.3721	1.1578	0.3018
CXCL12	-3.6426	113	100	0.4045	-0.2324	0.4732	-0.5012	-1.4495	-0.3931	0.4463	0.2417	0.1638	-0.7973	-0.226	-0.3392	0.3072	0.2809	0.7773	-0.4699	-1.2087	0.1474	-0.1869	-0.3377	-0.0087	0.0747	-0.6013	0.3048	0.4059	-0.3565	0.1459	0.038	-0.5838	-0.3662	-0.5084	0.1764	-0.6562	-1.2321	-0.2154	0.3606	-0.4893	-0.2211	-0.0093	-0.5356	0.9436	-0.0726	-0.1444	0.1174	-0.2366	-0.0572
CXCL14	-0.3681	82	72.5664	-0.6784	1.4788	1.1085	0.4321	-0.3849	-0.5076	-0.5712	0.8029	-0.004	-0.6777	-0.002	0.6247	0	-0.3355	-0.1867	-0.221	-0.4748	1.4938	0.0914	0.2432	0.2859	0.3583	0.2248	-0.6209	0.5189	0.4595	-0.3954	0.0857	0.8413	-0.3003	-0.3737	4.3074	2.9812	0.0527	-0.5526	1.3201	-0.627	-0.0177	-0.9872	1.6155	0.9709	0.6883	-0.2557	-0.2044	-0.4565	0.7499
CXCL17	-5.5329	113	100	-0.3343	0.147	1.0312	0.4025	1.0168	-0.3112	-0.1242	0.8753	0.7217	-0.6161	0.3643	0.3859	-0.2209	0	0.107	-0.5725	-0.4922	-0.0318	-0.4255	-0.1355	-0.0935	0.2788	-0.2337	-0.0514	0.0187	0.509	-0.6094	0.1662	0.7647	-0.8294	-0.5069	0.0506	1.3515	-0.0647	-0.6253	0.4032	-0.1383	-0.2821	-0.6115	-0.0963	1.1553	0.6377	1.3572	-0.182	-0.3088	0.8264
CXCL3	-6.3181	113	100	0.0014	0.3523	0.3174	0.9908	3.0836	0.0345	1.429	0.5309	-0.7126	-0.8013	0.0431	-0.7975	-0.1507	3.7635	1.4483	0	0.464	-0.9369	-0.6954	1.0582	0.1339	-0.7245	0.7305	-0.2082	0.3061	-1.1652	0.0037	-0.763	-0.7634	-0.9222	-0.1203	0.5397	-1.3581	-0.6298	0.3406	0.0362	-0.2771	-0.7313	0.1933	1.6888	0.5446	0.1809	3.1443	0.4895	0.4939	-2.3484
CXCL6	-6.5169	113	100	-0.5601	0.0998	-0.0623	-0.1161	1.2846	-0.3654	0.3725	-0.7917	-0.2444	-0.3862	0.121	0.1953	-0.293	1.5193	0.9661	0.2192	-0.711	-0.2063	0.0069	-0.1801	0.1794	-0.6212	-0.0899	-0.5949	-0.7016	-0.7791	0.281	0.3722	-0.1864	-0.0279	0.1139	0.7294	-1.0313	-0.9635	0.5247	-0.0265	-0.908	0.0699	-0.5684	0.4279	0.5448	-0.0075	1.2643	-0.1852	-0.0073	-1.4853
CXCL8	-9.464	113	100	0.1119	-0.223	0.1442	-0.0614	-0.0377	-0.2958	0.6666	-0.1442	0.4202	-0.5966	0.3032	-0.2433	0.2614	-1.2637	0.255	-0.11	1.2479	0.9688	0.2554	-0.3169	-0.4742	0.7854	1.2485	0.3557	0.28	0.4252	0.895	0.7234	-0.3176	-0.9799	0.4779	0.7273	0.2674	-0.3888	1.1184	0.309	-0.6937	0.7944	-0.0815	-0.5791	-0.5168	-0.4702	-0.6702	0.0635	-0.1006	-0.3345
CXCL9	-4.642	113	100	-1.0657	1.0477	0.3916	1.1264	-0.2528	1.0743	0.8136	1.2709	0.1241	0.6622	0.189	0.4115	0.6452	-0.1058	0.6543	0.4587	0.7833	0.3674	0.3218	0.0896	0.5505	0.8597	0.4449	-0.5926	1.067	1.2865	0.0573	0.3712	-0.1007	-0.2727	1.0436	0.2276	0.4775	1.0461	-0.1326	0.1549	-0.1477	1.3007	-0.8491	0.0482	-0.8991	-0.021	-0.6599	0.2926	-0.5642	0.3581
DAG1	-5.443	113	100	-0.3291	-0.1854	-0.3119	0.1071	0.9522	0.3752	0.3888	0.097	0.4422	0.4346	-0.0819	0.6164	-0.2354	1.2711	0.7724	1.1382	0.3675	-0.4152	-0.3773	-0.0234	-0.6243	-0.3431	0.1532	-0.3017	-0.0637	0.3515	0.9017	-0.2672	-0.661	0.0643	0.1628	-0.1224	-0.233	-0.1523	0.6418	0.1908	0.2879	0.322	-0.5424	-0.4317	0.5058	0.2515	0.5758	0.5393	0.1767	0.2401
DAPP1	-1.4997	113	100	0.1275	-0.2112	-0.4348	-0.2706	-0.2192	0.0146	-0.5886	-0.4802	0.9579	0.0494	0.1488	2.067	-1.4967	2.4528	0.8724	0.5134	0.5144	0.4872	-0.2328	0.2715	-0.6591	0.2899	-0.049	-0.2292	1.0806	0.3097	0.0388	-0.2019	6.8087	0.2377	-1.1999	0.6273	-0.6962	0.3866	1.3516	1.7899	3.7014	0.316	0.2035	-0.0945	0.1821	-0.7789	-1.2196	-0.9707	-0.0185	-0.6882
DBNL	-5.1609	113	100	0.4894	-0.4492	-1.2186	-0.6023	1.6902	0.9039	0.9866	0.1219	1.2365	0.949	-0.2092	1.9314	-0.7096	3.081	1.9919	2.1187	0.1567	-1.2899	-1.0199	0.2625	-1.3897	0.1115	-0.4422	-0.8772	0.9299	-0.4827	1.8229	-0.4494	-1.0573	0.4142	0.1583	0.6868	-1.213	0.0005	1.709	0.8307	0.9122	0.3075	-0.1408	-0.86	0.2541	-0.3048	0.3097	0.8147	0.6191	0.452
DECR1	-2.4803	113	100	-0.0911	-0.4723	0.0601	-0.2996	-0.3765	0.4066	-0.1842	-0.0154	0.0426	-0.1032	-0.3464	1.1092	-0.482	1.311	0.8069	1.2392	0.0142	-0.0626	-0.6651	-0.006	0.3714	1.0134	-0.1263	-0.1412	0.2552	0.5192	0.4483	0.3382	-0.757	0.2504	1.4553	-0.0486	0.0301	-0.2104	0.4009	-0.0027	0.0055	-0.3416	-0.5946	-0.6152	0.4356	0.2704	-0.3261	-0.0937	-0.0836	0.7568
DFFA	-8.5186	113	100	-0.4707	-0.2638	-0.7827	-0.2609	0.5337	0.167	0.5693	-0.1581	0.285	0.7981	0.5052	0.8429	-0.2737	1.703	0.8042	0.2733	1.5796	-0.4645	-0.6676	0.6457	-0.3951	1.6819	0.4342	-0.3366	1.0514	1.4353	0.5785	0.3188	-1.1606	0.4858	0.3909	0.6457	-0.406	0.0571	1.3028	0.2064	-0.2633	0.9721	-0.7629	-0.5025	-0.4562	-0.7791	-0.3638	-0.4647	0.3371	-0.3821
DGKZ	0.3753	22	19.469	-0.1299	0.042	-0.1171	-0.104	0.1762	-0.2939	0.952	-0.843	0.3272	-0.197	0.1217	0.2228	-0.3526	0.9265	0.9464	0.5504	-0.6025	-0.1813	0.3693	0.0753	-0.0679	0.3504	0.1947	0.0927	0.6861	-0.0664	0.8682	-0.1306	-0.1954	0.4399	0.0131	0.5638	0.0382	-0.0971	0.6485	-0.3096	0.0904	0.6107	-0.3245	-0.8602	-0.0613	0.0864	-0.3951	-0.1144	0.0468	0.5137
DNAJA2	-6.3745	113	100	0.6808	-0.3585	-1.3792	-0.574	1.8421	1.3067	1.9394	0.1864	1.3861	1.3562	-0.2904	1.4133	-0.6719	2.4236	1.8093	1.7115	0.5417	-0.9979	-1.0379	0.3848	-1.2911	0.5783	-0.0965	-0.6688	1.0734	-0.0385	2.336	-0.3756	-1.4312	0.4152	0.0742	0.3961	-1.3286	-0.348	1.7652	1.0008	1.0015	0.4434	0.031	-0.5321	-0.0458	-0.0158	0.3396	1.2197	1.4658	0.3776
DNER	-7.1341	113	100	0.5061	-0.1642	-0.0467	-0.3852	0.8678	1.5196	0.3208	0.0642	0	-0.3189	-0.3911	-0.0785	-0.3467	0.1984	0.0297	0.3617	-0.0862	0.3406	0.2939	0.0779	-0.0882	0.2529	-0.3163	-0.1126	-0.2139	1.1358	0.1617	-0.1347	-0.3371	0.1646	-0.1495	-0.5864	0.5792	2.1215	0.747	0.3997	-0.0061	-0.232	0.382	-0.2063	-0.0723	-0.4361	0.5444	1.1367	0.0693	0.0752
DNPH1	-5.7585	113	100	-0.791	-0.3794	-0.8987	-0.3106	1.4663	-0.0373	0.2335	0.1884	-0.1507	0.2695	0.5069	0.9542	-0.3185	2.5475	0.6684	0.1569	0.2015	0.0564	-0.7957	0.5457	-0.6407	1.4063	-0.649	-1.1831	1.1723	-0.3759	-0.0922	-0.3159	-1.0947	0.2228	-0.0024	0.7004	0.0351	-0.0058	0.5256	0.0797	-1.3759	-0.701	-0.9658	0.6801	-0.5864	-0.0616	0.7821	-0.1752	0.1235	-0.152
DPP10	-2.4755	113	100	1.1577	-0.6506	-0.1882	-0.5715	0.4953	-0.2943	0.3128	-0.0617	0.3658	0.1001	-0.4706	0.1249	0.044	0.3537	0.3157	0.3043	0.3168	-0.3308	-0.2654	0.4482	0.7634	0.2196	-0.271	0.5552	-0.0283	0.062	-0.139	-0.1057	0.0428	-0.2701	-0.0219	-0.1351	-0.1269	-0.3005	-0.1362	0.2937	0.0094	-0.6794	1.0738	-0.3136	-0.3155	-0.5284	0.5254	-0.1926	0.1774	-0.263
EDAR	-5.6292	113	100	2.402	-0.7821	-0.3734	-0.7764	1.3047	0.7396	-1.3572	-0.6513	2.0845	1.0563	-0.5344	0.9559	-0.2408	2.4281	1.7607	0.6909	0.1688	-1.3628	1.8622	0.837	0.2204	-0.2977	-0.5927	-0.1113	0	-0.3749	2.2227	-0.2743	-1.849	0.6689	1.0439	0.4938	-1.5716	-1.1087	1.3393	1.5336	1.3445	-0.1142	2.0226	-1.1706	0.7975	-0.2206	0.7348	0.6338	-1.253	-0.099
EGF	-8.8222	113	100	0.0605	0	-1.5481	-0.8115	2.1021	0.9838	0.7789	0.5876	1.1448	1.1527	-0.3927	1.6164	-0.0459	2.7127	1.623	1.848	-0.1867	-1.0334	-0.8092	0.0086	-0.946	-0.3792	-0.1786	-1.0005	0.0922	-0.5791	1.6466	-0.6691	-1.7316	0.4387	0.6182	-0.3482	-1.5252	-0.3023	0.4928	1.2462	0.7091	-0.1868	-0.4172	-1.1476	1.0953	0.6216	1.0382	1.387	0.9876	0.3672
EGLN1	-4.9441	113	100	-0.4955	0.1193	-0.1685	-0.2626	-0.5358	0.0173	0.2226	0.4812	0.2288	0.9961	-0.0401	-0.1702	-0.4582	0.3125	1.5433	-0.0778	-0.0527	-1.5923	-1.1317	0.7613	-1.2445	1.2945	-0.2304	0.1557	1.4567	-0.1214	1.574	-0.2272	-0.4878	0.8968	0.1989	1.5989	-1.0351	0.6056	0.6688	0.9925	0.5506	1.1465	-0.5614	-0.4574	0.806	-0.7478	0.0332	-0.3968	0.1452	0.0962
EIF4G1	-5.9666	113	100	0.3945	-0.6133	-1.447	-0.7948	1.6951	0.4603	1.2459	-0.4568	1.0979	0.3547	-0.8429	2.7373	-1.0293	3.4197	1.8032	1.8092	1.6012	-1.1486	-1.3795	0.0074	-1.2999	1.633	0	-0.8433	0.7056	0.74	0.8134	-0.1688	-1.5129	0.0851	0.8989	0.6366	-0.9199	0.0028	2.5968	1.1181	0.3976	0.614	-0.2787	-0.7324	0.1472	-0.3533	0.1223	0.1203	0.7026	-0.0363
EIF5A	0.3434	23	20.354	1.0725	0.4044	-0.1075	-0.199	0.6753	0.5758	0.0005	-0.2565	-0.0475	0.1636	0.1423	-0.3512	0.6394	0.6751	0.3699	0.5624	-0.2451	-0.306	-0.0795	-0.7527	0.621	0.1854	-0.2874	-0.1318	0.0619	0.3272	0.1714	-0.0073	0.0977	-0.5584	0.0011	-0.1933	-0.2343	0.4423	-0.1514	-0.206	-0.3445	-0.1397	0.6315	-0.23	-0.2293	-0.2001	-0.5314	0.6326	-0.1741	-0.0767
ENAH	-3.3502	113	100	-0.173	0	-0.2126	-0.0253	0.8622	0.545	0.7195	-0.3259	0.257	-0.4377	0.0624	-0.4171	-0.0251	0.3284	0.0289	-0.2777	2.3092	-0.2706	-0.4942	0.0977	-0.344	1.9666	0.7577	0.493	0.2872	2.3213	-0.4422	0.0594	-0.8285	0.2671	0.7866	0.127	-0.3283	1.0297	1.5728	0.0326	-0.0141	1.3996	-0.9106	-0.4222	-0.3655	0.1599	-0.062	0.4468	0.3058	-0.0225
ENPP5	-5.4005	113	100	0.0691	0.3978	-0.0177	-0.5494	0.4604	-0.3107	-0.0009	-0.0464	0.3437	-0.3297	-0.5545	-0.7487	0.3287	-0.1781	-0.3405	0.1781	0.6456	-0.0638	0.0944	0.115	-0.1282	0.0173	-0.2273	0.1889	0.2026	0.0333	0.2937	-0.3788	-0.4663	-0.2975	0.3084	-0.2551	0.4289	-0.2267	0.5422	0.2233	-1.3862	-0.1467	-0.2049	0.5721	0.0372	-0.5483	0.4118	-0.1297	-0.0652	0.0584
ENPP7	-7.0112	113	100	-0.9715	0.2276	-1.1552	0.6344	0.2058	-2.0793	1.3285	-0.7572	-0.6007	0.8663	0.5747	1.1087	-0.54	0.3907	-0.7022	-1.0174	0.6119	-0.1929	-1.8361	-0.6629	-1.2678	-0.7264	0.8666	-0.605	-2.6335	0.0168	1.2125	-0.6127	-0.5047	-1.7486	-1.2164	0.4702	0.641	-1.1054	-0.729	0.0286	0.2641	0.1525	-0.4274	0.1764	-1.3361	0.386	0.3492	-1.4361	1.1042	-0.4157
EPCAM	-7.3541	113	100	-2.4172	-0.2849	1.5557	-2.062	2.9633	2.2868	1.0483	1.1654	-1.5444	-0.4617	-1.7812	2.0111	-0.2859	-0.706	-1.007	-0.873	0.6327	0.012	-0.5514	-0.0452	0.8316	0.5664	-1.4076	-0.1205	0.4323	0.8736	0.5153	1.1948	-1.1977	-1.1631	-0.5726	-1.008	-0.7579	0.4969	-0.4933	-0.3691	-0.13	0.4485	-0.9767	-0.7616	1.5035	-1.8437	3.6053	2.9042	0.9205	1.9968
EPHA1	-4.9858	113	100	-0.7128	0.1572	0.0948	0.4527	-0.6285	0.0709	0.5287	-0.0149	0.2443	-0.2145	-0.0721	-0.251	-0.0641	-0.3911	-0.6316	-0.0995	-0.0779	0.1819	-0.0632	-0.3665	-0.3516	-0.0019	0.1448	-0.0972	-0.6061	0.6229	-0.1392	-0.2471	-0.3016	0.26	0.2722	0.1582	0.2885	0.4336	-0.5725	-0.3398	0.1029	0.4212	-0.6171	0.184	0.1117	0.3521	-0.3327	0.5179	0.2724	0.0069
EPO	-1.6944	113	100	-0.2954	0.229	-0.7862	-0.8469	0.1173	-0.0545	2.4867	0.4819	0.4198	-0.4675	-0.5581	1.0714	-0.3643	1.2044	1.3511	-0.0217	0.1504	0.2721	-0.5431	-0.1501	0.7986	-0.8247	0.0873	-0.494	0.7283	0.0491	0	-0.7001	-0.0639	0.6602	-0.2545	0.5408	0.1015	0.2576	-0.7493	0.7886	0.3524	-1.3318	-0.369	-0.3261	-1.0165	-1.1558	0.3557	-0.4853	0.292	0.7653
ERBB3	-6.9828	113	100	-0.1849	-0.104	-0.0523	-0.1458	0.2388	0.2811	0.2519	-0.1655	-0.1136	-0.0046	-0.0129	-0.3773	-0.1561	0.0845	0.0408	-0.0083	-0.0724	0.0845	-0.2031	0.0587	-0.0811	-0.3531	-0.1597	0.0161	0.115	0.1953	0.1094	-0.1839	-0.0689	-0.1516	0.1322	0.0983	0.0952	-0.3187	0.0866	0.0145	0.0408	0.1798	-0.2562	-0.0434	0.0125	-0.2306	0.2451	0.4159	0.1455	-0.0913
ESM1	-6.7984	113	100	0.1295	-0.3175	0.6683	-0.0069	-0.1048	-0.9738	0.0998	0.8016	0.5356	-0.2974	-0.4652	-0.3022	0.3465	-0.0668	-0.2556	-0.3045	0.1592	-0.1637	-0.7967	0.4756	0.1438	-0.0508	0.2814	0.6294	0.0839	0.0017	-0.4627	0.7523	-0.1353	0.1595	0.2346	-0.0317	-0.1108	0.7287	-0.4683	-0.2254	-0.4947	-0.5347	-0.383	-0.4188	0.7717	0.4783	-0.4499	-0.9044	-0.1627	0.7807
F2R	-2.6977	113	100	-0.3424	-0.1702	-0.0641	-0.2483	0.6988	0.2407	-0.0685	-0.0905	0.2217	-0.2474	-0.0369	0.1722	0.0006	1.0483	0.1228	0.4806	0.0339	-0.4034	-0.0593	-0.0212	-0.3784	0.02	0.6907	-0.3801	-0.0204	0.852	-0.0486	-0.1806	-0.4996	0.2945	0.051	0.0651	0.2457	0.1667	-0.232	-0.0032	-0.4263	0.4319	-0.5255	-0.2075	0.2055	-0.1145	0.5476	0.3703	-0.0001	-0.0828
FABP1	-8.3819	113	100	-2.1611	0.3427	0.22	1.1013	0.9393	0.0251	0.0349	0.3601	-1.0997	-0.4131	-1.3934	-1.0394	-1.2129	-0.0925	-2.323	-0.5209	-0.4311	0.1653	-0.8097	0.3783	0.3787	0.1408	1.0537	0.1772	-1.3186	1.9896	-0.9376	-0.1763	-2.0566	-1.3954	1.2233	0.5377	1.29	1.0364	-0.0086	-0.9884	-0.7888	-0.2304	-0.9466	-0.5713	-0.0809	0.2837	0.1165	-0.4171	-0.8604	0.9776
FABP9	-3.5886	113	100	0.4424	0.0902	-1.0554	-1.1238	0.2192	0.0269	0.112	-1.161	-0.1496	0.011	-0.2337	-0.0678	-0.3486	-0.2102	-0.4477	0.6161	0.1451	-0.5216	0.0455	0.1749	-0.3459	0.5667	-0.6433	-0.6989	-0.2587	0.5298	-0.0006	-0.0034	-0.8995	-0.0041	0.7413	-1.0414	0.8808	-0.7508	-0.1761	-1.1938	-0.4616	0.4342	0.2578	0.1083	-1.0151	-0.9644	-0.2391	0	0.318	-0.8974
FASLG	-7.0341	113	100	0.0247	-0.8758	-0.0098	-0.1932	0.0554	-0.2975	-0.3825	-0.1693	0.0624	-0.4367	-0.731	0.2825	0.2507	0.2952	0.1192	0.3655	0.6768	-0.1249	-0.1778	-0.3993	-0.3432	0.1663	-0.11	0.0589	0.2067	0.5444	-0.2834	-0.1593	0.2312	0.0424	0.4227	0.0817	-0.0122	-0.7468	0.3706	0.0183	0.0329	0.4367	-0.0058	-1.0025	0.1037	-0.2459	0.1985	-0.2028	-0.5317	-0.0327
FCAR	-5.5082	113	100	-0.6266	-0.1754	0.1218	0.0921	-0.1404	0.2769	-0.1566	0.0399	0.2213	0.7307	0.0037	0.4366	0.0842	-0.6454	0.0595	-0.1137	0.2763	-0.186	-0.2452	0.6061	0.3374	-0.2906	-0.7756	0.202	0.6487	0.5587	0.1154	-0.1949	0.1009	0.2477	0.135	0.1816	-0.4085	-0.0848	0.3113	0.7937	0.3851	0.5314	-0.3623	-0.5356	0.4136	0.0401	-0.2752	-0.0623	-0.3924	-0.1459
FCRL2	-6.6808	113	100	-0.6551	-0.0081	0.5745	-0.2041	0.371	0.6772	0.7816	-0.2761	0.0529	-0.2238	0.0273	-0.2677	-0.0206	-1.5575	1.3283	0.27	0.6511	-0.2988	0.1188	0.0325	0.5176	-0.0405	-0.4176	0.3337	0.0024	-0.3239	0.4787	-0.1	0.2718	-0.0369	0.6283	0.1608	0.2411	-0.5911	0.5547	-0.3033	-0.0644	-0.1432	-0.4665	-0.0339	0.4706	-0.2711	0.3415	0.7323	0.3444	-0.0947
FCRL3	-1.217	107	94.6903	0.5996	0.1317	-0.4197	0.0168	0.18	0.1355	0.4174	-1.8146	0.4197	-0.4298	0.219	-1.0678	-0.6047	-0.1374	-0.5471	1.1323	0.4538	0.134	1.0654	-0.0315	0.6782	-0.7504	-0.3794	-0.4351	0.4585	-0.5157	0.1994	-0.5048	0.2149	2.2932	2.2673	1.0247	-0.0128	-0.58	0.2993	-1.5224	-0.5578	0.1769	0.3905	0.4402	-0.2866	-0.0655	0.1657	0.2099	0.3155	-1.0009
FCRL6	-6.9352	113	100	-0.0597	-1.1077	1.0423	0.5576	-0.1151	0.5977	-0.1221	-0.435	-0.3882	0.2745	-1.045	0.8613	-0.0653	0.2219	0.479	-0.1699	-0.9582	0.3251	1.0045	-0.963	0.8151	-1.0777	0.2069	-0.2469	-0.1967	0.5263	0.6516	-1.1724	1.1999	0.2716	-0.2856	0.3189	0.2617	0.0107	-0.2761	-0.1469	-0.0923	-0.654	-0.0107	-0.9907	0.7998	0.6377	-0.2395	0.2922	-0.0743	-0.402
FGF19	-5.3739	113	100	0.8407	-0.6846	1.2855	0.9473	0.6231	1.5188	-0.2623	-0.2503	-0.1111	-0.9252	-0.4269	1.5783	0.6817	-0.8964	0.3725	-0.2091	0.001	0.8042	-0.2596	0.2117	0.9668	-0.3662	-0.882	-0.8387	1.0972	0.5584	0.7337	-0.6436	0.2613	0	0.0118	0.3695	-1.2301	-0.3558	0.8985	1.2948	1.2547	0.1839	2.0719	0.0914	1.0069	2.5264	0.7495	-1.7661	-0.7682	0.1831
FGF2	0.0218	51	45.1327	0.4926	-0.1107	0.114	-0.2247	0.2817	0.6608	0.6645	-0.0308	0.3316	-0.0004	-0.0353	1.22	-0.2609	0.9189	0.3706	-0.098	0.509	0.0389	-0.1152	-0.0763	-0.2116	-0.0602	-0.0506	-0.1918	0.3454	-0.2001	1.0178	-0.0657	-0.4976	1.0143	-0.0563	0.5536	-0.2377	-0.0053	-0.0578	0.3324	1.0853	0.3197	0.2355	-0.1217	-0.0217	-0.1659	0.0917	0.4371	0.346	-0.0538
FGF5	-2.9678	113	100	-0.2726	-0.1043	-0.264	0.6796	0.2414	0.1816	-0.0831	0.2501	0.3634	-0.187	-0.6109	0.4838	-0.7372	0.0868	-0.3615	-0.5475	-0.7861	-0.6368	0.0599	-0.5374	0.7807	0.1727	-0.5173	0.0679	0.278	-0.0039	0.0606	-0.3486	-0.3126	-0.1273	0.3888	-0.1652	0.4914	0.051	-0.1482	0.6166	-0.0863	-0.6731	-0.7103	-0.2802	-0.2587	0.9761	0.7304	0.5701	-0.0199	0.2993
FIS1	-4.8932	113	100	-0.0665	-0.2698	-0.9809	-0.095	0.0745	-0.3521	0.9048	0.2655	0.6263	0.3106	-1.2828	-0.0356	-1.384	0.7895	-0.7135	0.3103	0.5642	-0.3287	-0.8131	0	-0.197	1.8108	-0.5192	-0.1948	0.5015	1.23	1.3952	-0.1715	-0.5609	-0.2555	0.9388	0.0167	0.2487	-0.1283	1.1909	0.2319	0.2266	0.7245	-0.5211	0.1113	-0.1303	-0.2174	-0.0993	-0.0323	0.7686	0.2391
FKBP1B	-2.5718	113	100	0.7012	-0.1873	-1.7201	-0.9559	1.7794	1.8974	2.3525	0.7936	2.1781	1.0689	-0.4529	3.7299	-0.5936	4.7858	3.4026	3.2493	0.0773	-0.4851	-1.5553	0.6526	-1.2462	-0.2788	-0.0878	-1.8583	0.5861	-0.2868	2.3461	0.1458	-1.5865	0.5864	-0.0379	1.0683	-1.8561	-0.8144	2.6843	1.0576	1.3358	0.3554	-0.2846	-0.9769	-0.0216	0.0682	0.2189	1.9637	1.3003	1.4767
FLT3LG	-6.6156	113	100	-0.1791	-0.4354	-0.6571	-0.0602	-0.0307	0	0.612	0.5478	-0.6125	0.823	0.1343	0.6639	-0.1798	0.2206	0.0407	-0.7328	0.4171	0.0312	-0.2524	-0.4844	-0.3885	-0.3271	0.2719	-0.3899	0.3528	0.053	-0.2637	0.2477	-0.2401	0.0797	0.3413	0.0531	-0.4817	-0.5397	0.1363	0.2319	0.0285	0.0814	0.0452	-0.5329	-0.48	-0.4351	-0.2753	0.1723	0.2706	0.4595
FOXO1	-3.0781	113	100	-0.1071	-0.2865	-0.4729	-0.4411	-0.3285	0.3044	0.1018	-0.1842	0.3657	0.3305	-0.1093	2.4076	-0.4702	2.3609	1.3341	0.8982	-0.3027	-0.7314	-1.2339	0.6919	-0.5099	0.8319	-0.369	-0.5936	1.0446	-0.9257	0.8664	-0.5959	-0.6649	0.8341	-0.0205	0.7537	-0.2993	-0.1817	1.7121	1.0671	0.5957	0.543	-0.1847	-0.4685	0.0372	-0.9581	-0.7357	-0.1715	0.238	-0.186
FST	-6.8825	113	100	-0.8394	0.1705	-0.097	0.7614	0.2517	0.2726	2.0589	0.2926	-0.7216	1.1975	-0.2468	-0.7154	-0.6556	-0.9375	-0.4247	-0.3298	-0.2128	-0.1634	-0.0087	0.077	-0.0285	0.0285	1.7821	1.2798	0.2522	0.7734	-0.2104	0.0767	-0.7416	-0.5628	0.6138	0.8674	-0.4226	-0.4102	0.26	0.5923	0.8007	1.2624	-0.1632	0.1168	-0.1644	0.5522	-0.0322	0.7443	1.3358	0.876
FSTL3	-7.3011	113	100	-0.2776	-1.3559	0.3873	0.8267	-0.1406	0.5925	0.3902	0.2172	-0.1622	-0.6343	-0.1243	-0.0428	0	0.4649	-0.5849	-0.2967	0.2722	-0.109	-0.1156	-0.0014	-0.6146	-0.1889	-0.1038	0.3537	-0.1226	1.1085	-0.7798	-0.5583	-0.5652	0.1089	0.0699	0.5504	-0.1323	0.2251	0.6539	0.05	-0.4732	0.1334	0.3573	-1.6251	0.519	0.8501	-0.176	0.9286	-0.331	0.6129
FXYD5	-0.6344	100	88.4956	0.2851	-0.6021	-0.298	-0.1822	0.4786	0.1419	0.1894	-0.3094	-0.0138	0.0352	0.3185	1.9398	0.0401	1.4322	0.7929	-0.157	0.9276	0.0258	0.1172	0.2795	0.3124	0.4864	0.5039	-0.6905	0.6097	0.692	-0.1906	-0.1441	0.0696	0.2223	-0.0571	0.5007	-0.3187	0.4894	1.7288	-0.0643	0.4839	-0.1603	-0.5177	-0.505	-0.05	-0.5834	-0.4499	0.3589	-0.1822	-0.5111
GAL	-5.5684	113	100	-0.016	-0.7308	0.8819	0.1739	-0.227	-2.4391	0.4968	0.297	-0.2838	-0.4033	-1.4797	-0.4938	-0.2704	-0.8957	-1.6877	0.0957	-0.9947	-0.2615	-0.4866	-0.6838	-0.7121	-0.5908	-1.487	-0.2451	-1.374	-0.5758	-0.5174	0.195	0.2942	0.6322	0.5139	-1.3579	0.7246	-1.2547	-0.2517	0.1437	-0.4145	-2.1514	0.2412	-0.1135	1.5779	0.9948	1.1206	-2.218	0.3342	0.5543
GALNT3	-2.536	113	100	0.723	0.2472	0.0936	-0.1345	-0.2571	-0.0463	0.4975	0.2676	-0.715	-0.3221	-0.7895	-0.5559	-0.1839	0.0256	-0.0122	-0.2938	1.0554	0.0949	0.2773	-0.6022	0.0406	0.4554	0.2341	-0.1036	0.2025	1.3065	0.1641	-0.3405	0.2311	-0.2562	0.7284	0.5466	-0.3117	-0.2553	0.5858	1.1143	-0.2303	-0.3396	1.0247	0.0292	0.0047	0.2447	-0.6433	-0.0061	-0.1276	0.6999
GBP2	0.4014	37	32.7434	-0.9534	-0.518	0.642	1.1597	-0.305	0.4009	-0.4057	-0.0173	-0.2991	0.0998	-0.8413	-0.0905	-0.7973	0.6977	0.011	1.0514	1.8963	-3.8948	-0.998	0.5683	0	0.9933	0.4967	-0.1941	0.7675	1.0668	1.1876	-1.4667	-0.0233	0.423	0.229	1.0448	0.5522	-0.6411	1.3723	1.5734	-0.598	1.5302	-0.8777	-0.107	-0.2871	0.378	-0.3921	-0.3967	0.6153	-0.1046
GLOD4	-6.5796	113	100	-0.1679	-0.2444	-0.5528	-0.3117	0.9217	0.1002	0.3397	-0.2108	0.2083	0.0684	0.1548	0.8134	-0.2588	1.5499	0.5925	0.4746	0.376	-0.1823	-0.4541	0.4048	-1.2924	0.7584	-0.4797	-0.5	0.7589	0.2101	-0.6863	-0.2129	-0.9116	0.1857	0.4365	0.4148	-0.0824	-0.0288	0.7864	0.0816	-0.5276	0.1345	-0.4615	0.3321	-0.0947	-0.1256	0.2584	-0.0112	0.228	-0.1774
GMPR	-3.0731	113	100	-0.1788	-0.6977	-0.5081	-1.0884	1.0454	0.0463	0.3083	0.1879	0	0.403	-0.0624	1.4253	-0.3426	2.0904	0.7618	0.568	-0.1857	-0.2711	-1.4403	0.7068	-1.1389	1.3482	-1.1135	-1.4508	1.3735	-0.7406	0.0904	0.1939	-0.7817	0.7156	-0.1809	0.3581	0.0434	-0.0453	1.2284	0.0402	-0.9983	-1.3131	-0.6036	0.2816	-0.2556	-0.7644	0.5019	-0.1514	0.2585	-0.1337
GOPC	-3.8471	113	100	0.7379	-0.1364	-0.5465	-0.8333	0.1728	0.3221	-0.2429	-0.3728	-0.0684	0.4781	-0.2262	3.091	-0.1449	2.9099	0.5992	0.7262	-0.7123	-0.5878	-0.6458	0.9198	-0.6781	0.2561	-0.1403	-0.9542	1.4258	-0.49	0.4164	0.3866	-0.1854	0.523	1.3819	1.4999	-0.6195	0.1026	2.6065	0.9486	0.9664	0.1316	0.8513	0	0.5582	-0.8837	-0.7365	0.3042	-0.693	-0.3666
GZMA	-5.8446	113	100	-0.1197	-0.591	0.3721	-0.0815	-0.4515	0.9773	0.1036	0.0961	-0.2661	0.1101	-0.1122	-0.2636	0.35	-0.3728	-0.1351	0.1198	0.265	-0.0528	-0.1084	0.0874	0.0088	-0.0713	0.476	0.1288	0.4862	0.3897	-0.2198	-0.128	0.1017	-0.4933	0.2638	-0.1496	0.0385	-0.0522	-0.3114	0.6259	-0.3459	-0.245	0.0628	-0.966	0.2305	-0.1774	-0.6237	0.8605	-0.178	0.1269
GZMB	-6.5777	113	100	-1.3096	-0.2563	1.1633	0.0804	-0.4348	0.8492	-0.5553	0.6877	2.1919	1.7154	-0.6971	-0.9369	-0.3356	-1.0785	-0.0346	1.3722	0.5255	0.2415	-0.2732	0.6198	0.4044	1.2129	0.0991	-0.1896	-0.0843	0.489	-0.2848	-0.5096	-0.1956	0.2793	-0.2674	-0.7312	1.2777	-0.8792	-0.1957	0.315	-0.2099	-0.3826	-1.2122	-0.274	0.6071	-0.0004	-0.6924	0.05	-0.1705	0.7211
HCLS1	-5.6299	113	100	-0.16	0.0509	-0.2399	0.0075	-0.2747	-0.6713	0.3561	0.3633	0.2885	0.6961	0	0.7247	-0.2258	1.0964	1.0535	-0.2643	0.2248	-1.3391	-1.1764	0.7454	-1.263	0.7876	-0.2533	0.2053	1.7111	-0.1697	0.9859	-0.2794	-0.9688	0.6167	-0.18	1.0726	-0.985	0.1493	0.728	1.046	0.3264	0.6451	-0.0075	-0.4333	0.6177	-0.4902	0.0183	-0.8456	0.2438	-0.0623
HEXIM1	-3.8363	113	100	-0.2263	-0.1492	-0.3563	-0.3344	0.3027	0.3243	0.218	0.0682	0.1863	0.1508	-0.2077	1.9167	-0.5469	2.0142	0.8837	0.2298	0.4904	-0.7996	-0.7057	0.3741	-0.6871	1.2447	-0.1507	-0.8849	0.324	0.0018	-0.0133	-0.1407	-0.8144	0.2078	0.1781	0.3782	-0.4829	0.0767	1.9386	0.6012	-0.0464	-0.0216	-0.4408	-0.1945	-0.0012	-0.1802	-0.433	-0.0952	0.4315	-0.0524
HGF	-10.3607	113	100	-0.6642	-0.0087	-0.3177	0.1467	-0.2099	0.5292	0.1023	-0.0476	0.228	0.5087	0.1378	0.0428	-0.1656	0.1101	0.3777	-0.0876	-0.0469	-0.3114	-0.0479	-0.0251	-0.263	-0.0146	0.2581	0.2496	0.8779	0.7144	0.867	0.102	-0.4089	0.4994	0.1813	0.186	-0.3283	-0.1606	0.1587	0.4504	-0.3805	0.525	-0.3235	-0.8363	0.0118	-0.0589	-0.3204	0.516	-0.1312	-0.3326
HLA-DRA	-1.7839	113	100	-0.1111	-0.3276	0.6845	-0.1465	-0.3981	0.4635	1.7124	-1.292	-0.7743	0.2955	-0.5373	-0.0341	-1.2786	0.6433	0.6064	0.2252	0.3404	1.1516	-0.3445	0.6559	0.0663	-0.0599	0.1739	-0.6298	0.5172	1.8509	0.9881	-0.6432	-0.8086	-0.196	-0.542	-0.219	0.0043	0.1655	-1.0468	0.1787	-0.2167	-0.1547	-0.194	-0.34	0.0818	0.0367	-0.5099	0.4009	-1.1322	-0.5834
HLA-E	-0.1521	74	65.4867	-0.318	0.2042	-0.0715	-0.2031	-0.2337	0.1882	0.5411	0.0215	0.0169	-0.3488	-0.1794	0.2032	-0.3576	-0.2633	0.2329	-0.1489	-0.1164	-0.0454	-0.2262	0.0689	0.1308	0.126	-0.1097	-0.0646	-0.0242	0.1155	0.108	0.2424	-0.0298	0.258	-0.1257	0.0088	0.0975	0.0456	0.1871	-0.1693	-0.0608	0.3583	-0.4479	-0.0905	-0.1949	-0.2462	-0.4124	0.2382	-0.2307	0.0071
HPCAL1	-4.6277	113	100	-0.1973	-0.5131	-0.539	-0.3421	0.7177	0.6793	0.1843	-0.2764	0.3726	-0.3214	0.2135	0.8341	-0.5765	1.4361	0.6405	0.3121	1.2095	-0.4443	-0.8653	0.0691	-0.2336	0.6926	-0.4774	-0.4226	0.1807	0.4707	-0.0463	-0.225	-0.6833	0.0645	0.4515	0.594	-0.3162	-0.3048	1.1602	0.403	0.8015	0.1123	-0.5118	-0.518	-0.2459	-0.2943	0.013	0.57	-0.0212	-0.1439
HSD11B1	-3.7476	113	100	0.1444	-0.3666	0.0112	0.0048	-0.0048	-0.4055	0.641	-0.2354	-0.1733	-0.6322	-0.7008	0.0285	-0.6384	-0.6021	-0.6491	-0.3582	-0.2957	0.0558	-0.2986	-0.5616	0.0181	0.1214	-0.6443	0.0246	-0.2039	0.5134	0.0457	0.3706	0.3377	-0.0594	0.0656	-0.4862	0.1923	0.802	-0.0308	-0.1086	0.6701	-0.3363	0.1992	-0.3909	-0.0055	0.4202	0.43	-0.0356	0.5496	0
HSPA1A	-2.4952	113	100	-0.8968	-0.0942	-0.7294	-0.2777	0.2066	1.1081	0.1616	-0.2129	0.2529	0.3952	-0.0259	0.0019	-0.4594	0.9916	0.847	0.0894	1.6616	-0.8826	-0.6677	0.466	-0.6808	2.5341	-0.0491	-0.23	0.5467	1.109	0.574	-0.0735	-1.0437	0.1451	1.0239	0.6326	-0.7211	0.0418	1.1267	0.2236	-0.1549	0.8861	-1.2387	-0.4031	0.1344	-0.3421	-0.3082	0.5384	-0.0029	-0.0264
ICA1	-1.8585	113	100	0.514	-0.7007	-0.6637	-0.4974	1.2667	0.0047	0.6942	0.3901	0.8053	0.3184	-0.1501	0.8673	-0.1555	1.6169	1.2882	0.5342	-0.8512	-0.708	-0.7708	-0.2178	-1.451	-0.2385	-0.4627	-0.331	0.9758	0	0.3698	-0.3896	-1.3296	0.7068	-0.2862	1.5958	-0.8265	0.379	1.2817	0.5692	0.1984	0.1731	0.3688	-0.4213	-0.0631	-0.0567	0.0307	0.3649	0.1331	0.5352
ICAM4	-4.5214	113	100	-0.0103	0.2244	0.4411	-0.7233	-0.1831	0.989	-0.7016	-0.0067	-0.5154	-0.0841	-0.1187	0.0654	-0.6261	-0.0175	1.0249	0.5014	0.0591	0.3329	-0.1475	0.3698	-0.943	0.9661	-1.455	-0.2267	-0.0013	-0.4449	0.4222	-0.813	-0.1971	-1.4648	-0.6755	-1.391	0.3138	-0.6772	-0.298	0	-0.2522	-0.1046	-0.1444	0.2317	0.5467	-0.3424	-0.0569	0.8964	-0.0196	0.2748
IDS	-2.3845	113	100	0.0946	-0.0814	-0.0122	-0.1567	0.0444	0.0429	0.0051	-0.1513	-0.053	-0.061	-0.0012	0.0371	0.0077	0.023	0.0232	0.008	-0.0127	0.0414	-0.1129	0.0587	-0.0283	-0.0305	-0.0526	-0.0904	0.072	-0.0047	-0.0002	-0.0284	0.0664	-0.0199	0.0785	-0.0134	-0.0404	-0.74	-0.062	0.0168	-0.0205	-0.006	0.0614	0.021	-0.0761	-0.0622	-0.0372	0.0252	0.0558	-0.1271
IFNG	-2.5933	112	99.115	-1.6039	0.315	0.1929	0.7849	-0.9638	0.4327	0.4402	1.2764	0.4442	2.6621	0.0366	-0.0713	1.9388	-0.7381	-0.4456	0.4186	0.0941	-1.8731	-1.5153	-0.5792	-0.5107	1.26	1.145	-1.2518	0.5214	0.288	5.9699	-1.4241	0.6862	-0.1372	-0.0487	0.2923	0.0253	0.1869	-0.3464	-0.9457	-0.2935	-0.6742	-0.0673	-2.0103	-1.3159	0.1966	-0.8119	0.0732	0.4125	0.8961
IFNGR1	-3.1306	113	100	-0.1637	-0.1419	0.01	-0.1615	-0.0096	-0.1897	0.0076	-0.125	0.265	-0.4207	-0.2273	-0.2119	0.3857	-0.1051	-0.2317	-0.0027	0.3088	0.083	0.0794	-0.0948	-0.229	0.0209	0.0264	0.1235	-0.2352	0.2986	-0.3068	-0.1718	-0.137	0.0984	0.3864	0.0172	0.1449	0.0467	-0.066	-0.0709	0.2708	0.2162	-0.3241	-0.1255	0.1408	-0.0794	-0.1417	0.0874	-0.0026	0.0768
IFNLR1	-5.1546	113	100	-0.5676	-0.4078	0.2948	-0.7074	-0.3413	0.6274	-0.9014	-0.1586	0.5787	-0.2839	-1.0297	-1.1932	0.0419	-0.4	-0.0463	-0.0337	0.4717	-0.0382	0.1661	-0.0711	-0.4534	0.1498	-0.0534	-0.1299	0.0532	0.4868	0.0482	-0.4241	0.0666	0.2238	0.5331	-0.1628	0.0407	0.1393	-0.3193	-0.0995	-0.3667	0.6601	-0.5175	-0.6702	0.3414	-0.7269	-0.2521	0.8123	-0.8887	0.2342
IKBKG	-2.9894	113	100	0.3709	-0.1497	-0.5582	-0.4512	0.2796	0.1457	0.5493	0	0.3811	0.3499	-0.1609	2.1257	-0.7495	2.1871	1.5816	0.4641	0.4547	-1.0931	-1.0044	0.4102	-1.2926	0.7649	-0.414	-0.2915	1.0509	-0.5983	1.0002	-0.2042	-0.7169	0.5013	0.0265	1.2375	-1.3821	0.3716	1.8815	0.9131	0.6563	0.4393	0.2105	-0.5505	0.3626	-0.6161	-0.232	-0.1983	0.364	-0.1919
IL10	-2.1008	113	100	-0.8904	0.327	-0.058	2.7489	-0.5073	0.715	2.4947	1.0018	0.5133	2.7753	-0.3326	-0.5573	1.0158	0.5171	0	1.1574	1.2172	-0.3316	-0.3901	0.5678	0.5715	1.3162	3.5036	-0.5024	0.4234	1.5827	2.1851	0.6377	2.5413	0.5881	1.1899	0.6008	0.8058	0.1676	-0.0271	-0.6659	0.4405	0.892	-0.5331	-0.9299	-0.6958	1.8219	-1.7759	-0.3542	-0.2641	0.148
IL10RA	-0.8071	109	96.4602	0.7851	3.4587	-0.1889	0.0482	-0.5168	-0.2325	0.7675	-0.6756	1.2602	-0.3062	-0.2066	0.1629	1.1298	-1.1185	2.0802	0.1181	-0.004	-0.4033	-0.596	-0.003	0.3869	0.3912	-0.5994	-0.2937	0.0181	-0.5228	-0.3322	-0.2443	1.0943	1.028	0.1186	0	0.6662	0.2853	-0.7076	1.2704	-0.5088	-0.3232	-0.0343	3.1159	-0.2935	0.2015	-0.6326	-0.4408	0.8465	-0.6751
IL10RB	-5.6337	113	100	-0.5317	0.1402	0.2219	-0.1223	-0.3002	0.3157	0.535	0.0008	0.2666	-0.3793	-0.2155	-0.4142	-0.1239	-0.0615	-0.3353	0.0445	0.0409	-0.0833	0.2854	-0.373	-0.2882	-0.0562	0.029	0.136	-0.2868	0.687	-0.5248	-0.4385	-0.0052	0.4429	0.407	0.2175	0.4016	0.2238	-0.1105	-0.2401	-0.0045	0.4806	-0.2756	0.1572	0.1691	-0.0894	-0.4477	0.4784	0.3292	-0.0226
IL11	-1.3647	103	91.1504	4.0711	-0.9901	1.9159	-0.1808	-0.4036	-0.925	0.0224	0	-1.4265	0.6247	1.9401	1.0958	-3.0978	-0.6961	0.2414	0.8266	0.2634	-0.5137	-0.7584	0.0754	-1.0105	0.3493	0.114	-0.0232	-0.1719	-0.142	-1.3513	0.1888	3.1974	0.3305	0.9521	0.9181	2.4009	1.1592	-0.7849	-1.5126	-0.6807	0.6069	3.402	-1.6169	1.8739	-0.4378	-0.2584	0.0783	-0.5823	0.3149
IL12B	-7.9705	113	100	-0.3271	-0.2258	-0.2062	-0.213	-0.5463	1.1881	0.8228	-0.0637	0.3862	0.333	-0.6976	0.1055	0.5239	0.3964	0.4505	1.3459	1.8622	0.6048	0.8429	-0.3269	0.5704	-0.0253	1.126	0.1777	0.6849	1.8162	-0.7045	-0.8949	-0.214	0.6993	1.0763	0.5814	0.1246	-0.0346	0.0043	0.4807	0.1221	0.4758	-0.187	-0.714	-1.1331	-1.4067	-1.139	0.3744	0.0824	-0.6816
IL12RB1	-1.8448	113	100	-0.5192	-0.4037	-0.2429	-0.0574	-0.5189	0.7065	-0.2472	0.0997	-0.0603	0.1552	0.3804	-0.516	0.3088	-0.4706	-0.3559	-0.2753	0.4515	0.2019	0.1807	-0.1766	0.5047	-0.1649	-0.0938	-0.4619	0.2579	0.263	-0.5841	0.0509	0.352	0.0695	0.7632	0.3884	0.3984	0.237	-0.4018	-0.5602	-0.1063	-0.0489	-0.2941	-0.3918	-0.5707	-0.6067	-0.4249	0.1444	-0.3362	0.0982
IL13	-0.5453	91	80.531	0.4972	-0.4984	3.071	0.1816	0.8373	0.0457	-0.0695	-0.7955	1.5623	-0.7909	2.1756	-0.0331	0.2186	-0.1058	-0.5529	-0.4602	2.4209	0.3903	-0.9905	-0.6969	4.9061	1.7331	2.1205	-0.0463	0.2058	1.696	-0.8726	2.6894	-0.1731	-0.4791	0.4245	-0.8817	0.0481	0.2475	0.5173	1.2501	0.2818	0.2322	-0.2357	-0.164	3.0242	-0.3412	-0.1973	-1.1607	-0.2962	-0.5826
IL15	-4.9961	113	100	-0.5281	0.4568	-0.2924	-0.4655	-0.2451	0.1135	0.169	0.3697	-0.3461	-0.1923	-0.077	-0.2024	-0.2122	0.3772	-0.1886	-0.338	-0.1485	-0.1266	-0.3437	0.199	-0.225	-0.1584	-0.0844	-0.6522	-0.1695	0.3898	0.9032	-0.1936	-0.2393	0.0112	-0.1128	0.0741	-0.0665	0.2797	-0.0683	0.6295	0.241	0.121	-0.3216	0.0551	-0.2567	-0.0904	-0.1613	0	0.0254	0.4616
IL15RA	-1.4251	113	100	-0.9713	-0.4981	-0.145	0.2245	-0.3827	0.1038	0.2455	-0.6275	-0.0308	-0.6986	-0.2122	0.1814	0.3646	0.4491	-0.3022	-0.0627	0.2306	0.1825	-0.6201	-0.0023	0.2421	0.7188	0.3682	-0.0104	0.485	1.8595	0.2418	0	0.0783	0.2655	0.1149	-0.1228	0.6416	0.2898	-0.3233	0.3984	-0.6252	0.9129	-1.117	-0.5481	-0.1056	0.3625	-0.2608	0.0386	-0.4943	-0.3317
IL16	-7.2386	113	100	-0.5464	-0.0091	-0.6924	0.1572	0.1415	0.5339	-0.1251	0	0.314	0.193	0.1607	-0.3353	-0.0177	0.2589	0.6817	0.3691	1.1223	-0.4093	-0.4355	0.1992	-0.0524	1.1696	0.0696	0.2187	0.6094	1.0887	0.5053	-0.2022	-0.5504	0.0997	0.2476	0.5427	0.0191	0.1117	0.5141	-0.4179	-0.0317	0.8657	-0.4836	-0.5122	-0.1927	-0.2738	-0.2096	0.2778	-0.216	-0.1085
IL17A	-3.0815	113	100	-0.4963	-0.653	1.1849	-0.0592	0.1285	0.3396	0.2823	-0.7496	0.3803	-1.246	0.372	-1.3618	0.2597	1.4222	1.0083	0.7638	1.1873	-0.6643	0.4288	-0.4934	0.7977	1.6602	1.8094	-0.6731	1.1512	0.9958	-1.0953	-0.5271	-0.2042	0.0393	0.7315	0.7942	0.1778	0.3625	0.5402	1.1819	0.1401	0.2457	-0.5814	-1.0877	0.7187	-2.3599	0.0857	-0.7394	-0.3414	-0.7586
IL17C	-4.7499	113	100	-0.6291	0.1701	0.7829	0.2078	1.2757	0.1821	0.4505	0.7968	0.4144	0.5265	0.9298	-1.4193	0.9037	-0.1369	0.3533	-0.0713	2.5428	-0.4848	0.7923	0.5545	0	1.8393	1.9639	3.1104	-0.2822	2.6868	-0.7329	0.9258	0.4485	-0.3159	0.187	0.0828	0.0965	1.9883	1.9054	-0.348	-0.643	0.075	-1.1125	-0.3913	0.0739	-0.8797	-0.0519	-0.0976	-0.0687	0.2262
IL17D	-2.3159	113	100	0.0683	-0.5629	0.2579	0.3392	0.1351	0.7555	0.7958	0.1889	0.0326	-0.8903	-0.3853	-0.1327	-0.1964	0.1865	0.0806	-0.5676	-0.0819	-0.0499	-0.6027	-0.2058	0.8607	-0.5309	0.0121	0.4207	-0.0526	0.0274	-0.3336	-0.2202	-0.0064	-0.1771	0.3384	-0.2102	-0.2491	-0.3085	-0.3924	0.0912	-0.3399	0.0391	-0.056	-0.2995	0.3058	0.6585	0.3438	0.9628	0.6656	0.3514
IL17F	-0.3163	82	72.5664	-0.1723	-0.1275	0.825	-0.3688	0.0046	0.9447	-0.4084	0	0.0735	0.7523	0.0441	-1.2645	0.6934	0.8288	1.4719	-0.5581	0.8887	-0.2092	-0.3028	-0.0721	0.0279	0.4366	1.3569	0.9308	3.7579	1.2099	-1.0952	-0.2217	-0.395	-0.3972	0.2	0.9699	0.105	-0.2009	0.4106	-0.2105	0.2167	0.067	-0.4619	-0.3466	0.9153	-0.5293	0.293	0.7154	-0.3605	-0.4173
IL17RB	-3.951	113	100	-0.2847	-0.0691	-0.4151	0.2247	0.7274	-0.079	-1.1256	0.2597	-0.1346	-0.6762	-0.8328	-0.1759	0.1253	-1.0411	-0.303	-0.5683	0.7843	-0.2419	0.3791	0.3338	-1.0424	1.2919	-0.1855	-0.1481	-0.6153	0.643	0.4874	1.5866	0.5191	0.0031	0.4493	0.0026	0.7478	0.3612	0.0233	-0.4939	-0.2527	0.1004	-0.3494	-0.0045	0.0148	0.5704	-0.0009	-0.1211	-1.0376	0
IL18	-8.6485	113	100	-0.4483	-0.1484	0.4722	-0.3602	0.5877	-0.213	0.4942	-0.1263	-0.1516	0.2631	0.6497	0.0751	0.52	0.7539	0.4144	0.5281	2.318	0.5797	0.4377	0	-0.2239	0.8858	0.0722	0.0344	0.5166	1.5789	0	-0.8208	-0.4727	0.0177	0.4082	0.2491	1.1783	0.324	0.9277	-0.1737	-0.044	1.05	0.0185	-0.002	0.365	-0.7033	0.1663	-0.6783	0.2137	-0.2759
IL18R1	-7.9295	113	100	-0.5591	-0.2588	-0.0016	-0.5443	-0.1344	0.7436	1.4993	-0.1313	-0.0512	0.4451	-0.0649	0.0983	0.2023	-0.3431	1.2509	-0.007	0.1726	0.9287	-0.1615	0.1261	0.5432	0.1122	0.1654	-0.6073	-0.3336	0.0307	-0.0607	-0.355	-0.3819	0.2165	0.4431	0.4965	0.2499	0.1532	0.2563	-0.0756	0.287	-0.1633	-0.5506	-0.6589	-0.2366	-0.8642	-0.1399	0.6819	0.9674	-0.3008
IL1A	0.933	20	17.6991	-0.0739	2.5814	-0.5856	2.7516	0.4111	0.0249	-0.4481	0.3281	1.2548	0.0371	0.1289	-0.3092	-0.1156	0.4126	0	-0.3188	-0.4092	-0.1625	-0.7269	0.5906	0.1616	-0.2295	-0.3527	-0.1387	-0.1003	0.4033	0.6434	-0.2618	-0.4981	-0.1653	-0.0503	0.0099	-0.0252	-0.0054	0.0117	0.3856	-0.4347	-0.1379	1.4508	1.1354	-0.0874	2.715	1.26	0.2634	-0.1588	-0.1635
IL1B	-1.32	107	94.6903	-0.2686	0.0554	-0.9625	-0.0782	0.3143	0.2904	0.0792	0.8298	-0.2463	0.2653	0.1733	0.5559	-0.4955	1.5302	1.1262	-0.268	0.5034	-0.8297	-0.8322	-0.2965	-1.38	-0.6154	0.0521	0.2393	0.6762	0.2396	1.3049	-0.4268	-0.4733	0.5693	-0.846	0.5656	-1.5234	0.3216	0.9061	-0.0594	-0.441	0.1354	-0.2718	-0.4426	-0.2188	-0.1515	0.3967	0.8098	0.2179	0.164
IL1R2	-9.3191	113	100	-0.1434	-0.0649	-0.1925	0.1663	0.3426	0.1364	-0.2143	-0.3013	0.1655	-0.4501	-0.1066	-0.3175	-0.0981	-0.1467	-0.2706	0.0075	0.2871	0.0188	-0.1648	0.1094	0.0463	0.101	0.0567	0.038	-0.2216	0.4922	0.3447	-0.0238	-0.0706	-0.1155	0.0121	-0.3024	0.0065	-0.0591	0.3391	0.0785	0.0799	0.2062	-0.2917	0.0201	-0.1515	0.0603	0.1841	0.0674	-0.242	-0.2274
IL1RL2	-4.5529	113	100	1.5101	0.0778	0.4812	0.4721	0.8549	-0.3925	-1.4535	0.0014	0.2975	-1.4237	0.5407	0.6075	0.327	0.3443	0.2849	0.0366	-0.0864	0.3685	-0.1654	-0.05	-0.0871	0.2377	-0.4501	0.2103	0.5578	-0.1143	-0.4722	0.357	0.9301	0.3473	-0.4124	0.6824	0.3619	-0.1906	0.2011	-0.0223	-0.9656	-0.6606	0.3855	0.097	0.0485	0.3845	0.5945	-0.3892	-1.486	0
IL1RN	-5.6969	113	100	-0.8011	0	-0.2911	0.2639	-0.2193	0.384	-0.0183	0.0721	0.0268	0.9308	0.2385	-0.5995	0.0537	0.1727	1.2926	-0.1023	1.3225	-0.5225	-0.2871	0.1414	-0.1849	0.7051	1.0477	-0.014	0.5231	1.1038	0.9159	-0.6361	-0.2023	0.7183	0.8796	1.4248	-0.2404	-0.0635	0.6021	0.7952	-0.2162	1.0996	-0.6066	-0.6545	0.0395	-0.3063	-0.7576	0.0715	-0.4044	-0.1629
IL2	0.3751	36	31.8584	-0.7945	0.9563	-0.0117	0.7639	-0.1131	0.3479	1.6578	-0.082	1.2781	-0.6322	0.2701	-0.6706	-0.2065	-0.936	1.0437	-0.3281	0.8273	-0.1618	0.5914	0.0956	0.4818	0.9841	-1.2347	-0.0125	1.442	0.8086	-0.3331	0.2854	0.6571	0.96	0.5438	-0.1608	-0.1072	-0.4953	0.4361	0.999	-0.82	0	-1.1466	-1.5713		0.3325	-0.6336	0.4551	0.6513	-0.9397
IL20	0.0091	47	41.5929	-0.0621	0.946	-0.0404	-0.3955	0.9805	0.2999	0.2761	0.2821	0.4105	0.61	0.5602	-0.9566	-0.3268	0.1199	0.6362	0.1276	3.1576	0.1027	-0.3399	-0.2689	-0.4006	1.7078	1.7451	-0.0473	0.2136	1.7094	0.1335	0.5169	-0.0626	-0.5335	0.0084	0.0697	0.4945	0.31	1.1023	-0.0007	0.0848	0.7197	-0.0371	0.526	-0.6799	-0.2805	-0.3643	-0.3822	-0.2495	-0.2181
IL22RA1	-0.2416	84	74.3363	-0.4091	0	-0.0248	-0.0799	0.9423	-0.008	-0.0204	-0.223	-0.6738	-0.5353	-0.1669	0.006	1.6283	-0.8978	0.2223	-0.3707	-0.1365	-0.9822	-0.3558	-0.2417	0.2839	-0.1416	-0.2533	-0.0471	-0.1145	0.0956	0.3093	-0.9914	1.8947	-0.8747	-0.1352	-0.5798	-0.3929	-0.1453	-0.3621	-0.2877	0.1141	0.5024	-0.4206	0.5617	0.1523	-0.0936	1.5289	0.5213	0.219	0.2402
IL24	0.7819	22	19.469	0.06	0.24	-0.0111	0.5506	0.7762	-0.744	0.1684	0.0508	2.5717	0.6941	0.748	-0.5275	0.5191	0.5353	-0.0093	1.065	1.5403	-0.2638	-1.7043	-0.0747	1.0757	0.5108	1.4487	-0.2739	1.0547	2.8565	-0.9493	1.4416	-0.3148	0.8935	0.2637	-0.2542	-0.4025	1.0734	0.2253	-0.0369	-0.102	2.5269	-0.2604	-0.8409	-0.6595	0.5595	0.0979	0	-0.1788	-0.084
IL2RB	0.1098	41	36.2832	0.1727	0.2036	0.2244	-0.2161	-0.1659	-0.0523	0.1246	0.2368	-0.0454	2.0719	-0.4457	-0.1938	0.2572	-0.0708	-0.1376	-0.1589	-0.0624	-0.3362	-0.1429	3.5541	0.0227	0.1587	0.1778	0.286	-0.231	0.4501	-0.3925	0.1948	0.2207	-0.0177	0.4842	-0.4082	0.4674	-0.0995	-0.4499	-0.3024	-0.3637	-0.5531	-0.2221	0.1047	-0.0945	-0.1256	-0.2793	-0.1416	0.5983	0.7065
IL32	-6.8053	113	100	-0.0955	-0.061	-0.8521	0.3529	1.1782	1.0237	1.5493	0.6371	0.6154	-0.13	-0.2575	-0.3347	-0.2611	0.2933	1.0259	0.5314	2.869	-0.0301	-0.7674	0.2185	0.9851	2.6537	0.6093	0.3881	1.1676	2.5996	0.5624	0.5579	-0.8355	-0.1041	1.1305	0.0349	0.0405	1.301	0.8654	0	0.76	1.6703	-0.4365	-0.6915	-1.2231	-0.6072	1.0952	0.7733	0.9357	0.4312
IL33	0.195	29	25.6637	0.0532	-0.0871	0.2613	-0.1645	-0.0727	0	0.4484	-0.1293	-0.2895	-0.3281	-0.0515	-0.3215	-0.0889	-0.0196	-0.5582	-0.3318	0.412	0.0281	-0.1405	0.3674	0.2943	-0.7535	-0.3756	-0.4464	0.1633	0.026	0.0512	1.6227	-0.1632	0.1756	1.0224	0.3781	-0.3826	0.1435	-0.1147	-0.031	-0.0348	-0.0269	-0.1056	0.0708	-0.1327	0.0582	-0.1478	0.0346	0.0097	-0.6075
IL3RA	-1.1346	113	100	-0.3287	-0.2658	0.1728	-0.2187	-0.1156	0.3516	-0.2304	-0.2105	0.3764	-0.3584	-0.0547	0.2418	-0.3697	0.1199	-0.0579	0.1893	0.3192	0.4723	0	-0.1608	-0.5565	-0.1711	-0.0076	0.0452	0.1244	0.7964	-0.4232	0.3086	-0.0087	0.251	0.404	0.1331	0.856	0.2013	0.0317	-0.2194	-0.7746	0.442	-0.4469	-0.4795	0.0184	-0.1172	-0.1389	0.3108	0.072	-0.0241
IL4	0.7082	25	22.1239	0.3937	1.4987	-1.3892	1.103	-2.8862	-1.4268	1.2487	0.131	1.5456	1.8507	-1.378	-0.7378	0.2628	-4.011	1.7766	0.5255	-0.238	0.847	0.9931	0	0.5201	-1.4185	2.2153	1.1313	-0.0257	1.3611	0.3313	2.5134	-0.2767	2.089	-1.5097	0.6245	0.0657	-0.1195	-0.7167	-1.7368	-2.0537	-0.0824	-0.0456	-5.6937	-1.8066	0.0187	-1.5748	-5.6903	1.4936	-2.3042
IL4R	-6.0629	113	100	-0.878	-0.3356	0.2006	0.2735	-0.7866	0.0021	-0.374	-0.1897	0.4031	-0.3469	-0.1121	-0.0208	-0.3471	-0.0607	-0.1175	-0.4069	-0.2629	-0.1117	-0.0884	0.1392	-0.0472	-0.4783	0.2746	-0.0975	-0.4785	0.6572	0.031	0.1183	-0.2965	0.162	0.3844	0.5592	0.1553	0.1816	-0.2735	-0.1048	0.1428	0.118	-0.4836	-0.4738	0.0183	-0.1758	-0.8442	0.2592	-0.2665	0.0338
IL5	0.8072	28	24.7788	-1.8748	0	3.2784	1.0934	-0.2338	-0.6091	-0.7439	-0.0186	1.8266	2.0343	0.5957	-2.0057	-1.2948	-0.8768	2.7571	0.1584	0.7966	1.0533	-1.4823	2.967	-0.2525	-0.0498	-0.6651	-1.2857	0.6305	0.5157	-0.2838	-2.2993	5.5543	-0.105	0.0985	-2.172	1.095	-2.0965	-0.0363	-0.3802	-0.5841	-0.9482	0.0773	0.3314	3.0554	1.0407	-0.6465	0.2513	-1.0317	-0.5586
IL5RA	-6.3089	113	100	0.0027	-0.5489	0.595	0.0846	0.9293	-0.0764	-0.7864	0.3319	0.6407	-0.1578	1.5569	-0.1712	-0.1029	0.4394	-0.8618	-0.3771	1.1662	0	-0.1148	0.0235	0.0099	1.3795	0.8206	-0.0906	-0.4477	0.8553	1.0844	-0.1397	0.2261	-0.8838	0.5849	0.283	-0.0034	0.5048	0.5371	0.1167	0.8477	-0.8626	0.0457	-0.6133	0.4045	-0.0666	0.6735	-0.2063	-0.9242	0.2368
IL6	-3.9281	113	100	-1.7316	0.413	-0.0454	0.7785	0.4529	1.9054	-0.9943	1.2793	-0.4693	0.8452	0.6434	-0.7681	-0.4054	0.2572	0.4129	0	0.9463	-0.6664	-0.5459	1.0753	0.303	0.95	1.4991	-0.6285	-0.1122	2.0539	1.2426	-1.077	0.4473	0.2944	0.8304	1.2614	0.2012	2.2979	2.5129	0.1063	0.0647	1.3987	-1.338	-1.8802	-0.227	-0.1669	-0.9242	2.2696	-1.0352	0.3791
IL7	-5.1356	113	100	-0.4576	0.339	0.9554	-0.1513	-0.8872	0.0655	0.427	0.4964	-0.379	-1.6113	-0.3241	-1.8467	0.7516	-1.26	-0.1338	-0.2056	0.1289	0.0716	-0.0948	0.3139	0.5334	0.3004	0.3087	-0.196	0.2565	0.304	-1.3299	-0.0509	0.2648	-0.854	0.2106	0.4613	0.1572	0.0054	0.8392	-0.4232	-0.6108	0.087	-0.3655	0.4672	-0.3272	-1.6596	-0.5249	-0.5821	-0.3477	-0.9576
IRAK1	-2.5442	113	100	0.4209	0.0854	-0.89	-0.3621	1.2971	0.3869	1.2976	0.0322	0.3758	0.2176	-0.2604	1.6691	-0.5582	2.3128	1.349	0.7748	0.6229	-0.5555	-0.9357	0.5051	-0.4367	0.7702	-0.2997	-0.4922	1.0851	0.539	0.9052	-0.0345	-0.9	0.7122	0.3504	0.4077	-1.1449	0.0916	1.9187	0.6624	0.3558	-0.1199	-0.2695	-0.8463	0.096	-0.0317	0.2473	0.3869	0.5082	-0.1474
IRAK4	-3.6516	113	100	0.5073	-0.8683	-1.0407	-0.782	0.6074	0.2505	0.5902	-0.2389	0.4146	0.3944	-0.7055	2.9522	-0.9406	2.8573	1.839	0.5299	-0.0523	-1.374	-1.1374	0.7789	-0.8339	0.8214	-0.9142	-0.7638	1.2148	-0.4578	0.7212	-0.7655	-0.6956	0.6381	-0.2781	1.1731	-1.3606	0.1468	2.8881	1.0563	0.7524	-0.1404	-0.0341	-0.902	0.4248	-0.3344	-0.495	0	0.1674	-0.1733
ISM1	-5.9132	113	100	-0.034	-0.5319	0.0112	0.5286	-0.8789	-0.7398	0.2254	0.1329	0.1828	-0.1169	-0.2636	0.2216	-0.1027	0.2708	0.2454	-0.3242	-0.1221	-0.2394	-0.1616	-0.6842	0.0572	0.1188	0.1039	0.5856	-0.4549	0.7914	-0.2622	0.0683	-0.2689	0.0882	0.7665	0.2158	0.4683	0.1802	0.036	-0.3836	0.1142	-0.1704	0.1787	-0.6098	-0.1953	0.0909	-0.8824	-0.5565	-0.2138	0.424
ITGA11	-1.6657	113	100	-0.0326	0.0678	-0.2694	-0.2007	0.2032	-0.7148	-0.5722	-0.4902	0.6824	-0.7214	-0.7286	0.2713	-0.163	-0.322	0.5104	0.3381	-0.021	-0.0765	0.0174	-0.158	-0.2432	-0.4116	-0.8526	0.5045	0.0134	0.3287	0.1641	0.3676	0.0047	0.0764	0.7424	-0.4168	-0.099	-0.2877	0.2148	0.0825	0.0545	-0.3442	-0.3764	0.0642	-0.5222	-0.5213	0.1933	-0.3344	-0.4661	-0.0926
ITGA6	-1.3955	113	100	0.1089	-0.1553	0.1205	-0.3327	0.3583	0.2592	0.0597	-0.3482	0.5721	-0.4196	-0.4014	0.9019	-0.2633	0.5788	0.6815	0.6422	0.0915	-0.2881	-0.4418	0.4191	-0.156	-0.009	0.1723	-0.37	1.4409	-0.0653	-0.378	0.5497	-0.1249	0.0925	-0.1899	-0.0738	-0.2459	-0.3595	-0.3687	0.4146	0.0638	0.6918	-0.3895	-0.1294	0.427	-0.1142	0.2616	0.3272	0.2805	0.0529
ITGB6	-4.2907	113	100	-0.628	-0.4975	-0.8819	0.0379	0.4569	-0.4433	-0.3551	0.1265	0.1432	0.0347	-0.3868	-0.4065	-0.8661	-0.2464	-0.3371	0.3073	1.3988	-0.0309	0.3076	0.1831	-0.1628	0.4126	-0.0172	0.1929	-0.0133	0.8559	-0.2434	0.582	-0.5753	-0.1135	0.2533	-0.141	0.347	-0.3467	0.611	-0.0958	-0.9802	0.1849	-0.5105	-0.1081	-1.0736	0.3062	0.2486	-0.2175	-0.2184	0.1861
ITM2A	-4.2661	113	100	0.0301	-0.1747	0.0992	-0.3285	0.0352	0.4955	0.3934	0.9466	-0.0806	-1.9236	-0.1134	0.1774	-0.6741	-0.7752	-0.8411	-0.9	-0.4302	-0.7052	0.3435	-0.3967	0.1078	0.0531	-0.3462	-0.0563	0.3512	0.3195	-0.5366	-0.1051	-0.2411	-0.1007	0.9793	0.0685	0.1533	0.646	0.3584	0.4068	-0.1846	-0.4979	0.2926	-0.1465	-0.2171	-0.275	-0.2706	0.4161	0.2807	0.8635
JCHAIN	-3.3864	113	100	-0.6659	0.3414	0.3134	-0.1504	0.229	0.8397	0	0.3382	-0.6847	-0.254	0.2649	-0.2205	0.0785	0.0368	0.1333	0.0179	-0.7583	-0.641	-0.0129	-0.1307	1.0488	0.9279	-0.0102	-0.7873	-0.3091	0.9532	0.3491	-0.5214	-0.5262	-0.2457	-0.123	-0.1578	0.6468	0.3883	-0.0646	0.3788	-0.175	0.4554	-0.7667	-0.0097	0.1316	-0.2154	0.3247	0.7118	-0.1016	0.7178
KLRB1	-9.2995	113	100	-0.0693	0.037	0.0647	-0.1003	-0.5905	-0.1045	0.0235	-0.1879	-0.1923	-0.3288	-0.5766	-0.004	-0.1542	-0.9373	0.1169	0.1465	-0.1776	0.2062	-0.0068	-0.7382	-0.1954	0.0752	0.224	0.0749	-0.2327	0.5989	-0.2863	-0.4695	0.1636	0.1066	0.6303	0.6519	-0.2313	-0.5035	-0.4831	0.1043	-0.297	0.3172	0.1738	0.0256	-0.0004	-0.113	-0.3169	0.0103	-0.2721	-0.2551
KLRD1	-8.7002	113	100	-0.0983	-1.0259	0.5562	0.1204	-0.9443	-0.1925	-0.8239	-0.556	-0.7249	-0.679	-1.0753	0.0006	-0.2509	-0.1853	0.8634	-0.2688	0.1218	-0.5031	0.2742	-0.6537	-0.5638	-0.0593	0.5161	-0.3469	-0.1383	-0.0077	-0.1494	-0.8709	0.5552	-0.2432	0.7344	0.181	-0.603	-1.0758	-0.7234	-0.2261	-0.6897	0.1155	0.2244	-1.1047	0.9434	0.8269	-0.6018	0.3408	-0.3973	-0.2768
KRT19	-3.6978	113	100	-0.7505	0.6724	0.7541	0.0344	0.5568	0.9809	0.1316	0.8242	-0.0074	-1.223	-1.3262	0.7632	-0.6056	1.8925	-0.8609	0.4362	0.3937	-1.1315	-0.0781	0.4605	-0.5125	0.3009	-0.8705	0.2956	-0.2751	1.2867	0.7357	-0.185	-0.3738	0.0512	0.1597	-0.2631	-0.5853	0.5258	-0.8666	0.4333	-0.386	1.6279	-0.1374	0.0809	0.6793	-0.3733	0.2987	-0.2206	0.1037	0.6092
KYNU	-9.4079	113	100	-0.567	0.0077	-0.3159	0.3728	0.6891	0.5135	0.4388	-0.3592	0.3145	0.409	0.6725	-0.4458	-0.2486	-0.4945	0.5586	0.457	1.7172	0.5569	-0.7889	0.2121	0.5092	1.5018	0.368	0.1603	0.3214	1.1678	-0.0206	0.7396	-1.0301	-0.1057	0.4277	0.2135	0.7247	-0.1854	1.2095	-0.0125	0.1149	1.3051	-0.6408	-0.562	-0.4873	-0.0789	-0.3905	-0.2291	0.1273	-0.2663
LAIR1	-7.05	113	100	-0.8433	-0.2364	0.0399	0.2372	-0.6429	-0.0109	0.1093	-0.2687	-0.2254	-0.3362	0.3549	0.5016	0.1731	0.2286	-0.1547	-0.1998	0.0102	-0.7726	0.1882	0.1035	-0.159	0.1456	-0.3827	0.3468	0.2481	0.6921	-0.3437	-0.44	-0.5249	-0.0765	0.3133	0.4904	0.1325	0.6572	-0.1122	0.1912	-0.2145	0.7505	-0.9723	-0.2882	0.1297	0.3269	-0.577	0.1824	-0.0664	-0.1966
LAMA4	-6.5895	113	100	0.0397	-0.7923	-0.163	-0.3204	-0.0621	0.1277	0.6061	-0.3003	0.2364	-0.6236	-0.3681	-0.0323	-0.0726	0.6521	0.4921	-0.1754	0.2665	-0.1651	-0.0428	-0.2825	-0.2262	-0.2506	-0.2124	0.0737	-0.084	0.032	-0.4691	0.0803	-0.4663	0.2636	0.7314	0.6415	-0.3285	-0.6319	0.2044	-0.075	0.0203	-0.3723	0.1895	-0.6098	0.2283	0.0296	0.1515	0.8688	0.256	0.0432
LAMP3	-8.7952	113	100	-1.4904	-0.7677	0.2592	0.4664	1.0132	0.5176	-0.1367	0.8353	0.5445	0.1443	-0.0174	-0.3069	0.2266	-0.6104	-0.0231	0.3469	1.1327	-0.1338	-0.0282	-0.2302	-0.4516	0.6188	0.2684	-0.6347	0.1958	1.4985	-0.6497	0.1651	0.3986	-0.4193	0.5089	-0.1035	2.1257	0.9396	-0.0536	0.3823	0.0374	0.9704	-1.388	-0.9011	-0.0505	0.16	1.1205	0.0155	-0.4642	0.6601
LAP3	-0.7767	88	77.8761	-0.8571	-0.3326	0.395	-0.6995	0.4694	0	0.0702	-1.4561	-1.7632	0.2518	-0.4848	0.199	-0.2043	0.8467	0.492	1.242	-0.1782	0.3229	-1.1299	0.2319	0.0576	0.362	0.6938	-3.1274	1.202	0.6421	0.0553	-1.8571	-0.4374	-0.2875	-0.1107	0.8996	0.317	-0.6759	1.2209	2.4445	0.2171	0.517	-0.5582	-0.7249	-0.2713	0.1299	-1.2615	-1.359	-0.0793	-0.9908
LAT	-5.7111	113	100	-0.3441	-0.4573	0.2646	-0.0086	0.1312	-0.1067	0.4191	0.0488	0.184	-0.3405	-0.1484	0.1946	0.1733	-0.0387	0.3856	0.1595	-0.3635	0.0119	-0.4079	0.1865	-0.2723	0.2432	0.0849	-0.0362	-0.0416	0.1847	-0.5381	-0.0321	-0.9128	0.0739	-0.151	-0.0636	0.0342	0.3569	0.484	0.4585	-0.2759	0.17	-0.3007	-0.848	0.7163	0.2778	-0.3126	-0.034	-0.2123	-0.2801
LGALS4	-7.8913	113	100	-1.1178	0.1558	0.5747	0.1588	0.279	1.0678	0.4707	-0.0545	-0.1502	-0.3242	-0.953	0.7402	-0.5544	-0.2156	-0.71	-0.3781	-0.0783	-0.6835	-0.3419	0.2195	0.7284	0.4966	0.6176	-0.1406	-0.4915	1.5165	-0.47	0.4259	-0.4811	-0.3722	-0.4234	0.4193	0.4756	-0.2787	-0.1153	0.6849	0.1702	1.0073	-0.7001	-0.3381	0.2188	-0.0494	0.5916	0.816	0.0623	0.264
LGALS9	-6.7429	113	100	-0.9815	-0.4488	-0.0258	0.3233	-0.0367	0.5373	0.2519	0.1049	0.0566	-0.0955	0.0524	-0.3212	-0.3671	0.1906	0.1409	-0.1296	0.9853	0.0431	-0.5444	-0.3881	0.347	0.127	-0.0041	-0.3835	0.0457	0.5319	-0.7679	-0.2796	-0.4513	-0.1179	0.1582	0.3775	0.5132	-0.4393	0.3188	0.1476	0.0334	0.5013	-1.146	-0.1743	0.0519	0.1783	-0.3474	0.5414	0.0499	0.0892
LGMN	-8.434	113	100	-0.4485	-0.4554	-0.0959	-0.2331	-0.5103	0.4826	0.0426	0.2283	0.4535	-0.5069	-0.0378	-0.7551	-0.0238	-0.4833	0.2304	-0.044	0.0009	-0.1135	-0.6393	-0.0293	0.1881	0.1608	-0.1416	0.2133	-0.1314	0.3067	-0.3079	-0.556	0.1646	0.0084	-0.1384	0.3613	-0.0287	0.0381	0.3283	0.0882	-0.2572	0.2948	-0.4472	-0.4283	0.1164	-0.0825	-0.346	0.8	-0.1374	-0.1385
LHPP	-7.452	113	100	-0.9349	-0.8818	-0.9053	-0.4177	1.507	0.4785	-0.2738	0.1745	-0.1388	-0.7172	0.5968	0.7084	-0.2395	2.7853	0.6601	0.1898	0.6324	-0.3509	-0.7127	0.6256	-0.2255	1.6411	-0.7352	-1.1774	0.7064	-0.4263	-0.5272	0.1611	-0.9335	0.6837	0.3053	0.1522	-0.0312	-0.2122	0.1662	-0.4046	-1.4912	0.411	-1.3151	0.0178	-0.7613	-0.2619	0.7161	0.2064	-0.2779	0.1499
LIFR	-6.5342	113	100	-0.0633	-0.4601	0.318	-0.0616	-0.018	0.1677	-0.643	-0.3813	0.1106	-0.7163	-0.455	0.0946	-0.2788	0.0971	0.0206	-0.3239	-0.0614	0.2689	0.0224	0.1728	-0.3227	-0.4093	-0.2447	0.4387	-0.2679	0.2404	-0.3177	0.2197	0.0621	0.0154	-0.011	-0.0228	-0.0815	0.0393	0.093	0.1607	-0.4227	-0.1096	-0.06	-0.6049	0.3307	0.2269	-0.2014	0.2168	-0.5981	-0.2228
LILRB4	-2.7515	113	100	-0.3888	-0.5535	0.597	0.3226	-0.3142	0.1975	0.1972	-0.1997	-0.6195	-0.2447	0.0388	-0.5121	-0.0272	-0.6989	-0.1221	-0.4242	-0.0144	-0.5325	-0.5628	0.5423	0.0055	0.1151	0.1096	-0.0905	0.3884	0.5517	-0.6266	0.0651	-0.6745	-0.3325	0.2045	0.5759	-0.3071	0.6029	0.1592	0.3265	-0.6644	0.4713	-0.446	-0.4074	0.0381	0.4776	-0.4928	0.4833	0.0031	-0.1136
LRRN1	-4.6896	113	100	-0.0296	0.0536	-0.3044	-0.2648	0.0106	-0.3995	0.4326	-0.6921	-0.5096	-0.0503	-1.1512	-0.5932	0.558	-0.37	-0.3507	0.6017	0.4813	0.2438	-0.2819	0.7108	-0.0228	0.188	-0.2807	-0.3344	0.3932	-0.222	-0.427	-0.3701	-0.7068	-0.2549	0.0285	-0.7373	-0.1062	-1.5607	0.2852	0.4601	-0.0871	0.0565	-0.229	0.3035	-0.3842	-0.2015	0.1114	-0.2756	0.2293	-0.6091
LSP1	-6.4638	113	100	-0.2224	0.1557	0.4051	0.0023	-0.631	-0.0961	0.0126	0.3102	0.4538	0.5436	0.1036	-0.0933	-0.1215	0.1998	0.9872	0	0.2735	-1.2041	-0.4266	0.6586	-0.7548	0.4852	-0.1964	0.1388	0.8409	-0.204	0.6928	-0.2612	-0.4115	0.57	0.2739	1.0018	-0.7361	0.4028	0.4776	0.6289	0.3078	1.0498	0.1139	-0.1765	0.8506	-0.4206	-0.1767	-0.248	0.2636	0.0057
LTA	-4.5458	113	100	0.2572	-0.2646	0.2524	0.1134	-0.4623	0.1798	0.4222	-0.5113	-0.7869	-1.4971	0.2302	0.3219	0.3548	0.3907	0.3575	0.0188	0.0015	0.2629	-0.5096	-0.0758	-0.305	0.0337	0.0768	-0.0198	0.5691	0.0999	-0.0163	0.3267	0.2475	0.6533	0.4658	0.3731	0.166	0.3589	0.349	0.2443	0.2618	0.1337	0.2386	-0.343	-0.0841	0.0069	-0.5757	-0.3021	0.0323	-0.6173
LTBR	-7.2196	113	100	-0.1881	-0.1772	-0.0744	0.2386	-0.318	0.0374	0.3232	-0.0102	0.2608	-0.1434	-0.1704	-0.1643	0.5946	0.0677	-0.5603	-0.177	0.5325	-0.3036	0.1663	-0.1573	0.0224	-0.1717	0.8559	0.007	0	0.8426	-0.2941	-0.4231	-0.1069	0.0852	0.5465	-0.1643	0.1675	1.0612	-0.0718	-0.1402	-0.0318	-0.0128	-0.2573	-0.1708	-0.0776	0.1558	-0.3126	0.1108	0.0997	0.0461
LTO1	-0.2352	74	65.4867	1.151	0.4554	-0.065	-0.2249	-0.2086	-1.1431	0.8058	0.2112	-0.3456	0.0796	-0.4241	-0.6051	0	0.0781	-0.2434	-0.3024	0.3936	-0.1883	-0.8918	0.1205	0.4143	0.0385	-0.354	-1.9638	-0.0699	0.3199	0.3959	-0.1395	-0.5913	0.5682	-0.2354	0.0191	2.8185	0.082	-0.3608	-0.5394	-0.3517	-0.2143	0.2429	0.0621	-0.3674	-0.4566	-0.1946	-1.0612	0.4108	-0.2419
LY6D	-5.7519	113	100	-0.2742	-0.4719	-0.2281	-0.0013	0.5675	1.1684	0.2753	-0.1522	-0.3286	0.1568	0.1518	-0.9419	1.0531	-0.3828	-0.3409	-0.6131	1.868	-0.4008	-0.1658	-0.067	0.7068	2.0219	1.7633	-0.4459	-0.2298	2.462	1.1453	0.2682	-0.2289	-0.181	0.9566	0.2342	0.0373	1.5539	0.7391	0	0.5594	1.8405	-0.8548	-0.2774	-0.5548	-0.411	-0.0643	1.0402	0.1844	-0.143
LY75	-6.1818	113	100	-0.2351	-0.2683	-0.5787	-0.9352	-0.1232	0.5712	0.1969	-0.4222	0.8084	-0.7953	-0.8009	0.5353	-0.9859	-0.3769	0.1812	0.0888	0.425	-0.0341	-0.2046	-0.6696	-0.692	0.3623	0.0943	-0.0693	0.1118	0.5374	0.0496	0.4408	0.1421	-0.062	0.5958	-0.0508	0.0352	0.2813	0.4078	-0.6475	-0.4585	0.5684	-0.2724	-0.3503	-0.5613	-0.8562	-0.191	0.2587	0.0253	0.0187
LY9	-7.0345	113	100	0.1057	-0.324	0.2402	0.0022	0.2375	1.1001	0.1179	-0.1722	-0.2959	-0.4488	0.0672	-0.3538	-0.2745	0.0016	0.2656	-0.1966	1.2397	0.1919	0.2038	0.137	-0.1126	0.0543	0.0002	0.5235	0.1362	0.5173	-0.2125	-0.6497	0.206	-0.6387	0.4672	-0.1183	-0.4807	-0.4599	0.4401	0	-0.2308	-0.3364	0.1762	-0.3787	0.2357	0.053	0.2418	1.0854	-0.1222	-0.1146
MANF	-3.3287	113	100	0.8637	-0.3889	-0.1872	-0.5459	0.5972	0.7387	1.0644	-0.1754	-0.0951	-0.3241	-0.1494	1.194	0.4156	1.6832	0.664	0.6761	-0.4609	-0.6306	-1.2385	-0.0303	0.6278	-0.4527	0.1447	0.2746	0.3055	-0.3692	0.6141	-0.7905	-0.7929	0.4384	-0.5765	0.5962	-2.0118	-0.6318	0.5556	0.9905	0.0165	-0.6953	0.7777	-0.7537	0.6522	0.0115	-0.2921	1.1139	0.8333	-0.1246
MAP2K6	-3.3653	113	100	1.2421	-0.1188	-1.4995	-0.4916	2.8509	1.6677	1.7251	0.3883	1.7496	1.4986	-0.3945	2.2854	-0.8381	3.8442	2.5562	3.3456	0.4674	-0.5665	-1.1195	-0.2061	-1.0649	0.7444	0.1844	-1.0834	1.108	-0.023	2.7418	-0.1736	-1.1605	0.8362	0.8258	0.2285	-1.0075	-0.3282	1.7528	0.9649	1.4176	0.2676	0.2147	-0.7353	-0.1925	-0.0772	1.2063	1.2941	1.3031	0.5339
MAPK9	-2.968	113	100	-0.3929	-0.6681	0.0366	-0.306	0.1182	0.2463	0.1684	-0.2051	-0.2788	0.1089	-0.3876	0.0509	-0.665	0.8616	-0.8334	0.1657	0.6603	-0.4132	-0.2352	0.3971	-0.2567	0.9543	-0.2432	0.0462	-0.0824	0.7666	0.2455	-0.0085	-0.6732	-0.1627	0.3603	0.4318	0.1866	-0.3168	0.0233	0.0869	0.1678	0.1737	-0.3456	-0.5255	0.1044	-0.1557	-0.2354	0.0645	-0.0987	0.2346
MATN2	-8.024	113	100	0.3183	-0.3855	-0.196	0.058	0.3915	0.3895	-0.2465	-0.1477	0.1248	0.0872	-0.1773	0.2311	0.2953	0.3262	0.3098	0.0497	1.2036	-0.41	-0.0996	-0.1829	-0.2457	0.2369	0.439	0.2628	0.3499	1.3673	-0.7164	0.3491	-0.4312	0.3695	0.2435	-0.1953	-0.1179	1.1033	0.953	0.0564	-0.5394	0.1004	0.3238	-0.582	-0.0682	0.0536	0.4139	0.0921	-0.549	0.0698
MEGF10	-9.019	113	100	-0.3788	-0.6196	-0.3738	-0.2311	-0.1291	-0.3774	-0.1785	0.0887	-0.4795	-0.8757	-1.1728	-0.2295	0.1807	-0.1342	-0.4373	0.8293	0.7013	-0.041	0.7663	0.4153	-0.5774	-1.0189	-0.8622	0.4999	-0.0094	0.4657	0.0335	-0.5056	-0.0918	0.7832	0.6411	-0.4983	-0.5201	0.1883	0.4374	0.7994	-0.6484	0.3426	-0.3879	-0.6743	-0.1856	0.0274	-0.112	-0.2091	-0.1506	0.1674
MEPE	-8.8274	113	100	0.251	0.0395	-0.2915	-0.6859	-0.6457	-0.8573	0.1038	-0.4906	-0.0139	-0.4377	-0.4327	0	0.3372	-0.1958	-0.2699	0.1366	0.0147	0.1156	-0.0209	0.1825	-0.1241	-0.2825	-0.4456	-0.2499	-0.0259	0.1682	-0.2007	0.0385	-0.087	0.4884	0.1941	0.0789	-0.0404	-0.1707	0.1369	-0.2707	-0.0239	-0.5243	0.0748	0.0413	-0.0037	-0.417	-0.3969	-0.3923	0.0942	-0.143
MERTK	-8.4053	113	100	-0.5865	0.0873	0.1197	0.341	-0.0987	-0.2509	-0.1279	-0.1504	0.2189	-0.0225	-0.0642	-0.012	-0.3523	-0.4739	-0.4273	-0.0645	-0.3803	0.1753	-0.4838	0.3225	0.1968	-0.1162	0.0105	-0.4882	0.0773	-0.0023	-0.1379	-0.153	-0.2624	-0.46	-0.0462	0.1961	0.378	-0.3834	-0.3272	-0.0025	0.5967	-0.0422	-0.007	0.058	0.0574	0.4433	-0.0455	-0.1058	0	-0.1986
METAP1D	-0.886	111	98.2301	-0.1685	-0.3662	-0.1303	-0.0631	-0.0053	0.1478	-0.1039	-0.2895	0.2503	0.3801	0.803	0.8262	-0.8173	2.5087	0	1.3336	0.1728	-0.0854	-0.2065	-0.1009	0.3009	0.7665	-0.3022	-0.3947	-0.1331	0.1865	0.3807	-0.4504	-0.6979	0.4171	1.4618	0.3948	0.1769	-0.3315	0.3172	-0.0314	-0.126	0.317	-0.6387	-0.3337	-0.1369	0.1393	-0.2205	-0.4568	-0.1224	0.6358
MGLL	-3.5075	113	100	1.1554	-0.2611	-0.8308	-0.5084	1.213	0.4984	0.9135	0.076	1.5697	-0.069	-0.4301	2.0925	-0.6405	2.1557	1.8293	0.8888	0.5052	-0.821	-0.6489	0.1997	-0.5135	-0.1205	-0.4326	-0.5306	0.833	-0.109	0.4093	-0.6036	-0.1552	0.4636	0.0432	0.7238	-0.7374	-0.3823	2.2124	1.0249	1.2311	-0.0231	0.5062	-0.1791	0.7339	0.1451	-0.0936	0.5439	0.6116	0.4877
MGMT	-4.4363	113	100	0.0454	-0.4741	-0.4034	-0.8241	0.5094	1.4398	-0.416	-0.1336	0.8192	0.1938	0.3601	1.81	-1.1802	2.1742	1.6131	0.5153	-0.2333	0.1673	-0.861	-0.5459	-0.3231	0.8645	-0.6946	-0.9319	1.1085	1.0019	0.5915	0.1691	-0.9125	-0.1779	0.0202	0.7166	-0.5581	-0.97	2.9638	0.9763	0.6775	0.0912	-0.7037	-0.785	0.2737	-0.4194	-0.5253	1.067	0	0.1494
MICB_MICA	-5.2282	107	94.6903	-0.9944	1.2696	0.3417	1.0803	0.0714	-3.3631	-0.1445	-4.4861	-4.6668	-0.4418	-0.5278	0.0208	-4.8325	-0.4205	1.1152	-5.115	-4.7574	1.3913	-5.2605	-1.5746	0.8146	-0.3248	0.6607	0.6911	0.157	0.3231	-4.593	0.7539	-0.8758	0.4881	0.18	1.5747	0.3751	-0.5061	0.2122	0.34	-0.6586	0.4573	-0.7656	1.2086	0.3943	0.7818	-0.2979	-4.728	-0.2698	-5.6541
MILR1	-3.222	113	100	-0.0287	-2.0049	0.5741	0.0842	-0.303	0.3338	-0.4907	0.2623	0.8148	-1.2739	0.4225	-0.0336	0.0274	-1.0434	-0.5427	0.0959	-0.4646	0.1687	0.6456	-1.1242	-0.6725	-0.3371	-0.4099	0.1161	0.3586	-0.2292	0.5168	-0.0268	0.4674	0.1118	1.1457	0.5631	-0.1889	-0.3567	0.0373	0.2883	-1.3334	0.7259	-0.4609	-1.508	0.2693	0.3477	-0.2654	0.44	-0.6751	0.0528
MLN	-4.8677	113	100	-0.5638	1.0301	0.6474	0.8689	1.3474	0.0631	-0.726	2.095	-1.8604	-0.408	-0.45	-0.2014	0.4174	-1.3506	-0.0274	0.2224	-0.7949	-0.9478	-0.5737	0.0217	-2.0721	0.7664	1.8152	-0.4575	0.8385	1.9372	-0.7648	-1.0697	-0.998	-1.7421	-0.2745	1.0056	-0.7758	0.5329	0.4884	0.7529	-0.7017	2.5292	-0.5997	0.6514	0.8681	0.5239	1.0842	1.1315	-0.4016	1.1814
MMP1	-10.5682	113	100	0.2841	-1.8353	0.278	0.6831	0.1639	-0.1525	0.6568	0.3461	-1.6547	-0.1597	-0.3479	-1.6078	0.2616	0.5375	0.2432	-0.4162	-0.1141	0.1488	0.2601	-0.0875	0.6071	-0.5243	0.5948	-0.9459	-0.3171	0.3936	-1.6177	0.1586	-0.1786	-0.275	0.665	0.6313	-1.3805	0.6757	0.3698	0.0897	0.6255	-0.2839	0.2644	-2.1111	0.4927	0.8119	0.0768	-0.0431	0.2604	0.0624
MMP10	-5.8584	113	100	-0.8801	0.7338	-0.5624	0.3795	0.1945	-1.0826	0.7338	0.2686	0.919	-0.0019	0.1289	-0.605	0.3929	0.8382	-0.7069	0.0592	0.555	-0.7448	0.5762	0.0533	-0.5519	-0.0455	0.4114	3.0225	0.108	0.8545	-0.3055	-1.0781	-0.2684	-0.1083	0.0923	-0.488	0.3736	0.3976	0.0929	-0.7763	0.3139	-0.6662	0.5011	0.1124	-0.6363	-0.3059	0.0815	-1.0322	0.4606	0.1073
MPIG6B	-7.1132	113	100	1.1146	-0.392	-0.673	-0.7788	1.8137	0.8448	1.182	0.0732	1.6371	0.7807	-0.3848	1.7505	-0.1586	2.3934	2.0231	1.9462	0.0486	-0.4381	-0.2797	-0.0746	-0.4422	-0.4747	0	-1.0965	0.529	-0.0242	1.8753	-0.7367	-1.1932	0.4984	0.4956	0.4232	-0.9991	-0.4772	1.2912	1.0478	1.0508	0.0417	-0.087	-0.5781	1.0415	0.4565	0.7467	1.0951	0.9449	0.5319
MVK	-2.9958	113	100	-0.3778	-0.5263	0.1338	0.7466	-0.2002	-0.154	0.4845	-0.9321	0.1124	0.5201	-0.2514	0.235	-0.5779	0.2321	0.6784	0.1335	0.5504	0.0812	-0.9466	0.4365	0.4277	0.9069	-0.5182	-0.217	0.164	0.2421	0.9639	0.3179	-1.5528	0.3294	-0.0149	0.7224	-0.3302	-0.755	1.6153	0.5329	0.1966	0.602	-0.4265	-1.0102	0.4751	0.6855	-0.5661	-0.4268	-0.2084	-0.3895
MYO9B	-1.0106	109	96.4602	0.4858	-0.5292	-0.4789	-0.0235	0.167	0.1325	0.5398	-0.1133	1.5699	0.2773	-0.0068	0.9402	-0.6597	1.6748	1.2369	0.6403	-0.0157	-1.184	-0.4485	-0.07	-0.0454	0.8278	-0.8778	-0.0544	0.7457	-0.0959	0.9993	-0.3382	-0.4882	0.1337	0.1129	-0.0617	-0.5293	0.2809	1.0442	0.8947	0.0852	0.328	0.3475	-0.1847	0.2735	-0.0757	-0.3293	0	0.2228	0.1735
MZB1	-8.1367	113	100	-0.5936	-0.7578	0.2124	-0.3556	0.4381	1.1171	0.1058	0.0318	-0.4186	-0.0962	0.5077	-1.1104	0.7505	0.309	0.3906	0.1054	0.2486	-0.2827	0.7187	-0.5147	0.3679	-0.0233	0.779	-0.1675	0.0296	1.2144	-0.1422	-0.9749	0.8774	-0.8194	-0.7864	0.2182	-0.7142	0.4523	0.3234	0.3327	-0.6926	-0.2752	-0.6397	-0.585	0.3768	-0.5422	0.475	1.2073	-0.0112	-0.0891
NBN	-4.269	113	100	-0.6301	-0.0035	-0.5598	-0.2063	-0.5772	0.426	0.3798	0.3698	0.337	1.1061	0.1974	-0.4343	0.1763	0.7952	0.8577	0.1923	-0.0793	-0.7459	-1.0615	0.268	-0.5669	2.0724	-0.1371	0.0573	1.3945	-0.4536	1.5792	-0.0557	-0.9489	1.1327	0.1143	0.8025	-0.2347	-0.1207	0.3655	0.3689	-0.9022	0.61	-0.741	-0.0393	-0.7928	-0.6903	-0.2744	-0.1197	0.4784	-0.0806
NCF2	-8.1749	113	100	-0.0837	0.152	-0.4375	-0.0082	-0.5648	0.0145	0.5723	0.406	0.5635	1.1288	0.3336	0.0322	-0.1228	0.9464	1.3241	0.3985	0.7022	-1.877	-1.046	0.7037	-1.8223	1.3403	-0.4383	0.4601	1.6171	-0.2878	1.8038	-0.5081	-0.5967	1.1506	0.6263	1.5578	-1.7748	0.5296	0.7746	0.99	0.3692	1.1873	0.107	-0.5084	0.8935	-0.746	-0.0827	-0.7087	0.6027	0.0922
NCK2	-1.3662	113	100	0.9479	0	-0.611	-0.294	0.5222	0.1184	0.7168	-0.1618	0.3159	0.0909	-0.0902	2.7991	0.1503	2.5742	1.5938	-0.202	0.2713	-0.6237	-0.456	0.2675	-0.4746	-0.3769	-0.1277	-0.6452	0.8935	0.0366	0.1966	0.0722	-0.0345	0.4224	-0.273	0.9334	-0.6044	0.2458	2.2314	0.8458	1.0101	-0.0363	0.6637	-0.0952	0.2499	-0.1444	-0.3237	0.2526	0.4991	-0.0086
NCLN	0.3711	28	24.7788	0.0785	0.2649	0.5822	-0.0427	-0.1003	-0.486	2.5589	-1.3844	0.1167	-0.1785	-0.2504	-0.744	-0.2525	-0.0949	0.1171	0.838	0.0039	1.2095	-0.176	0.3552	1.7722	0.5137	1.5697	-0.209	2.2271	0.1283	-0.4057	0.6266	-0.1479	3.2787	-0.0473	0.6142	-0.4105	0.0443	-0.1015	0.288	-0.31	-1.0496	-0.3627	-0.0509	0.6887	-0.1527	0.0593	-0.0117	3.0399	-0.6375
NCR1	-3.1209	113	100	-0.2317	-0.142	0.0139	0.1149	-0.3369	-0.3856	0.1939	-0.0286	-0.2805	-0.3044	-0.6582	0.1455	0.1845	-0.7472	-0.4937	0	0.1699	0.1135	0.8694	-0.3732	-0.3896	0.3132	0.1644	0.2888	0.2868	0.6454	-1.0666	-0.1396	0.0052	0.5768	0.8778	0.3051	0.524	0.6414	-0.1782	-0.019	0.1168	0.3534	-0.1936	-0.294	0.0395	0.1714	-0.4053	-0.3593	-0.0455	0.0401
NELL2	-5.1388	113	100	0.6425	-0.7635	-0.0508	-0.0315	0.3078	-0.1633	1.0365	-0.2711	0.1381	-0.0946	-0.3009	-0.1976	-0.1896	0.5979	-0.2521	0.1403	0.754	-0.0863	-0.1294	0.1139	0.8124	0.2401	0.1244	0.4806	-0.417	0.5663	-0.0611	-0.4232	-0.1388	0.2531	0.4946	-0.0911	-0.1479	-0.0264	-0.2038	0.1013	0.2469	-0.4142	0.4739	-0.4945	-0.0142	0.0046	0.2906	-0.0949	0.7234	-0.0045
NFASC	-0.0883	68	60.177	-0.7403	-0.4126	0.0486	0.5889	0.286	-0.1284	0.2371	-0.1032	0.3057	-0.045	0.0627	0.1063	-0.0936	0.1139	-0.216	-0.2199	-0.1215	0.1474	0.077	-0.2414	0.2917	-0.2275	-0.0822	-0.1146	0.0456	0.1918	-0.0076	0.5089	-0.3413	-0.0113	0.4005	-0.3184	-0.0669	-0.1935	-0.2947	-0.4167	0.4632	0.0657	-0.6555	-0.3264	-0.0855	0.4747	0.6188	0.2171	0.0761	0.0122
NFATC1	-3.1123	113	100	0.8123	-0.4732	-1.1412	-0.9245	1.308	0.4742	0.4077	-0.1416	0.7164	0.0509	-0.1857	2.8854	-0.6296	2.6007	1.4579	0.8713	0.3	-0.6568	-1.0603	0.2886	-0.5767	0.2066	-0.3844	-0.9421	1.0082	-0.2774	1.2046	-0.0745	-0.522	0.3345	0	0.6754	-0.9447	0.0621	2.2784	0.772	1.2201	-0.0375	0.2039	-0.7374	0.0685	-0.3803	-0.2311	0.3875	0.2619	0.2614
NFATC3	0.3108	30	26.5487	-0.215	-0.4945	0.3526	0.662	-0.3248	0.3373	-0.4915	-0.3042	0.3979	-0.1725	0.5943	0.2344	-0.5395	-0.3032	-0.1213	0.605	-0.3456	1.2764	-0.2743	0.2838	1.4594	0.2686	-0.1025	-0.5295	0.1123	0.2765	-0.3795	0.1057	-0.3635	-0.5575	-0.5288	-0.575	1.0386	0.0364	0.5334	-0.5663	-0.5307	0.7696	-0.2364	-0.7879	-0.0083	0.0254	0.0118	-0.3726	-0.4676	0
NME3	-6.6083	113	100	0.1401	-0.664	0.0262	-0.3495	0.0473	0.1676	0.332	-0.4284	-0.4738	-0.7175	-0.787	-0.9859	-0.5712	-0.2877	-0.7372	-0.439	0.0003	-0.2574	-0.5356	-0.155	-0.5041	-0.5966	-0.9794	-0.0706	-0.5477	0.6902	-0.3696	-0.7814	0.0831	-0.6612	-0.2113	-0.4401	-0.5476	-0.5281	0.1933	-0.0913	-0.4343	-0.2526	0.6568	-0.1351	0.922	0.5226	0.4855	0.6167	0.6884	0.0624
NPPC	-6.4684	113	100	0.0013	-0.6551	-0.0905	0.6291	-0.4367	-0.6093	0.9649	-0.1305	0.6885	-0.4472	-0.3972	-0.1316	0.5423	-0.587	-0.5545	0.5002	0.1538	0	-0.0942	0.3107	-0.4766	0.4664	-0.3869	-0.773	-0.265	0.5843	0.1071	0.1283	-1.1132	0.9267	1.6628	-0.2737	0.2518	-0.7364	-0.1451	-0.4106	-0.0808	-0.8279	0.4365	-0.2592	-0.3194	0.8711	-0.3539	-0.1869	0.8919	0.2219
NRTN	0.3203	32	28.3186	0.1621	0.8293	0.1431	-0.1677	-0.7736	0.8533	0.3369	-0.2307	-0.4746	0.4993	-0.2798	0.8395	-0.2687	0.8444	-1.8087	0.3361	0.4196	-0.7164	-0.3914	0.4778	-0.2954	-0.6941	-0.0765	0.3686	-1.1093	1.1123	0.4916	-0.1133	0.1084	0.2061	0.8339	0.5941	-0.0945	-0.3871	0.6101	0.2676	0.0689	0.029	0.4145	-1.021	-0.2403	-0.0721	-0.5267	-0.0546	0.4646	-0.3504
NT5C3A	-4.1851	113	100	0.1955	-0.4839	-1.8657	-0.8355	1.359	0.1644	0.2811	-0.2253	1.1436	0.3422	-0.0731	3.0798	-0.6522	2.6231	1.8252	1.4433	0.1167	-0.5591	-1.1272	0.6553	-1.7239	1.3851	-1.4335	-1.3193	1.4683	-1.2719	1.1849	-0.469	-1.4398	0.4328	0.5121	0.7447	-0.2482	-0.8183	2.0263	0.5246	0.3944	-0.4638	-0.6583	0.3647	-0.1959	-0.0046	0.1374	-0.5002	0.9028	-0.1311
NTF3	-3.5885	113	100	-0.2285	-0.3096	-0.0811	-0.0817	-0.5719	0.4522	0.243	-0.4512	0.409	-0.2657	-0.3379	-0.1855	0.2806	-0.6989	0.0516	0.2866	0.1441	0.6722	0.0636	0.2752	-0.4571	0.3136	-0.088	-0.0753	0.2448	-0.6357	-0.107	0.5087	1.5095	-0.4143	-0.0348	-0.235	0.2471	-0.5352	0.0098	-0.5851	0.0773	-0.0526	-0.3167	-0.2392	-0.4302	-0.176	-0.2659	0.1702	0.3345	-0.1196
NUB1	-3.6644	113	100	-0.1462	-0.5365	-0.9151	-0.5205	0.2409	0.1512	0.2795	-0.3372	-0.2998	0.5174	-0.2134	1.3816	-0.6628	1.8567	0.5366	0.7242	0.2525	-0.7782	-1.7021	0.2904	-0.3049	0.9093	-0.3267	-0.6505	0.7733	0.1087	0.9504	-0.8153	-0.9397	0.3226	0.0491	0.8091	-0.5378	-0.1182	1.0506	0.5975	0.1147	0.3004	-0.265	-0.6405	-0.2433	-0.8376	-0.425	-0.3201	0.4098	-0.3324
NUDC	-8.1978	113	100	-0.2608	-0.1649	-0.6001	-0.2286	0.4226	0.2405	0.0796	-0.0303	0.2141	0.0424	0.3251	1.4138	-0.337	1.4438	0.7911	-0.2181	1.7934	-1.0382	-0.5714	0.3731	-0.6083	1.5271	0.3233	0.0897	0.6054	0.9876	-0.2135	0.1932	-0.6934	0.225	0.669	0.549	0.105	0.4706	1.5938	0.295	-1.0384	0.9921	-0.1936	-0.6219	-0.2693	-0.4783	-0.3633	0.3136	-0.143	-0.0813
OMD	-6.8568	113	100	0.7472	-0.5255	-0.0816	-0.4144	-0.2507	-1.004	0.6477	0.4514	0.1806	-0.5416	-1.127	-0.3704	0.1725	0.2042	0.0032	0.2051	1.4033	-0.3143	0	0.0617	0.5454	0.0418	-0.4673	0.7044	-0.0741	-0.0326	-0.1445	0.1642	-0.4255	0.4211	0.968	-0.2882	-0.0283	-0.391	0.2951	-0.1843	-0.0843	-0.3896	0.5931	-0.6982	-0.0661	-0.2652	-0.3668	-0.7735	0.4059	0.7825
OSCAR	-7.3507	113	100	-0.1661	-0.2832	0.2815	0.3284	-0.3626	-0.2464	0.2924	-0.2878	0.4297	-0.2458	-0.0593	-0.1262	0.3625	0.1155	0.0017	-0.1416	0.8459	-0.0391	0.1406	0.0874	0.1712	-0.0779	0.0229	0.4102	-0.0422	0.844	-0.2732	-0.5334	0.0024	0.0904	0.338	0.6178	0.2923	0.2806	0.1534	-0.2564	-0.3195	0.4087	-0.1736	-0.3594	0.2726	0.2528	-0.419	-0.4501	0.0491	-0.1857
OSM	-7.6891	113	100	-1.1301	-0.0503	-0.7098	0.1938	-0.1602	0.5525	-0.3603	0.1958	0.6919	1.1768	0.4821	0.606	-0.105	-0.6951	0.719	0.2549	-0.0129	-1.3287	-0.1999	0.0496	-1.3414	-0.2606	0.4707	0.5259	1.0654	0.8043	0.9936	0.0456	-0.6032	0.834	-0.1576	1.4456	-0.9501	0.4173	0.0732	1.1204	-0.1035	0.6747	-0.4034	-1.439	-0.3122	-0.1558	-0.8321	0.6881	-0.729	-0.6627
PADI2	-1.6564	111	98.2301	0.5711	-1.0874	-0.5199	0.0543	-0.1061	-0.6267	-0.1888	0.2744	-1.2849	-0.0282	0.5343	-1.0212	-0.6352	-1.2466	0.5918	1.2817	-0.6678	-1.2225	-1.2792	0.441	0.7398	2.6428	-0.3209	0.1591	0.3199	0.3572	1.0316	-0.7647	-0.3748	-0.7091	2.7645	0.8541	-0.0859	1.106	0.2804	0.102	-0.5423	2.8891	0.7543	-1.3196	-0.3966	0.0501	-0.5183	-0.286	-0.1396	-0.3534
PAPPA	-2.5758	113	100	-0.191	-1.0668	0.7021	0.3365	-0.4138	-0.7558	-0.8308	1.3628	0.2975	0.6394	-0.2439	-0.4132	-0.1076	0.6674	-1.1698	0.3138	-0.6247	-0.1819	0.1673	0.3	-0.9204	1.0518	0.063	0.7903	0.0621	1.0175	0.6371	0.8339	-2.3639	0.2358	1.2497	-0.136	-0.2173	1.0726	0.1733	0.2953	-1.6894	-0.2822	-0.0024	-0.544	0.383	0.9048	-1.254	-0.1339	-0.5777	0.5971
PARP1	-0.8404	112	99.115	-0.1845	-0.1318	-0.408	0.0006	-0.2028	0.2048	-0.2033	-0.1457	0.4817	1.0727	-0.0405	0.3465	-0.3038	0.279	0.1483	1.1974	0.2112	-0.2626	-0.0899	0.2031	-0.1985	1.0736	0.4619	0.1916	0.8466	-0.5481	1.44	-0.1934	-0.5008	0.5194	-0.0328	0.7418	-0.1899	-0.2148	0.0356	-0.2621	-0.3322	0.4157	0.084	0.1386	-0.2859	-0.348	-0.2716	-0.0174	-0.3397	-0.0813
PCDH1	-7.049	113	100	-0.0326	-0.131	-0.015	0.0754	0.2771	0.1242	0.126	-0.0097	-0.016	-0.1285	0	0.0628	-0.0231	-0.2224	0.2248	-0.128	0.0253	-0.3392	-0.1569	0.0195	-0.1589	0.026	-0.0769	0.221	-0.0674	0.2854	-0.0291	-0.0255	-0.1846	-0.0452	0.4032	0.0683	0.3497	0.0014	0.0714	-0.0577	-0.0959	0.0858	-0.0247	-0.0351	-0.1033	0.1874	0.2922	0.2732	0.0056	-0.0082
PDGFB	-7.4802	113	100	0.667	-0.374	0.5664	0.0071	-0.1261	-0.0443	0.4918	-0.8492	0.726	-0.9172	-0.2721	-0.3503	0.1729	0.5244	0.7635	0.4547	0.4216	-0.0427	0.4741	-0.4488	0.9328	0.3888	0.1532	-0.5574	-0.4082	-0.3239	-0.0564	-0.488	-0.6766	-0.1225	0.5241	1.0908	-0.372	-0.7941	0.8928	0.0602	0.3372	-0.8713	0.168	-0.6442	0.7212	0.7624	-0.612	0.4812	0.3278	-1.6304
PDLIM7	-3.2805	113	100	1.7704	-0.5125	-1.4524	-0.6662	1.8854	1.1229	1.7226	0.3649	2.622	0.7788	-0.4819	2.8185	-0.6605	3.3333	2.6069	1.7112	-0.1456	-1.0571	-1.097	0.1356	-1.0888	-0.754	0.0656	-1.3333	1.0701	-0.4476	2.4311	-0.5442	-1.0263	1.0598	0.3503	0.5248	-1.3922	-0.4517	2.2784	1.6275	1.8814	-0.0338	0.5052	-0.5919	0.1352	0.0503	0.2388	1.1808	0.888	0.3397
PGF	-7.0197	113	100	-0.5656	-0.2053	0.0257	0.3742	-0.5159	0.1228	0.1316	0.1866	-0.0756	0.1902	-0.1926	-0.1037	-0.0814	-0.2384	-0.0524	-0.1287	-0.1855	0.033	-0.5755	-0.0679	-0.6093	-0.2266	-0.1736	-0.0739	0.0821	0.2638	-0.1103	-0.2417	-0.2073	0.082	0.7428	-0.0818	0.0992	0.0705	0.0951	-0.0965	-0.1943	0.0419	-0.2536	-0.3184	0.1257	0.4533	-0.2772	0.3275	0.0743	0
PIK3AP1	-4.3323	113	100	-0.5739	-0.608	-0.6953	-0.0295	-0.3168	-0.1674	0.2235	0.1386	0	1.1988	-0.2338	0.4164	0.1565	1.512	1.5116	-0.1592	-0.4961	-1.725	-1.1356	0.5841	-0.9888	1.1594	-0.1546	0.1425	1.1354	-0.8387	1.0874	-0.24	-0.6647	0.8902	-0.3546	1.3052	-0.8449	0.2628	0.374	1.5563	-0.3823	0.9672	-0.3984	-0.7592	-0.1689	-1.2007	-0.4681	-0.1356	0.2476	-0.1904
PKLR	-6.4622	113	100	-0.8844	-0.9366	-1.1601	-0.6526	1.0363	0.2468	0.6854	-0.1426	-0.6552	0.3431	0.2829	0.2886	-0.3057	2.2063	0.4138	0.0511	0.0076	-0.8584	-0.9997	0.5792	-0.176	1.5075	-1.0269	-1.114	1.2338	-0.1623	-0.1251	-0.2891	-0.9823	0.3491	0	0.5388	0.1057	0.1417	-0.0334	-0.0462	-1.5848	-0.6272	-1.0683	0.2756	-1.1444	-0.1611	0.2885	0.1026	0.687	-0.4259
PLA2G4A	-3.4944	113	100	0.0844	0.2403	-0.5599	-0.0821	0.4222	-0.3886	0.7956	-0.3478	0.0499	0.283	-0.4229	1.3871	-0.3832	1.536	0.8412	0.2168	1.3127	-0.4965	-0.7131	0.0986	0.2484	0.7388	-0.0175	-0.3108	0.7429	1.0161	0.1537	-0.217	-0.944	-0.0144	0.1285	0.5292	-0.7487	-0.2156	1.8572	0.5101	0.5347	0.3931	-0.1587	0.1133	0.2851	-0.202	-0.3864	-0.4505	0.5538	-0.0019
PLAUR	-10.0743	113	100	-0.5039	-0.1171	-0.5081	0.0239	-0.1697	-0.1197	-0.0321	-0.4118	0.4334	0.5812	0.0174	-0.0776	0.2616	0.1563	0.392	0.2143	0.2618	-0.8182	-0.175	0.0364	-0.3499	-0.3747	-0.2926	0.536	0.0797	0.5624	0.7357	-0.2787	-0.2435	0.3061	0.202	0.2736	0.0706	-0.0924	0.1114	0.5388	-0.3346	0.6361	-0.3795	-0.5513	0.0419	0.0862	-0.1726	0.1292	-0.0164	-0.2608
PLXNA4	-4.9569	113	100	0.9921	-0.5961	-0.4363	-0.5032	1.2199	0.1308	0.5599	0.1657	1.2655	-0.6325	-0.8137	1.3749	-0.7815	1.3035	1.7437	0.9359	-0.0803	-0.1369	-0.5798	0.041	-0.6554	-0.2155	-0.2006	-0.7706	0.1097	0.1425	0.0283	-0.064	-0.8019	-0.2416	0.0828	0.4177	-1.2954	0.3372	1.0828	1.2907	1.1226	-0.5436	-0.1994	-0.6288	1.1829	0.2212	0.0636	0.1616	0.3027	0.3521
PNLIPRP2	-8.84	113	100	-0.6159	1.1379	-0.1002	1.5114	2.8716	-0.8795	1.3451	-5.1947	0.2181	-5.6872	-5.5625	1.5201	0.8607	1.0938	0.8975	1.159	0.2945	-0.0793	0.9898	-5.4697	-5.3461	1.0369	-0.0356	1.2397	0.5257	1.6466	-4.9667	-0.3582	0.5886	-0.2608	-0.7688	0.2931	1.4226	-0.6198	1.8835	-5.0311	-7.2432	0.3582	0.3009	0.9943	0.4272	1.756	2.8849	-0.2287	0.7089	-5.49
PNPT1	0.4299	55	48.6726	1.4976	-0.921	-0.8115	-0.5091	4.2951	2.4562	-0.6441	-0.209	1.2553	-0.9245	-0.4668	0.7302	2.6976	0.7964	-0.589	0.0076	-0.7746	-0.2665	-1.1865	3.4464	2.4883	-1.2844	-0.2636	2.8313	1.1813	-1.424	6.703	1.3686	-1.0394	-0.8769	-0.372	1.6452	-0.7644	3.2046	1.142	1.9743	1.8727	1.1459	1.3278	-0.7638	-0.7536	-0.6602	4.3536	3.1261	-1.0399	-0.3727
PON3	-8.211	113	100	0.0409	-0.6551	0.001	-0.1051	0.0602	-0.1733	0.1934	-0.1426	0.1583	-0.3184	0.0457	0.0937	0.2716	0.0321	-0.2085	-0.121	-0.0209	0.1043	0.2087	0.2042	-0.1298	-0.0062	-0.5097	0.0634	0.3232	-0.2872	-0.1504	-0.0628	0.1028	-0.2059	-0.1038	-0.2084	-0.1081	-0.194	0.2081	-0.3104	-0.0972	-0.1033	-0.1547	-0.5104	0.178	0.0138	0.1678	-0.0121	0.2457	-0.004
PPP1R9B	-5.0134	113	100	0.4812	-0.2308	-0.653	-0.7163	0.0318	0.4042	0.7562	-0.2187	0.721	0.4034	0.031	2.1616	-0.2404	1.9562	1.581	0	1.0909	-1.2517	-0.9985	0.8986	-0.8562	0.319	-0.5734	0.2122	1.2655	-0.0349	0.6474	-0.5407	0.1981	0.9529	0.0343	1.5449	-1.1963	-0.0736	1.4977	1.0541	0.2312	0.4164	0.9984	-0.644	0.1144	-0.944	-0.2674	0.0173	0.5967	-0.536
PRDX3	0.406	27	23.8938	0.741	-0.2031	-0.134	0.1342	-0.4782	1.3284	-0.4158	-0.1987	-0.2946	-0.4449	-0.1058	-0.2004	-0.0917	0.8251	0.7299	0.015	0.0286	0.5962	-0.5818	3.61	1.3016	1.4165	-0.5494	-0.6426	0.4164	0.8496	-0.568	0.2666	-1.3541	0.3484	1.1874	-0.0842	0	0.1871	1.0357	-0.5275	-1.067	0.5004	0.3497	-0.3116	0.1551	-0.3488	-0.392	1.55	-0.6782	-0.1271
PRDX5	-5.6086	113	100	0.0209	-0.0308	-0.6667	-0.4207	0.2617	0.2629	0.6311	-0.0178	0.5721	0.697	-0.2537	1.0322	-0.8819	1.1236	1.0839	0.6981	0.2453	-1.2017	-1.2154	0.5548	-1.7285	0.1377	-1.1382	0.3435	0.9546	-0.0915	1.3019	0	-1.6166	0.1621	0.5068	0.7838	-1.4115	-0.4097	1.0988	0.6861	0.0025	0.8254	-0.2708	-0.0585	0.1586	-0.4279	-0.0496	0.154	0.7296	0.3322
PREB	-0.0171	60	53.0973	-0.0025	0.0634	0.1044	0.0335	0.4611	0.2509	0.0268	-0.2863	0.0582	-0.1327	-0.505	-0.4147	0.2598	0.0424	-0.3671	0.3852	0.0997	0.165	-0.2378	-0.0167	-0.192	0.5612	-0.3524	0.1482	-0.1341	0.48	-0.2726	0.1056	-0.396	0.1082	0.2484	-0.0083	-0.4676	-0.1845	0.1523	-0.1273	-0.3072	0.072	-0.0788	-0.0906	-0.2571	0.191	-0.0906	-0.0227	-0.0486	-0.1878
PRELP	-7.5559	113	100	0.3197	0.038	0.1583	0.0986	0.2604	-0.0208	-0.1299	0.0751	0.0319	-0.4487	-0.113	0.1579	-0.2373	0.2039	-0.1995	-0.2367	0.3498	0.0954	-0.0567	0.3153	-0.1811	-0.3663	-0.0792	0.3032	-0.0617	0.2036	-0.4094	-0.1281	-0.2318	-0.1196	0.0262	-0.0205	0.0439	-0.4218	0.3423	0.2602	-0.2138	-0.2253	0.2313	0.0388	0.4222	0.3916	0.1825	0.2273	-0.4061	0.1477
PRKAB1	-1.3963	113	100	0.0429	-0.5692	0.2145	-0.2832	0.9419	0.5479	0.461	0.3841	0.694	0.2646	-0.156	0.37	-0.0571	0.9045	0.8145	0.5037	0.1637	-0.5493	-0.8082	0.7821	-0.3245	0.5716	-0.4807	-0.4534	0.4795	-0.1163	0.9901	-0.1717	-0.5572	0.2822	-0.0028	-0.0495	-0.144	-0.1541	0.5601	0.2411	0.2074	0.0608	-0.9405	-0.5266	0.311	0.1618	-0.0143	0.2765	0.6928	0.6918
PRKCQ	0.2536	27	23.8938	0.1633	-0.4286	0.2021	-0.5932	0.2176	-0.7422	0.3862	-0.2357	0.5345	-0.4474	-0.0551	-1.7418	-0.8942	0.2111	0.2741	-0.1564	-0.2493	0.0276	-0.5779	0.0944	0.1245	1.8981	0.1013	0.0621	0.7378	-0.0184	0.6574	-0.2894	-0.1007	-0.3565	0.0702	2.9296	-0.498	-0.1253	0.489	0.2193	0.4304	0.8264	-0.3865	-0.3227	-0.0219	-0.2633	0.1795	-0.4021	0.2775	-0.6887
PROK1	-4.3109	113	100	-0.7377	0.2258	-0.1298	-0.1297	0.7613	-1.4414	-2.23	0.5305	0.5832	-1.4727	-0.4062	-1.1495	-1.0235	-1.3034	-0.2213	0.1467	1.1047	0.4039	-0.369	1.6162	-1.6634	-0.1337	-1.5689	-0.7204	1.6777	-0.0963	0.2786	0.793	-1.6478	-0.5681	-0.1283	-1.2849	0.1868	-0.1776	0.2468	0.3664	-1.0375	-0.0352	-0.8075	0.0548	-0.0839	0.3277	0.7501	-2.037	-1.7769	0.522
PRSS8	-8.411	113	100	-0.6412	-0.3016	0.333	0.4504	-0.0471	0.4463	0.1202	0.6537	0	-0.1724	-0.0409	-0.2785	0.2401	-0.7422	-0.3053	0.0382	0.2922	0.0661	-0.0131	-0.1731	-0.0478	0.0028	0.0959	-0.0916	-0.5266	1.4409	-0.1091	0.01	-0.2219	-0.2014	0.3481	-0.1094	0.9485	0.4535	-0.5494	-0.3464	-0.2241	1.3267	-0.3623	-0.2303	0.1021	-0.1305	-0.1546	0.6462	-0.2421	1.4951
PSIP1	-5.5404	113	100	-0.6922	-0.3124	-0.0822	-0.9096	-0.1071	0.7931	0.1789	-0.1105	0.1439	0.5252	-0.0983	-0.1106	-0.2468	0.3832	0.6595	1.1027	0.7895	-0.5879	-0.8238	0.0678	0.0128	1.9685	-0.0496	-0.1386	0.3108	0.8093	0.8411	-0.3591	-1.1315	0.6949	1.3374	0.2576	0.3542	-0.0249	0.4095	0.4095	-0.5686	0.9412	-1.1239	-0.4553	-0.3864	-0.941	-0.7269	0.2	0.0978	-0.2883
PSMG3	-3.5056	113	100	-1.1728	-0.751	-0.8868	-0.3728	1.1225	0.2341	-0.0931	-0.3347	-0.0829	0.1141	0.8396	1.0815	-0.4302	1.9422	0.4941	0.5501	0.0849	-0.1349	-0.6379	0.6467	-0.529	1.4506	-0.6333	-1.5043	0.9689	-0.5097	0.1131	0.1123	-0.8415	0.6369	0.4306	0.7063	0.0201	0.2579	0.0495	-0.2448	-1.3341	-0.0925	-1.3643	0.542	-1.0515	-0.2142	0.1998	0.0571	-0.1174	-0.4178
PSPN	-3.2893	113	100	-2.0965	-1.8111	-0.0705	0.4845	-0.3188	0	0.6167	1.3586	3.431	-2.2831	-1.7487	-0.5221	-2.4636	-1.9906	-0.0443	1.5019	-2.1577	0.9443	-2.2315	1.6557	-0.3846	0.9494	-1.823	-0.0016	-0.3707	1.5702	1.4911	0.0197	-1.3936	-1.386	0.2026	-1.2403	0.158	-0.4559	0.9155	-1.6872	-0.1925	1.3212	-2.4713	-1.8619	-0.1543	0.5569	-0.0641	0.0196	0.2514	1.6661
PTH1R	-3.6084	113	100	-0.0911	-0.4532	-0.1123	0.0533	-0.3802	-0.133	0.0041	-0.5776	-0.1692	-0.596	-0.1128	0.1669	-0.2699	-0.1091	-0.1882	0.1241	-0.748	-0.2734	-0.1305	0.1631	0.2111	0.3908	-0.5551	-0.1491	-0.0436	-0.6058	-0.5638	0.1338	-0.1031	-0.0443	0.3427	0.1447	-0.5264	-0.4681	-0.0395	-0.3774	0.0003	-0.1049	-0.0689	-0.2209	0.0655	0.2692	-0.3433	-0.2167	0.3075	-0.3197
PTPN6	-4.8813	113	100	0.0087	-0.0061	-0.7645	-0.5198	-0.4503	0.5551	0.6621	0.1172	0.361	0.7269	-0.5022	2.2251	-0.157	2.2335	1.7969	0.1465	0.4647	-0.7986	-1.1972	0.8466	-1.391	1.1743	-0.2191	-0.1464	1.679	0.2378	0.9375	-0.1229	-1.1515	0.6623	-0.0279	1.3418	-0.8626	0.3864	2.0488	0.8149	0.1721	0.6166	-0.1539	-0.6858	0.4183	-1.0223	-0.5596	-0.0963	0.4807	-0.2908
PTPRM	-4.6615	113	100	-0.0453	-0.5426	0.5679	-0.1055	-0.1796	0.2448	-0.0126	-0.5835	-0.095	-0.6649	-0.4597	-0.1477	-0.3082	-0.1285	0.2569	0.2615	0.0173	0.1875	-0.225	0.226	-0.3102	0.0121	-0.3468	0.1015	-0.3866	0.3529	0	0.0546	-0.1195	0.0678	0.2201	-0.0677	-0.0335	-0.6584	0.0048	0.2456	-0.1704	-0.1035	-0.0233	-0.6534	0.298	-0.0292	-0.053	0.2008	-0.265	-0.2672
PTX3	-6.7981	113	100	-0.1865	0.3723	-0.0012	0.0449	-0.4772	-0.4933	0.4573	-0.0912	0.2515	0.8406	-0.2987	0	-0.3315	-0.5252	0.0986	-1.1926	-0.8784	-0.4383	0.1503	-0.6416	-0.5036	-1.3201	0.3786	0.9512	0.2674	0.3356	0.8869	0.6625	-0.2141	0.1806	0.4035	0.3655	-0.3976	0.208	0.6265	0.1587	0.2392	0.5952	0.0069	-0.6465	0.4869	0.4161	-1.626	-0.5245	0.262	-0.3996
RAB37	-1.217	109	96.4602	0.0504	0.3031	-2.4086	-0.9364	0.8223	1.311	0.1737	-0.7939	0.8711	-0.1809	0.312	0.3017	-0.301	1.7613	1.0482	0.2047	0.0606	-0.6155	-0.7969	0.5206	0.4262	0.1429	-0.1192	1.4204	-0.1807	0	3.5685	-0.1831	-0.3659	0.5996	-0.2122	0.0331	-1.2084	0.7002	1.2061	0.4073	0.1585	-0.1174	-0.2822	-0.279	-0.7671	-0.4845	-0.1484	0.6947	0.5006	-0.6512
RAB6A	-2.2117	113	100	0.0829	-0.6224	-0.3876	-0.1983	0.9873	0.7663	0.3542	-0.28	0.1912	0.1187	-0.1919	0.1235	-0.6848	0.2821	0.2898	1.3121	0.9716	-0.5341	-0.8052	-0.3618	-0.1608	0.3967	3.075	-0.7734	-1.2546	0.5626	0.3051	-0.1107	-0.4732	0	0.7114	-0.1462	-0.6499	-0.506	0.8773	2.9297	0.252	0.0133	0.2417	-0.6105	-0.0451	-0.2278	0.2127	0.2281	0.2903	0.2382
RABGAP1L	-2.2773	113	100	-0.763	0.1434	-1.0753	-0.0518	0.6659	-0.5619	0.1717	-0.089	-0.253	0.3127	-0.1973	0.3163	-0.2292	1.6372	0.8285	-0.2326	0.7842	-0.8265	-0.5999	-0.0089	-0.3736	1.309	-1.0348	-1.0442	0.6108	0.2719	0.3371	0.839	-1.6678	1.2503	1.913	0.3841	-0.1648	0.0652	1.0352	-0.4084	-0.4321	0.0601	-1.1258	0.8549	-1.0168	0.0572	-0.5424	-0.6969	-0.0112	-0.2214
REG4	-6.9865	113	100	-0.4054	0.0269	-0.2653	0.4595	0.4781	0.407	0.2926	0.4212	0.1721	-0.5748	-0.4897	-0.0101	-0.2753	-0.0784	-0.7599	-0.3797	-0.0256	0	0.203	-0.1624	-0.0869	-0.5994	-0.8139	-0.183	-0.6594	1.0999	-0.1122	-0.1293	-0.2576	-1.1235	0.5567	-0.3599	0.7877	-0.1031	-0.093	0.3049	-0.5182	-0.3861	-0.2314	0.119	0.0015	0.8305	0.6729	0.6558	-0.1506	0.7275
RGS8	0.2901	28	24.7788	-0.0278	-1.0029	-0.2554	1.1524	0.564	1.2284	3.0408	-0.6024	0.0748	-0.4764	0.033	-0.7012	0.3239	0.5631	0.1205	2.6063	0.2807	0.0047	-0.0284	-0.0872	0.1305	2.6861	-0.9943	-0.037	-0.553	-0.3764	-0.097	0.2588	0.2496	-0.4707	0.0414	0.0241	-0.0917	-0.2368	0.0943	-0.5985	-0.4816	-0.2206	0.177	-0.2331	-0.3766	0.8838	0.7494	1.0608	2.9991	-0.2336
ROBO1	-7.5332	113	100	-0.2089	-0.5295	-0.3111	0.0316	0.1964	0.5865	0.5572	-0.4952	-0.1552	-0.1986	-0.1591	-0.1449	0.0858	0	0.2736	0.0031	1.1626	0.0256	-0.0789	-0.0583	0.2097	-0.0619	-0.0182	0.1524	0.0822	0.803	-0.065	-0.1855	-0.0001	0.1624	0.6051	0.109	-0.1089	0.1825	0.181	0.0795	-0.0478	0.274	-0.2894	-0.4076	-0.1631	-0.1121	-0.049	0.2438	0.2036	-0.5057
SAMD9L	-3.6005	113	100	0.0026	-0.0627	-0.5075	-0.1901	0.6844	0.4709	0.8649	0.4288	0.761	1.1165	0.001	0.93	-0.5577	1.5996	1.6548	1.0132	0.3958	-0.7922	-1.0941	0.1006	-1.0703	0.1569	-0.6004	-0.1815	1.349	-0.5591	1.8154	-0.4318	-1.0772	0.9023	0.4298	1.0647	-0.2915	-0.4654	0.3839	1.0895	-0.3447	1.2088	-0.2946	-0.2755	0.1719	-0.5429	-0.156	0	0.645	0.4213
SCG3	-8.7436	113	100	-0.1037	0.1575	-0.0555	-0.1302	-0.4915	-0.8139	-0.0241	-0.4153	0.7046	-0.2481	-0.2279	0.1675	0.2726	0.6327	-0.7603	0.361	-0.1134	-0.0102	-0.0373	-0.1413	0.379	0.9502	0.4262	0.8183	-0.211	0.2508	-0.1123	0.1899	-0.0906	0.5746	0.4538	-0.1753	0.2161	-0.2543	0.2694	-0.3949	0.392	-0.8397	-0.3665	0.0455	-0.0506	-0.102	-0.6637	-0.4467	-0.1993	0
SCGB1A1	-5.07	113	100	-0.2268	0.277	0.0894	0.2118	-0.004	-0.2296	0.1166	-1.8864	0.3702	-0.2587	-0.3343	-0.6619	0.3572	0.2962	-0.4406	-0.5826	0.1798	-0.5596	0.2731	0.6191	-0.7999	0.4926	-0.3621	-0.0779	-0.3551	-1.2514	-0.4437	0.0773	-0.5005	0.2307	0.4965	-0.2553	-0.1143	-0.4284	0.004	-0.2069	0.0454	0.1361	-0.714	0.3095	-0.0471	0.419	-0.0821	0.1003	-0.2689	-1.6968
SCGB3A2	-6.3836	113	100	1.0953	0.4191	0.2415	-0.2106	1.5706	-1.6384	-0.7707	-0.4013	-0.412	0.5372	-0.1375	-0.3425	-0.0067	-0.7212	-0.2375	-1.1331	-1.2981	0.1766	0.6605	-0.2955	-0.7529	0.949	-0.688	0.7153	1.5167	0.0135	0.158	1.9175	1.2574	-0.6584	0.3269	-0.3589	1.3848	0	-0.0913	-1.0131	1.4712	0	0.8331	0.6392	-0.5252	0.2523	1.7511	-1.0941	-1.1234	-0.199
SCGN	-1.8165	113	100	-0.1402	-0.1326	1.4138	0.1331	0.0967	1.3723	1.1168	0.341	0.1848	-1.1587	-0.5159	0.2312	-0.4761	0	-0.0553	0.2902	0.6694	-0.2896	-0.2292	-0.2364	-0.0577	0.5331	-0.4373	-0.0922	-0.0311	0.8037	-0.0963	0.1968	-0.0627	0.114	0.5045	-0.2273	-0.2184	0.5129	-0.038	0.7696	-0.1682	1.3074	-0.0784	0.1195	0.5228	-0.6	0.5858	0.6543	0.8303	0.3593
SCRN1	-3.1239	113	100	-0.2843	-0.2729	-0.6163	-0.8428	0.2468	0.1183	0.1669	-0.5185	-0.2555	0.0941	-0.7008	0.794	-0.7337	1.8996	0.1188	1.0364	0.194	-0.3195	-1.272	0.0267	-0.7561	0.6707	-0.2289	-0.2314	0.58	0.391	-0.4655	-0.0373	-1.0825	0	0.5508	0.6242	-0.7887	-0.3828	1.0861	0.6242	0.1587	0.8297	-0.6928	-0.0889	-0.2788	-0.4851	-0.745	-0.545	0.0754	0.5628
SELPLG	-4.8854	113	100	-0.1306	0.163	0.2714	0.1537	-0.8427	0.3844	0.1734	-0.2341	-0.365	-0.0087	0.2283	0.1258	-0.5077	0.031	-0.2605	0.458	-0.458	0.2204	-0.0794	-0.1184	0.0075	-0.3457	0.0912	0.1658	-0.3604	-0.1035	0.0154	-0.0434	0.1091	-0.233	-0.2909	-0.1525	-0.0797	0.1122	-0.1853	0.2136	0.1425	0.2131	0.0724	-0.1573	0.1244	0.0973	-0.7333	0.2975	0.1975	-0.0715
SERPINB8	-7.5908	113	100	-0.433	0.382	-0.0006	0.2167	0.7443	0.7012	0.5661	0	0.2254	0.2185	0.1355	-0.919	-0.4606	-0.1031	0.8735	0.8467	1.8938	-0.0902	-0.5194	0.354	-0.738	1.3966	0.5836	0.5521	0.8188	1.8394	1.2687	0.2722	-0.6448	0.5956	0.5452	0.4622	-0.6201	0.0552	1.3701	0.8418	-0.1028	0.9438	-0.5487	-0.1558	0.7754	-0.2957	-0.0253	0.091	0.4875	-0.1114
SH2D1A	-2.6019	113	100	-0.8427	-0.7311	0.2755	-0.0056	0.1111	0.8112	-0.2391	-0.2514	0.1692	0.2135	-0.0454	0.7912	-0.6782	1.5191	-0.1282	1.0457	1.7325	-0.3122	-0.5283	-0.1039	0.0773	1.5189	0.8251	-0.4968	0.24	1.6462	0.0563	-0.1398	-0.652	0.2805	-0.0448	-0.6334	0.4521	0.4855	-0.1836	-0.4718	-0.1777	1.3648	-1.1889	-0.9566	-0.3136	-0.2873	-0.6417	0.3108	-0.0251	-0.2596
SHMT1	-7.8003	113	100	0.5791	-1.4233	-0.9026	-0.1961	0.1972	0.4165	0.0289	0.0454	-0.3145	0.2279	0.4555	1.0765	-0.914	1.9731	1.234	0.7701	0.276	0.2736	-0.917	-0.2041	-0.0109	1.4651	-0.4026	-0.8366	-0.0048	-0.0034	0.4226	-0.058	-2.2792	0.2317	0.8237	-0.1575	0.1456	-0.1841	1.1847	-0.2722	0.1421	0.2459	-0.0367	-1.1991	-0.1837	-0.4871	-0.8889	0.0408	-0.2685	0.1951
SIGLEC1	-4.144	113	100	-0.8222	-0.9584	0.4939	0.5253	-0.5822	0.5601	0.0573	-0.1062	-0.4153	-0.2802	0.1758	0.0691	0.2499	-0.8158	0.7212	-0.5146	0.3901	-0.1462	-0.0245	-0.164	0.1078	-0.245	0.3175	-0.1162	-0.0322	0.6127	0	-0.6783	-0.1991	0.0631	0.1577	-0.0762	1.2573	0.2309	-0.1817	0.5072	-0.2009	0.5592	-0.6397	-0.8273	0.4291	0.4033	-0.4719	0.385	-0.2561	-0.0624
SIGLEC10	-4.1814	113	100	-0.5004	-0.0572	0.2924	-0.0218	-0.2265	0.1773	-0.1632	-0.1305	0.061	-0.2506	-0.5629	-0.0197	-0.0278	-0.203	0.0222	-0.4346	0.1315	-0.0798	0.1019	-0.4988	-0.1763	-0.2642	-0.0488	0.1843	0.13	0.2093	-0.0993	0.0986	0.2186	0.3454	0.2448	0.1587	0.4694	0.1699	0.0876	0.0858	-0.0432	0.5503	-0.4403	-0.2095	0.2173	-0.0641	-0.2802	0.186	-0.2608	-0.1294
SIRPB1	-8.2243	113	100	-1.1141	-0.0514	0.0851	0.082	-0.4925	0.0164	-0.2099	0.0503	-0.0852	-0.1844	-0.8726	-0.0952	0.4714	-0.3814	0.1649	-0.2711	0.3566	-0.4714	0.1852	-0.2015	0.1571	0.3192	0.3124	0.3724	-0.1082	0.5426	0.1959	-0.3922	-0.3116	0.2776	0.4379	-0.3873	0.7271	0.4737	-0.3146	-0.4424	-0.5592	0.5494	-1.0021	-0.2081	0.2646	0.0149	-0.5037	-0.0582	-0.3708	0.1425
SIT1	-0.6904	102	90.2655	0.1109	0.651	-0.0545	-0.1416	0.8126	0.3306	0.0736	-1.0328	-0.4749	-0.7251	0.8473	1.9446	-0.0065	2.4582	0.0464	1.9436	1.5962	0.5553	-0.0091	0	-0.7525	-0.2949	-0.1927	-0.245	0.1556	-0.0817	-0.1846	-0.1948	-0.0016	-0.2014	0.6989	-0.689	0.2973	0.4032	-0.2864	-0.381	-0.7028	-0.7249	0.1612	0.677	-0.209	0.3962	0.3852	-0.2195	-0.1286	-1.0149
SKAP2	-5.1917	113	100	1.3131	-0.1316	-1.1786	-0.945	1.7018	0.3154	1.2298	-0.1366	2.331	0.7	-0.8056	2.7939	-0.4685	3.0468	3.0372	1.3958	0.0843	-1.2126	-1.0396	0.2928	-1.6018	0.0155	-0.7968	-0.6947	1.2234	-0.7063	1.7783	-0.3801	-1.3962	0.5365	0.5406	1.3202	-2.0464	-0.251	2.3731	1.6799	1.6108	0.1323	0.2243	-0.679	1.8408	-0.1025	-0.023	0.4679	0.6688	0
SLAMF1	-0.5857	102	90.2655	-0.4628	-0.6002	0.4877	-0.3173	0.0538	0.9746	-0.0473	0.6954	-0.5906	-0.6664	0.1386	-0.4737	0.5284	-0.642	-0.3706	0.8501	-0.1089	0.3365	0.0756	-0.3434	0.1612	0.2872	-0.1169	0.6649	0.2023	0.5995	-0.5082	-0.7296	0.2079	-0.297	0.2516	-0.0348	-0.0058	0.2692	-0.2256	0.2075	-0.8491	0.4658	0.2463	0.5527	0.1718	-0.3995	-0.2657	0.6773	-0.6435	0.1733
SLAMF7	-4.6368	113	100	-0.4635	-0.5205	1.0702	-0.6247	1.1497	1.8632	-0.4659	0.3875	-0.3176	-0.5493	0.2221	-0.1662	0.0666	0.1932	0	-0.4336	-0.7285	-0.9752	0.0788	0.1883	0.0516	-0.0171	-0.3896	0.0688	0.0002	1.0005	0.0222	-0.6079	-0.3588	-1.2022	-0.4734	-1.418	0.0197	1.5025	0.382	0.191	-0.4491	0.3663	-0.6193	-0.4292	0.7487	-0.4264	1.0477	1.8087	-0.5116	0.6721
SLC39A5	-3.7858	113	100	-0.7082	-0.0144	0.1919	0.6639	-1.3074	-0.4624	0.0758	0.0461	0.101	-0.1056	-0.7593	-0.3233	-0.2158	-0.2538	-0.5721	-0.2041	-0.6097	-0.1975	-0.4015	0.0848	-0.454	-0.7648	0.5696	-1.1174	-0.9015	0.7841	-0.4215	0.5231	-0.0464	0.7435	0.5136	0.2316	-0.3038	0.1527	-0.2311	-0.4841	0.5415	0.7424	-1.2596	0.1826	-0.3813	1.0722	-1.0661	0.3298	0.7392	-0.1403
SMOC2	-7.2252	113	100	-0.3972	-0.5102	-0.5344	-0.6913	-0.9588	-0.3894	0.0824	-0.5436	-0.9727	-1.0425	-0.7958	-0.7276	-0.381	-0.2628	-0.2769	-0.46	-0.0133	-0.3853	-0.4084	0.006	-0.4904	0.0603	-0.6183	-0.7885	-0.276	-0.2165	-1.3597	-0.1197	-1.1684	-0.34	0.5604	-0.8306	-0.2048	-0.2729	0.0818	-0.5748	-0.5667	-0.4025	-0.1438	-0.0976	0.0922	-0.0814	-0.1207	0.6866	0.2905	0.165
SMPDL3A	-5.4407	113	100	-0.9646	0.3435	0.3769	0.3893	0.0074	1.168	1.0352	0.9924	-0.5542	0.5106	0.1141	0.9347	-0.8602	-0.2356	-0.3395	-0.6972	0.1147	0.1955	-1.2785	-0.3687	0.1363	-0.1544	-0.3404	1.0587	-0.2088	1.1916	1.0675	-1.3595	0.0561	0.272	-0.0779	-0.2183	0.6188	-0.0683	0.3743	-0.7133	0.0213	2.1971	-0.56	0.3756	-0.1901	0.1112	-0.0109	1.1569	0.7638	1.3347
SPINK4	-2.1977	113	100	-0.0661	0.4129	0.5413	-0.1638	-0.5997	0.767	-0.3864	-0.068	-0.3337	-0.5	-0.4167	0.3382	-1.2042	0.9793	-0.3296	0.5549	0.15	-0.851	-0.3476	-0.432	-0.0094	0.5011	0.1902	-0.8078	-0.6765	0.9888	-0.8097	-0.3706	-1.4579	1.4213	0.7727	0.6941	-0.7471	0.4059	0.5735	0.2719	0.1145	2.0587	0.2122	-0.0052	0.3757	0.0804	-0.0812	0.5927	-0.247	0.4439
SPINT2	-5.5501	113	100	-0.3884	-0.1101	0.2097	-0.108	-0.2468	0.018	0.0432	0.0012	0.0244	-0.5812	-0.1652	-0.3998	0.0761	0	-0.0947	-0.0487	0.0565	-0.1425	0.0813	0.1651	0.1851	0.0706	0.1847	-0.0313	0.0712	0.2977	0.0128	-0.1015	-0.4807	-0.0929	0.3501	0.1133	-0.268	0.0072	0.1657	0.1527	-0.309	0.377	-0.4514	-0.1197	0.4697	-0.1105	-0.1709	0.2943	-0.0123	-0.0965
SPON1	-6.4838	113	100	-0.1073	-0.356	-0.0216	0.2474	0.436	0.176	-0.1124	0.2542	-0.1499	-0.6149	-0.2197	0.1716	0.3041	0.4715	-0.1073	-0.0676	0.7299	-0.0822	-0.2988	-0.1086	-0.3552	1.3593	0.0258	0.2863	-0.2544	0.9101	-0.2132	0.0936	-0.028	0.0835	0.6236	-0.6015	-0.1482	0.4361	0.1018	-0.3693	-0.638	0.0909	-0.0324	-0.5094	0.238	0.3164	0.6534	0.158	-0.8143	0.4733
SPRY2	-2.1412	113	100	0.7355	-0.1468	0.3092	0.7266	0.6969	0.2313	0.9201	-0.6648	0.032	-1.0877	-0.626	1.6741	0.404	1.5821	1.0434	-0.1393	-0.5258	-0.6473	-1.3534	1.2248	0.1267	0.5362	0.5619	-0.2526	-0.0965	-0.1287	-0.1957	-0.418	-0.3099	-0.284	-0.2666	-0.1905	-0.4538	0.3182	1.4313	1.1445	0.581	0.3754	-0.2495	-0.8539	0.6989	1.3901	-0.0178	0.2662	0.0585	-0.1789
SRPK2	-1.9895	113	100	0.163	-0.1584	-0.0228	-0.3886	-0.3231	0.0061	0.1741	0.0084	0.2949	0.6358	0.0514	0.7694	-0.5127	1.0505	1.5187	0.0217	0.4156	-0.911	-0.6964	0.4987	-0.5315	1.2598	-0.0184	0.1891	1.0739	-0.0023	1.2346	-0.0377	-0.5251	0.8105	0.2168	0.9379	-0.9326	0.198	1.2985	0.7068	0.1841	0.8522	-0.1501	-0.4102	0.4589	-0.6378	-0.3945	-0.3651	0.1196	-0.2194
STX8	-1.8811	113	100	0.3881	-0.0782	-0.4286	-0.483	0.5874	0.5005	0.6974	0.0171	0.7743	0.2578	-0.2323	2.0789	-0.5527	0.56	1.4241	0.9367	0.2783	-0.4983	-0.5846	0.3802	-0.6796	0.3587	-0.076	-0.4303	0.7727	0.152	1.1843	0.08	-0.5505	0.4701	0.1066	0.6422	-0.5831	0.4741	1.5942	0.3417	0.8557	0.2491	0.0539	-0.1625	-0.0731	-0.3818	-0.035	0.3846	0.5711	-0.0538
SULT2A1	-1.4005	113	100	-0.961	-0.0241	0.1196	-0.233	-0.6633	0.0959	-0.6445	0.6771	-0.1778	0.438	0.0974	0.1321	-0.9533	-0.8617	-0.6696	0.8329	-0.7681	0.7267	0.0477	0.7038	0.3878	-0.1274	-0.6038	0.1061	-0.6841	-0.0681	0.1892	0.2626	-0.1051	-0.8092	0.3678	0.1579	1.0094	-0.3419	-0.7074	-0.6036	0.2447	-0.8989	-0.9204	-0.4763	-0.3804	-0.3796	-1.1179	-0.4795	-0.1074	0.4064
TANK	-2.1572	110	97.3451	-0.0039	0.7643	-0.0666	-0.4048	-0.6246	0.0703	0.6823	0.5261	0.4657	1.0069	0.0048	1.4795	-0.6279	1.2113	0.3926	-0.9912	-0.2058	-0.6577	-0.6673	0.7572	-1.8083	0.0118	-1.3658	0.0149	1.535	-1.3679	0.4434	-1.1982	-0.9247	1.0619	-0.3199	0.9291	-0.5848	-0.7485	0.9742	1.874	-0.0805	0.9342	0.0064	-4.0828	0.3694	-0.3039	0.0226	-0.7575	1.2249	-1.9564
TBC1D5	-2.2289	113	100	0.4693	-0.7163	-1.1893	-0.6948	1.1417	0.9	1.0488	0.1797	1.0802	0.672	-0.2283	1.3405	-0.7446	2.4398	1.4005	1.8667	0.6237	-1.1943	-0.8741	0.0519	-1.1436	0.0079	-0.5198	-0.5042	0.7764	-0.4004	1.6382	-0.7685	-1.0643	0.1796	0.4944	0.2232	-1.1697	-0.2082	2.7588	0.811	1.6629	0.3398	-0.2085	-0.7163	0.0591	-0.117	-0.0227	0.7795	0.5427	0.635
TFF2	-7.3437	113	100	-0.0725	-0.2259	0.7362	-0.2383	0.5809	0.0406	-0.0361	-0.0157	0.2299	-0.1559	-0.4575	0.4547	0.4767	2.1457	0.6435	1.2004	-0.9794	-0.8831	0.8857	-0.4727	-0.5888	-0.1261	2.758	0.2265	-0.3823	1.0874	-1.1136	0.2187	-0.1246	-0.1994	0.3851	0.102	-0.148	0.5472	-0.4199	-0.4676	-0.0003	-0.1885	-0.0929	-0.1341	0.5705	-0.1665	1.2696	0.6151	-0.228	0.3044
TGFA	-5.9654	113	100	-0.5918	0.2042	-0.6716	-0.1281	0.8019	0.3629	0.536	-0.6188	0.4329	0.9124	0.9064	0.5219	0.3571	0.3913	1.1034	0.4653	-0.1318	0.1257	-0.0945	0.2727	-0.5111	0.0533	0.3221	0.6651	0.7143	0.5907	1.3509	0.359	-0.5556	1.3988	-0.0051	1.1416	-0.7404	-0.2287	0.0301	0.5495	-0.5951	0.5568	0.0172	-0.7838	-0.2846	-0.584	0.2941	0.6579	-0.3573	-1.1943
TGFB1	-7.0962	113	100	-0.1261	-0.2357	0.2053	-0.1227	-0.0162	0.2181	0.8256	-0.0454	0.0658	-0.2181	-0.2888	-0.3446	0.11	-0.1063	0.3145	-0.4677	-0.1689	-0.2835	-0.0726	-0.2835	-0.219	-0.0903	0.1034	-0.0475	0.3371	0.6603	-0.3714	0.081	-0.1177	-0.1652	0.0311	0.1703	-0.0976	0.0545	-0.2172	-0.1051	-0.082	-0.1337	-0.0512	-0.4245	0.3073	0.2848	0.0365	0.4212	0.6248	-0.1367
TIMP3	-7.0952	113	100	1.2322	-0.2241	-0.156	-0.8356	-2.2101	0.8784	1.6658	0.5141	2.2005	-0.6232	-1.1145	-0.0375	0.569	0.1131	-0.0373	-0.0913	-1.3392	1.2842	-0.0676	-0.4209	2.3031	1.666	1.6782	-1.0325	0.8945	-1.6399	0.0676	-0.2105	-1.8902	-0.2787	1.7786	0.6777	-1.1802	-0.4074	2.0029	1.4843	0.2684	-0.9984	0.7226	-0.7231	0.7776	0.1633	-2.1495	1.9789	1.5265	-0.6932
TLR3	-4.7714	113	100	-0.8283	-2.1049	0.4056	0.3833	-0.9571	0.2939	0.0569	-0.2289	0.235	-0.7219	-0.2757	0.0658	-0.0204	-0.0888	0.1365	-1.5118	0.1041	0.6522	0.2736	0.3734	0.3693	-1.3499	-1.3179	0.2918	-0.5052	-0.2024	-0.2942	0.2931	-0.1403	-0.3942	-1.5428	-0.3979	-0.9634	-1.7535	-0.3234	0.3951	-1.9203	-0.4916	-0.6275	-1.9302	0.4686	0.5206	-0.7032	0.4703	0.2161	-0.1218
TNF	-1.6655	113	100	2.4627	-0.7015	1.2956	0.1603	-0.4584	-0.0472	-0.0333	-0.8471	0.0086	-1.0475	1.3601	-1.0947	4.5258	1.8822	-0.1063	-0.1316	0.5712	-0.0883	-0.7701	0.6557	0.1839	0.0262	1.3828	-0.5855	-0.3897	0.2394	1.1645	0.5605	-0.3734	1.4033	0.391	2.075	0.3067	-0.3829	0.1562	1.1899	-0.231	0.8025	2.1445	-0.5741	1.2108	-0.3293	-0.856	-0.4217	-0.9798	-0.6235
TNFAIP8	-0.196	63	55.7522	-0.3337	-0.6106	-0.5056	-0.2115	0.0503	-0.2975	0.9691	0.2251	0.5819	-0.3385	-0.6764	0.6566	-1.3557	0.521	0.9456	0.5763	1.0887	-0.3428	-1.7832	0.4445	-1.8318	1.8029	-1.2556	-0.4975	0.5312	1.4696	1.5518	0.1011	-0.7778	0.5599	0.6154	-0.7024	-1.2564	-0.3571	1.1995	0.0139	-0.9098	1.4792	0.0744	-0.2153	0.3897	-0.4169	0.4675	-0.1957	0.6789	0.3965
TNFRSF11A	-8.027	113	100	-0.8824	-0.1472	0.3134	-0.8819	0.1435	0.8492	0.5728	0.1835	0.2628	-0.2325	-0.8148	-0.1874	-0.2926	-0.2281	0.2472	0.2175	0.5606	0.215	-0.4426	0.0145	0.4415	0.2884	0.6397	-0.5756	0	0.3408	-0.3924	-0.1332	-0.4386	0.1669	0.0044	0.8083	-0.3401	0.0049	-0.1377	0.15	0.0693	0.502	-0.8983	-0.2973	0.3791	-0.923	0.2797	0.844	0.4681	-0.0137
TNFRSF11B	-9.9351	113	100	-0.3984	0.0064	-0.191	0.2893	0.2008	-0.4253	-0.0444	0.017	0.0704	1.3931	-0.0316	-0.1575	-0.5176	-0.1842	-0.0851	-0.3154	0.6374	-0.2289	-0.0663	-0.5424	-0.1848	0.1701	0.768	0.2325	0.2485	0.3463	-0.3448	0	-0.2616	-0.7002	-0.0248	0.3055	0.0899	0.0127	-0.269	0.233	0.103	-0.0791	-0.0964	-0.0557	0.3056	0.3171	0.2161	-0.047	-0.3504	0.4917
TNFRSF13B	-7.1794	113	100	-0.3521	-0.1949	0.4677	-0.4283	0.5698	0.9819	-0.174	-0.2473	-0.4322	-0.0383	0.2593	-0.3058	0.1265	-0.014	0.4304	0.0308	0.0375	-0.1421	0.3802	-0.2846	0.5485	-0.3512	0.4233	-0.3325	-0.2145	0.0461	-0.1732	-0.2637	0.4814	-0.2546	-0.0351	0.1193	0.0889	-0.2837	0.0897	0.2203	-0.1917	-0.5762	-0.3291	-0.1073	0.5723	-0.3017	0.6973	1.3364	-0.2574	0.0503
TNFRSF13C	-1.7381	113	100	-0.1147	-0.339	0.9903	-0.7227	0.1579	0.2668	-0.5706	-0.5888	-0.3467	-0.0203	-0.1698	-0.2834	-0.3147	0.3764	0.3777	0.2741	0.4248	0.0385	-1.3203	-0.5194	-0.0569	0.1016	-0.721	0.0037	0.2861	0.2402	0.047	-0.6234	-0.695	1.0512	0.6406	0.3919	-0.2447	-0.3081	0.1109	-0.8924	-0.5724	0.0396	0.0998	-0.3133	-0.2065	-0.4804	0.3229	0.1704	-0.5823	-1.4797
TNFRSF14	-7.8821	113	100	-0.309	-0.291	-0.1948	0.0972	0.7552	0.5819	0.4366	0	0.3279	0.1001	-0.3507	-0.1966	-0.0425	0.7386	0.3141	0.3551	0.1091	-0.1935	-0.3192	0.1659	-0.464	-0.1805	-0.1202	-0.2177	-0.1904	0.7839	0.1601	-0.4765	-0.6015	0.1964	0.2519	0.1968	-0.201	-0.0474	-0.0837	0.4251	-0.1168	0.3068	-0.3634	-0.5911	0.5622	0.3797	0.6572	0.7657	0.1328	-0.053
TNFRSF4	-7.0222	113	100	-0.8928	-0.2203	-0.3526	0.243	-0.0378	0.6278	0.488	0.2183	0.1289	-0.3263	-0.0218	-0.2931	0.5336	0.0554	0.121	0.4595	2.2016	-0.1615	0.2117	-0.1202	-0.0617	0.9851	1.4566	0.0166	0.5534	1.9011	-0.278	0.0454	-0.0624	0.7218	1.4245	0.114	0.398	1.4436	0.1949	-0.4185	-0.2327	1.1733	-0.8424	-0.5652	-0.6771	-0.4833	-0.6755	0.5986	0.0967	-0.3999
TNFSF10	-7.2434	113	100	-0.4316	-0.5026	0.3143	0.2854	-0.3181	0.2693	-0.1653	-0.0887	-0.1748	-0.115	-0.5173	-0.3216	-0.1333	-0.5921	0.4033	-0.3559	-0.1008	0.3368	-0.5836	-0.3093	-0.2235	0.1104	-0.1623	-0.0424	-0.4989	0.0997	0.066	0.1059	0.143	-0.0071	0.1022	0.1009	0.0781	0.1179	0.3591	0.1126	-0.207	-0.1635	-0.4509	-0.8829	0.5534	0.532	0.1479	0.2558	-0.0099	-0.4533
TNFSF11	-2.8101	113	100	0.1078	-1.0761	0.1337	0.4188	-0.4872	2.5885	0.5521	1.2694	0.1704	-0.8504	-0.2497	0.4981	1.6029	-0.208	0.8048	1.2526	0.2606	0.8738	-0.2923	1.5945	0.5038	0.8265	0.0406	-0.2686	-0.4504	0.8652	0.2744	0.7061	0.6346	1.7304	1.5431	0.3086	0.2952	0.6442	1.6943	0.4308	0.0126	0.4355	-0.7569	-0.989	-1.0676	-0.7553	-0.4931	1.0855	0.2471	-0.4145
TNFSF12	-6.9089	113	100	0.1401	0.3519	0.1113	-0.3339	-0.7034	-0.0206	0.28	-0.3286	0.3652	-0.8448	-0.5091	-0.0121	0.0967	0.0326	0.2478	0.3656	-0.2189	0.0908	0.3825	0.0888	-0.09	-0.4356	-0.3775	0.08	0.3197	-0.0647	-0.2027	-0.0234	0.0939	0.1	0.6401	-0.2302	-0.1979	-0.2906	-0.1045	-0.2655	-0.1976	-0.5411	0.3136	0.1252	0.2484	0.0052	-0.6561	0.2814	0.0752	-0.5026
TNFSF13	-6.108	113	100	-0.2046	0.0198	0.0094	0.6689	-0.4078	-0.2926	0.052	-0.0989	0.4182	-0.5662	-0.1697	0.0989	0.1481	-0.199	-0.0831	-0.3573	0.1363	-0.0438	0.0311	-0.0373	0.1913	-0.2359	0.1158	-0.1584	-0.3059	0.0808	-0.0292	-0.4299	-0.7713	-0.1178	0.2633	0.0568	-0.0858	-0.1519	0.1301	0.0933	-0.3995	0.3899	-0.107	-0.1849	0.3756	0.7066	-0.3339	0.1115	-0.1084	-0.1999
TPP1	-8.854	113	100	-0.5012	-0.1342	-0.1009	0.1467	-0.1567	0.308	0.4549	0.5903	0.1444	-0.0673	0.1972	-0.1461	-0.2402	-0.3215	0.3339	0.1429	0.2801	-0.0344	-0.2907	-0.038	0.2822	-0.0104	0.169	0.4215	0.0901	0.9544	-0.0143	-0.2828	-0.2101	-0.2935	0.2299	0.4874	0.2583	-0.037	0.3647	0.0327	-0.2188	1.7107	-0.6669	-0.3262	-0.0821	0.0679	-0.1191	0.3774	0.0591	0.3787
TPSAB1	-7.3881	113	100	-1.2513	-0.0355	1.4211	-0.2781	0.1319	-0.4686	0.4939	0.083	-0.9033	-0.6251	0.8932	-0.262	-0.129	-0.0723	-0.8218	0.3899	0.4651	0	-1.3402	1.3403	0.2879	0.0744	0.2985	0.0044	-0.0139	0.5424	0.2071	-0.1316	0.13	0.194	0.1628	-0.0567	0.1461	-0.0718	-0.0143	-0.3415	-0.7119	-0.2874	-0.9532	-0.1479	1.2962	-0.3284	0.0534	-0.3673	0.1741	0.1307
TPT1	0.2284	44	38.9381	0.7977	0.6189	-0.5789	0.2099	1.5767	-0.0285	-0.4522	0.1345	0.2846	-0.1249	-0.1854	-0.6646	2.1769	1.9383	-0.9408	0.1122	-0.1992	-0.7261	-1.5212	0.9223	-0.3219	0.7962	0.6718	0.1571	0.2698	0	0.2868	-1.7882	-0.0227	-0.6245	2.5378	0.4563	-1.1764	-0.0555	1.0196	1.3968	0.1369	0.4087	0.9974	-1.7527	-0.0198	-0.0635	1.4446	-0.6884	-0.1161	-0.2516
TRAF2	-3.5412	113	100	0.1274	-0.2375	-0.4281	-0.2716	0.5811	0.1923	0.1428	-0.2593	0.263	0.1736	0.2188	0.8655	-0.3703	1.3473	1.1042	0.3448	0.0462	-0.9026	-0.5917	0.6298	-0.6609	1.4493	-0.2856	-0.3647	0.8843	-0.0718	0.2683	-0.0537	-0.9842	0.5742	0.006	-0.0981	-0.7525	0.2198	1.1557	0.5614	-0.3469	0.3478	-0.2456	0.1571	-0.0705	-0.254	-0.0688	-0.1435	0.2339	-0.5129
TREM2	-8.3646	113	100	-0.9242	-0.5771	0.9694	0.7743	-0.0557	-0.268	0.6384	0.4874	-0.4697	0.2543	-0.7111	-0.0204	-0.0509	0.1796	0.0016	-0.581	0.6093	0.0356	-0.1898	-0.0879	0.3406	-0.6688	-0.193	-0.0107	0.1122	0.019	-1.0659	-0.7811	0.2322	-0.15	0.0099	0.5301	1.444	-0.5363	0.011	-0.4391	-0.2928	0.1807	-0.5582	-0.4618	0.8702	1.0273	0.687	-0.0643	0.3114	0.4982
TRIM21	-6.5148	113	100	-0.4845	-0.1365	-0.7761	-0.4028	0.1494	0.4223	0.1109	-0.3871	0.5374	0.4652	0.0962	-0.6311	-0.8028	1.3786	1.074	0.5211	1.23	-0.4175	-0.9048	0.541	-0.4583	1.4891	-0.4201	-0.398	0.8804	0.348	0.5156	0.574	-1.3119	0	0.5303	0.7827	-0.2462	-0.1	1.2145	0.6772	0.0384	0.8058	-0.8032	-0.3444	-0.3745	-0.6371	-0.841	-0.1206	-0.0322	-0.2534
TRIM5	-2.2751	113	100	0.3226	-0.8443	-0.5301	-0.1394	0.619	0.0966	0.6894	0.0767	1.2207	0	-0.1376	1.3307	-0.1427	2.184	1.5474	1.3337	0.2488	-1.0813	-0.9468	0.3665	-0.7117	0.3962	-0.8799	-0.2126	0.9728	-0.0006	0.9231	-0.5443	-0.7124	-0.3605	0.0543	0.5822	-0.5763	-0.1909	1.1448	0.8636	0.8551	0.4567	-0.262	-0.7425	0.2064	-0.3974	-0.6151	0.0677	0.8643	0.7007
VASH1	0.5743	8	7.07965	0.2411	0.2166	-0.0357	-0.1178	0.2054	0.2274	-0.02	0.0397	-0.0739	-0.2371	-0.1181	1.2745	-0.1053	1.0595	0.3883	0.0391	0.2148	-0.3036	-0.1405	2.7037	-0.1029	-0.3574	-0.2187	-0.5224	0.1911	-0.1204	-0.0659	0.1248	0.0719	0.3693	-0.2434	-0.0796	0.0223	0.0977	1.8661	0.5179	0.6324	0.3848	0.1613	0.1547	0.266	-0.2176	-0.1975	0.1941	0.1165	-0.0773
VEGFA	-8.0146	113	100	-0.7112	-0.9165	0.3345	0.5105	-1.0748	0.8726	1.9798	-0.1145	-0.0633	0.027	0.0901	-0.7502	-0.3822	0.794	0	1.6092	0.3309	0.3362	0.1727	0.0256	-0.5359	-0.4041	1.8124	-0.137	-0.6518	0.1073	-0.1387	0.2027	-0.5155	-0.0286	0.3788	-0.1366	-0.6638	0.5059	1.0298	-0.3202	1.0149	-0.9143	-0.369	-1.4342	0.8102	1.1089	-0.6523	1.2134	1.7269	-0.4506
VEGFD	-8.3504	113	100	0.1537	-0.593	-0.0382	0.0607	0.4261	-0.1026	0.335	-0.1953	-0.0016	-0.2943	0.0612	0.7787	0.3921	-0.2338	-0.2953	0.1811	0.0047	-0.2497	0.6433	0.2075	-0.3125	-0.523	-0.0057	0.2632	-0.245	0.7262	0	0.1488	0.1044	0.1765	0.3772	-0.3209	0.3121	0.2474	-0.0919	0.113	-0.1032	-0.2454	0.2458	-0.7418	-0.286	0.3955	0.2855	-0.186	0.0906	-0.1693
WAS	-0.2271	71	62.8319	0.5461	0.4697	-0.2528	-0.3087	1.7136	0.9114	1.0084	0.3526	0.5988	0.8458	-0.1954	0.1247	-0.6756	1.5294	1.3683	0.4905	1.0886	-1.2653	-2.3589	0.3504	-0.8031	0.774	-0.1246	-0.1878	0.8775	0.0244	0.9264	-1.4338	-0.7964	0.6456	0.1033	0.0925	-0.9454	-0.7131	1.0305	0.3155	0.6717	0.6664	-0.0273	-0.5056	-0.0484	-0.1823	-0.2203	0.262	0.4037	-0.0156
WFIKKN2	-7.1092	113	100	0.3128	-0.3057	-0.1725	-0.63	0.1914	-0.3863	0.1206	-0.1338	0.1408	-0.1107	-0.491	-0.5319	0.5389	0.323	0.1104	0.2618	0.4022	0	-0.017	-0.0362	-0.0742	0.6874	-0.4516	0.2141	-0.2684	0.3775	0.5419	0.067	0.0337	0.0629	0.4925	-0.5778	-0.0716	-0.0348	-0.4253	-0.6104	-0.0042	-0.2271	0.1791	-0.3829	-0.0765	-0.3602	0.0042	-0.2231	-0.1022	-0.0948
WNT9A	-0.692	99	87.6106	0.1564	0.4023	-0.0652	0.5092	0.3251	0.3493	-0.2945	0.3664	0.2654	-0.3996	0.1555	1.1223	-0.8645	-0.3117	-0.0543	0.018	-0.5697	-0.8554	-0.9937	0.6558	1.0385	0.0314	-0.1187	-0.3273	1.1152	1.2004	-0.7675	-0.5059	-0.707	-0.7415	-0.3784	-0.4131	-0.0379	0.4441	0.4093	0.3875	0.1501	0.1047	-0.75	0.3741	0.5211	0.8872	-0.0059	0.0867	-0.1764	0.7655
YTHDF3	-0.9067	100	88.4956	-0.0677	-0.3206	-0.5016	-0.0763	-0.5612	-0.4068	0.8311	-0.0426	0.2359	0.6318	-0.0728	1.1723	-0.1123	1.3639	1.2131	-0.234	0.1077	-1.4213	-2.0789	0.1008	-0.1778	0.3725	-0.3731	-0.4294	0.715	-1.4294	1.4154	-0.1735	-0.7398	-0.537	1.008	0.974	-3.1126	0.3344	1.7014	1.1485	0.0431	0.682	-0.3809	0.1848	0.4335	-0.902	-0.5872	0.1204	0.6278	-0.5957
IL20RA	-0.5706	104	92.0354	0.6185	-0.5272	0.1323	-0.1579	-0.08	0.2064	-0.4799	-0.2705	1.2313	-0.4999	0.0305	-0.1264	0.1604	-0.1177	-1.0742	-0.0735	-0.1762	0.1542	-0.2135	0.3784	-0.1195	-0.4328	-0.7559	0.1647	0.1152	0.013	-1.4033	0.7797	0.6165	-0.0674	2.43	-0.3193	0.6348	0.0245	-0.0545	-0.476	-0.0545	0.1962	0.5016	-0.7172	-0.0686	-0.3034	0.1193	-0.0013	0.6709	-0.0108
		<20% pos	5
		<25% pos	12
		<50% pos	23
[truncated: 67 more columns]

## Sheet: Correlations
Protein	EASI Correlation (%)		Protein	IGA Correlation (%)		Protein	POEM Correlation (%)		Protein	n-PruritusCorrelation (%)
ACTN4	-2.91		ACTN4	-0.73		ACTN4	6.21		ACTN4	6.55
ADA	27.15		ADA	18.16		ADA	5		ADA	6.15
ADAM23	-5.79		ADAM23	-5.39		ADAM23	-8.98		ADAM23	-8.61
ADGRE2	-1.5		ADGRE2	-0.47		ADGRE2	4.41		ADGRE2	-5.92
AGER	-10.89		AGER	-11.22		AGER	-11.48		AGER	-4.13
AGRN	-1.31		AGRN	-8.42		AGRN	3.18		AGRN	-9.82
AGRP	-15.88		AGRP	-17.03		AGRP	-24.31		AGRP	-20
ALDH3A1	34.57		ALDH3A1	35.37		ALDH3A1	19.91		ALDH3A1	9.55
AMBN	-6.79		AMBN	-1.49		AMBN	-3.67		AMBN	-8.7
AMN	-7.42		AMN	-11.55		AMN	-0.87		AMN	-7.28
ANGPT1	11.23		ANGPT1	17.13		ANGPT1	11.53		ANGPT1	7.35
ANGPTL2	-25.06		ANGPTL2	-24.98		ANGPTL2	-25.08		ANGPTL2	-17.91
ANGPTL4	6.03		ANGPTL4	4.4		ANGPTL4	8.91		ANGPTL4	13.24
ANXA11	13.3		ANXA11	18.29		ANXA11	5.25		ANXA11	8.39
AOC1	-12.77		AOC1	-4.85		AOC1	-1.52		AOC1	-0.42
ARHGEF12	10.57		ARHGEF12	13.71		ARHGEF12	-2.56		ARHGEF12	3.61
ARNT	4.71		ARNT	11.83		ARNT	6.71		ARNT	6.67
ARTN	-5.02		ARTN	3.39		ARTN	-6.95		ARTN	-2.71
ATP5IF1	17.98		ATP5IF1	16.65		ATP5IF1	10.49		ATP5IF1	11.47
AXIN1	13.64		AXIN1	18.91		AXIN1	3.21		AXIN1	8.25
Age	-6.5		Age	-13.71		Age	3.44		Age	-7.21
B4GALT1	-27.28		B4GALT1	-27.46		B4GALT1	-30.45		B4GALT1	-41.57
BACH1	18.79		BACH1	28.72		BACH1	14.77		BACH1	13.07
BANK1	6.38		BANK1	12.64		BANK1	-1.98		BANK1	5.27
BCL2L11	0.2		BCL2L11	5.44		BCL2L11	1.19		BCL2L11	-4.21
BCR	23.36		BCR	26.71		BCR	14.89		BCR	15.18
BID	6.81		BID	7.1		BID	-5.85		BID	-1.01
BSG	1.39		BSG	-1.33		BSG	-9.5		BSG	-5.71
BTN2A1	14.13		BTN2A1	14.7		BTN2A1	7.97		BTN2A1	-0.29
BTN3A2	-6.64		BTN3A2	-2.66		BTN3A2	-15.77		BTN3A2	-11.97
C1QA	-51.29		C1QA	-48.55		C1QA	-46.65		C1QA	-50.92
CASP2	12.13		CASP2	17.22		CASP2	0.18		CASP2	9.22
CCL11	-10.11		CCL11	-15.97		CCL11	-14.84		CCL11	-21.46
CCL13	61.96		CCL13	52.66		CCL13	35.28		CCL13	38.68
CCL17	70.39		CCL17	61.61		CCL17	58.06		CCL17	59.5
CCL20	36.65		CCL20	25.67		CCL20	22.33		CCL20	21.71
CCL21	11.17		CCL21	6.54		CCL21	4.57		CCL21	3.76
CCL22	68.65		CCL22	60.46		CCL22	50.65		CCL22	56.6
CCL23	28.07		CCL23	23.87		CCL23	17.87		CCL23	20.66
CCL24	-1.25		CCL24	-6.35		CCL24	-4.77		CCL24	-4.92
CCL25	-32.43		CCL25	-34.98		CCL25	-41.87		CCL25	-39.95
CCL26	51.8		CCL26	50.47		CCL26	30.98		CCL26	37.18
CCL28	-6.79		CCL28	-5.01		CCL28	0.91		CCL28	4.68
CCL3	25.34		CCL3	23.42		CCL3	19.46		CCL3	29.29
CCL4	41.77		CCL4	39.35		CCL4	38.65		CCL4	43.03
CCL7	61.55		CCL7	57.64		CCL7	38.26		CCL7	38.96
CCN2	-14.58		CCN2	0.38		CCN2	-11.75		CCN2	-5.08
CD160	13.56		CD160	17.43		CD160	16.77		CD160	12
CD200	-13.49		CD200	-5.18		CD200	0.83		CD200	-5.86
CD200R1	13.65		CD200R1	15.56		CD200R1	-5.39		CD200R1	-0.41
CD22	-13.61		CD22	-6.46		CD22	-9.41		CD22	-9.13
CD244	-8.41		CD244	0.08		CD244	-7		CD244	-10.11
CD276	17.75		CD276	10.54		CD276	24.69		CD276	11.33
CD4	1.95		CD4	4.89		CD4	-7.36		CD4	-10.09
CD40	8.72		CD40	9.67		CD40	11.18		CD40	9.22
CD40LG	3.35		CD40LG	11.22		CD40LG	-6.96		CD40LG	-3.88
CD48	-9.96		CD48	-4.35		CD48	-4.81		CD48	-6.87
CD58	-3.69		CD58	-2.57		CD58	-6.51		CD58	-8.01
CD6	-12.07		CD6	-10.5		CD6	-14.89		CD6	-10.78
CD70	20.9		CD70	16.52		CD70	22.01		CD70	20.07
CD79B	11.56		CD79B	7.82		CD79B	-2.23		CD79B	-6.03
CD83	58.86		CD83	51.72		CD83	39.99		CD83	40.37
CD84	-2.63		CD84	8.41		CD84	-2.89		CD84	1.13
CDON	27.5		CDON	24.69		CDON	14.36		CDON	2.62
CDSN	47.22		CDSN	34.7		CDSN	24.47		CDSN	20.06
CEACAM21	20.08		CEACAM21	19.56		CEACAM21	13.64		CEACAM21	9.13
CEP164	16.47		CEP164	18.71		CEP164	12.8		CEP164	11.7
CHRDL1	-26.45		CHRDL1	-24.18		CHRDL1	-20.51		CHRDL1	-26.43
CKAP4	25.75		CKAP4	13.62		CKAP4	20.15		CKAP4	6.49
CKMT1A_CKMT1B	17.05		CKMT1A_CKMT1B	8.44		CKMT1A_CKMT1B	5.59		CKMT1A_CKMT1B	-2.73
CLEC4A	11.95		CLEC4A	13.15		CLEC4A	-7.8		CLEC4A	-1.78
CLEC4C	-0.12		CLEC4C	-1.55		CLEC4C	-5.93		CLEC4C	-6.14
CLEC4D	26.45		CLEC4D	29.97		CLEC4D	21.9		CLEC4D	18.03
CLEC4G	1.87		CLEC4G	0.1		CLEC4G	-9.36		CLEC4G	-8.6
CLEC7A	18.63		CLEC7A	17.89		CLEC7A	13.82		CLEC7A	18.69
CLIP2	7.62		CLIP2	11.9		CLIP2	2.06		CLIP2	3.3
CLSTN2	6.13		CLSTN2	4.73		CLSTN2	-5.87		CLSTN2	-2.18
CNTNAP2	-13.98		CNTNAP2	-4.36		CNTNAP2	-15.46		CNTNAP2	-5.8
COL9A1	-3.63		COL9A1	1.66		COL9A1	-6.16		COL9A1	-9.88
COLEC12	3.6		COLEC12	5.12		COLEC12	11.06		COLEC12	5.69
CRELD2	11.9		CRELD2	5.15		CRELD2	10.78		CRELD2	6.34
CRHBP	11.61		CRHBP	8.59		CRHBP	7.21		CRHBP	7.64
CRIM1	-1.15		CRIM1	-5.15		CRIM1	7.6		CRIM1	3.96
CRKL	17.09		CRKL	20.97		CRKL	4.03		CRKL	9.32
CRLF1	16.75		CRLF1	11.13		CRLF1	14.15		CRLF1	1.96
CSF1	32.79		CSF1	33.09		CSF1	30.6		CSF1	26.02
CSF3	-5.14		CSF3	-5.94		CSF3	-8.21		CSF3	-6.35
CST7	17.99		CST7	7.65		CST7	18.64		CST7	13.51
CTRC	-11.7		CTRC	-7.83		CTRC	-6.04		CTRC	-4.83
CTSC	14.59		CTSC	10.37		CTSC	17.07		CTSC	5.73
CTSO	-1.43		CTSO	-0.89		CTSO	13.77		CTSO	7.49
CXADR	5.77		CXADR	-1.21		CXADR	-15.3		CXADR	-4.76
CXCL1	0.6		CXCL1	4.88		CXCL1	7.12		CXCL1	6.91
CXCL10	37.45		CXCL10	32.24		CXCL10	34.86		CXCL10	31.08
CXCL12	-41.45		CXCL12	-27.57		CXCL12	-26.75		CXCL12	-32.77
CXCL14	-13.49		CXCL14	-14.7		CXCL14	-2.78		CXCL14	5.22
CXCL17	-12.38		CXCL17	-21.73		CXCL17	-14.41		CXCL17	-15.17
CXCL3	-4.69		CXCL3	-8.16		CXCL3	-7.07		CXCL3	-2.36
CXCL6	-13.41		CXCL6	-7.73		CXCL6	-6.06		CXCL6	-4.55
CXCL8	32.47		CXCL8	33.31		CXCL8	34.51		CXCL8	31.48
CXCL9	43.33		CXCL9	37.65		CXCL9	36.23		CXCL9	32.71
DAG1	14.06		DAG1	17.14		DAG1	4.88		DAG1	6.79
DAPP1	3		DAPP1	6.6		DAPP1	3.66		DAPP1	3
DBNL	12.92		DBNL	18.22		DBNL	2.87		DBNL	5.56
DECR1	6.26		DECR1	1.28		DECR1	-3.13		DECR1	4.86
DFFA	47.89		DFFA	45.39		DFFA	32.87		DFFA	31.35
DGKZ	19.09		DGKZ	25.89		DGKZ	26.26		DGKZ	20.57
DNAJA2	16.49		DNAJA2	20.42		DNAJA2	5.39		DNAJA2	9.32
DNER	36.62		DNER	24.36		DNER	2.69		DNER	4.59
DNPH1	-2.26		DNPH1	-6.7		DNPH1	-11.8		DNPH1	-12.13
DPP10	-8.72		DPP10	-2.82		DPP10	-4.85		DPP10	-7.93
EASI	100		EASI	87.7		EASI	76.32		EASI	75.78
EDAR	-1.36		EDAR	13.86		EDAR	-8.37		EDAR	-2.32
EGF	7.21		EGF	12.33		EGF	-1.87		EGF	4.2
EGLN1	20.13		EGLN1	26.3		EGLN1	11.74		EGLN1	10.75
EIF4G1	26.88		EIF4G1	25.89		EIF4G1	10.28		EIF4G1	10.48
EIF5A	12.81		EIF5A	4.85		EIF5A	10.31		EIF5A	3.44
ENAH	58.38		ENAH	50.32		ENAH	33.75		ENAH	28.57
ENPP5	1.43		ENPP5	0.38		ENPP5	-3.83		ENPP5	-3.48
ENPP7	-10.75		ENPP7	-13.81		ENPP7	0.1		ENPP7	-2.04
EPCAM	2.97		EPCAM	-8.54		EPCAM	-17.9		EPCAM	-15.7
EPHA1	19.72		EPHA1	16.51		EPHA1	19.35		EPHA1	13.25
EPO	5.7		EPO	2.3		EPO	11.46		EPO	20.68
ERBB3	0.03		ERBB3	2.45		ERBB3	6.31		ERBB3	1.06
ESM1	-3.66		ESM1	-8.49		ESM1	-1.05		ESM1	-1.02
F2R	22.85		F2R	19.04		F2R	10.24		F2R	11.07
FABP1	19		FABP1	8.8		FABP1	13.85		FABP1	10.51
FABP9	7.27		FABP9	4.66		FABP9	-5.18		FABP9	-1.71
FASLG	-1.33		FASLG	4.31		FASLG	-6.65		FASLG	-8.13
FCAR	4.47		FCAR	11.84		FCAR	9.18		FCAR	3.16
FCRL2	4.46		FCRL2	4.53		FCRL2	2.19		FCRL2	4.95
FCRL3	4.07		FCRL3	12.45		FCRL3	4.81		FCRL3	12.5
FCRL6	-5.61		FCRL6	0.22		FCRL6	-2.73		FCRL6	-6.81
FGF19	-4.2		FGF19	1.9		FGF19	-3.88		FGF19	-4.03
FGF2	11.52		FGF2	18.28		FGF2	-2.45		FGF2	6.01
FGF5	-13.86		FGF5	-13.74		FGF5	-14.98		FGF5	-20.75
FIS1	26.62		FIS1	22.22		FIS1	14.35		FIS1	7.09
FKBP1B	6.4		FKBP1B	8.81		FKBP1B	-2.1		FKBP1B	5.32
FLT3LG	8.37		FLT3LG	9		FLT3LG	14.14		FLT3LG	3.29
FOXO1	12.86		FOXO1	19		FOXO1	8.97		FOXO1	11.87
FST	8.07		FST	10.21		FST	19.14		FST	15
FSTL3	7.43		FSTL3	7.62		FSTL3	4.75		FSTL3	-5.44
FXYD5	35.24		FXYD5	34.62		FXYD5	19.08		FXYD5	23.85
GAL	-38.35		GAL	-36.55		GAL	-35.93		GAL	-39.42
GALNT3	5.54		GALNT3	3.48		GALNT3	2.09		GALNT3	-7.2
GBP2	25.53		GBP2	24.86		GBP2	21.63		GBP2	11.82
GLOD4	13.66		GLOD4	9.81		GLOD4	1.2		GLOD4	1.94
GMPR	-3.21		GMPR	-6.48		GMPR	-17.46		GMPR	-13.26
GOPC	15.64		GOPC	19.49		GOPC	4.43		GOPC	11.29
GZMA	11.36		GZMA	6.82		GZMA	15.43		GZMA	14.27
GZMB	1.75		GZMB	4.39		GZMB	2.46		GZMB	0.72
HCLS1	16.58		HCLS1	24.06		HCLS1	11.98		HCLS1	9.14
HEXIM1	22.66		HEXIM1	19.52		HEXIM1	7.92		HEXIM1	10.11
HGF	28.14		HGF	35.54		HGF	25.09		HGF	19.95
HLA-DRA	7.74		HLA-DRA	6.83		HLA-DRA	2.31		HLA-DRA	-2.9
HLA-E	16.66		HLA-E	17.74		HLA-E	7.28		HLA-E	9.35
HPCAL1	28.67		HPCAL1	27.33		HPCAL1	8.56		HPCAL1	16.57
HSD11B1	-2.02		HSD11B1	-2.45		HSD11B1	-10.21		HSD11B1	-23
HSPA1A	37.3		HSPA1A	33.97		HSPA1A	15.88		HSPA1A	16.34
ICA1	14.43		ICA1	21.65		ICA1	6.89		ICA1	9.78
ICAM4	-18.36		ICAM4	-24.1		ICAM4	-25.48		ICAM4	-28.53
IDS	-29.83		IDS	-17.88		IDS	-18.06		IDS	-6.05
IFNG	19.15		IFNG	22.26		IFNG	12.81		IFNG	9.06
IFNGR1	9.83		IFNGR1	6.82		IFNGR1	3.43		IFNGR1	1.67
IFNLR1	7.72		IFNLR1	7.63		IFNLR1	-12.92		IFNLR1	-13.44
IGA	87.7		IGA	100		IGA	74.48		IGA	75.68
IKBKG	22.18		IKBKG	27.18		IKBKG	9.9		IKBKG	13.26
IL10	32.71		IL10	29.52		IL10	30.66		IL10	26.49
IL10RA	-8.52		IL10RA	-8.39		IL10RA	0.93		IL10RA	-1.54
IL10RB	11.63		IL10RB	9.55		IL10RB	12.86		IL10RB	2.8
IL11	5.66		IL11	1.75		IL11	8.81		IL11	2.6
IL12B	49.54		IL12B	48.21		IL12B	41.4		IL12B	43.14
IL12RB1	17.76		IL12RB1	13.56		IL12RB1	14.41		IL12RB1	16.54
IL13	15.86		IL13	10.17		IL13	21.4		IL13	19.73
IL15	11.51		IL15	7.77		IL15	11.52		IL15	0.38
IL15RA	30.04		IL15RA	23.9		IL15RA	23.86		IL15RA	17.84
IL16	51.24		IL16	49.72		IL16	33.19		IL16	30.6
IL17A	33.9		IL17A	26.98		IL17A	28.14		IL17A	30.11
IL17C	58.23		IL17C	45.22		IL17C	39.93		IL17C	41.53
IL17D	-15.87		IL17D	-19.02		IL17D	-8.43		IL17D	-12.78
IL17F	19.66		IL17F	21.23		IL17F	19.58		IL17F	20.52
IL17RB	13.85		IL17RB	8.66		IL17RB	-10.97		IL17RB	-5.53
IL18	54.61		IL18	47.73		IL18	43.37		IL18	41.29
IL18R1	15.7		IL18R1	9.34		IL18R1	13.27		IL18R1	17.27
IL1A	-9.61		IL1A	-8.08		IL1A	-3.57		IL1A	-3.57
IL1B	15.21		IL1B	15.13		IL1B	7.53		IL1B	4.36
IL1R2	20.12		IL1R2	19.98		IL1R2	1.87		IL1R2	2.14
IL1RL2	1.73		IL1RL2	0.67		IL1RL2	-2.64		IL1RL2	4.88
IL1RN	44.27		IL1RN	46.7		IL1RN	39.04		IL1RN	33.58
IL2	23.03		IL2	24.58		IL2	21.61		IL2	18.27
IL20	60.61		IL20	51.52		IL20	45.88		IL20	41.05
IL20RA	3.5		IL20RA	6.61		IL20RA	5.12		IL20RA	7.29
IL22RA1	-13.89		IL22RA1	-19.58		IL22RA1	-14.84		IL22RA1	-20.62
IL24	30.89		IL24	25.68		IL24	30.59		IL24	20.57
IL2RB	-3.14		IL2RB	-2.4		IL2RB	-0.1		IL2RB	4.14
IL32	59.63		IL32	51.88		IL32	37.15		IL32	33.17
IL33	-7.45		IL33	-10.66		IL33	-13.43		IL33	-8.3
IL3RA	14.15		IL3RA	12.8		IL3RA	4.12		IL3RA	1.99
IL4	15.76		IL4	20		IL4	29.4		IL4	27.44
IL4R	4.66		IL4R	6.86		IL4R	3.9		IL4R	9.08
IL5	-10.35		IL5	-8.98		IL5	-10.18		IL5	-3.41
IL5RA	27.74		IL5RA	21.3		IL5RA	9.82		IL5RA	24.2
IL6	43.79		IL6	36.91		IL6	27.36		IL6	24.88
IL7	9.37		IL7	4.84		IL7	11.32		IL7	10.9
IRAK1	23.28		IRAK1	26.83		IRAK1	6.54		IRAK1	12.49
IRAK4	13.18		IRAK4	18.23		IRAK4	0.77		IRAK4	4.53
ISM1	17.56		ISM1	18.08		ISM1	27.27		ISM1	15.03
ITGA11	-7.29		ITGA11	0.85		ITGA11	-14.58		ITGA11	-12.2
ITGA6	-5.22		ITGA6	-2.51		ITGA6	-7.62		ITGA6	-2.27
ITGB6	12.48		ITGB6	14.07		ITGB6	-0.38		ITGB6	-0.78
ITM2A	12.69		ITM2A	6.83		ITM2A	5.03		ITM2A	7.92
JCHAIN	16.26		JCHAIN	5.22		JCHAIN	7.52		JCHAIN	-0.52
JUN	15.87		JUN	15.27		JUN	20.88		JUN	24.75
KLRB1	0.79		KLRB1	5.46		KLRB1	6.83		KLRB1	0.21
KLRD1	-35.08		KLRD1	-30.99		KLRD1	-27.95		KLRD1	-36.79
KRT19	17.81		KRT19	9.06		KRT19	-1.19		KRT19	-1.64
KYNU	57.24		KYNU	51.89		KYNU	49.36		KYNU	46
LAIR1	23.74		LAIR1	18.67		LAIR1	31.01		LAIR1	12.55
LAMA4	-14.65		LAMA4	-8.76		LAMA4	-13.94		LAMA4	-10.12
LAMP3	38.33		LAMP3	28.21		LAMP3	25.04		LAMP3	19.93
LAP3	8.48		LAP3	10.65		LAP3	15.19		LAP3	8.12
LAT	19.32		LAT	16.97		LAT	14.79		LAT	12.02
LGALS4	10.38		LGALS4	4.98		LGALS4	6.1		LGALS4	4.62
LGALS9	20.53		LGALS9	13.93		LGALS9	22.96		LGALS9	13.68
LGMN	1.87		LGMN	6.47		LGMN	0.83		LGMN	-2.62
LHPP	4.71		LHPP	-2.26		LHPP	-7.5		LHPP	-9.91
LIFR	-9.04		LIFR	-4.03		LIFR	-17.34		LIFR	-15.49
LILRB4	21.08		LILRB4	15.48		LILRB4	22.4		LILRB4	9.89
LRRN1	-24.95		LRRN1	-16.08		LRRN1	-20.58		LRRN1	-18.96
LSP1	17.78		LSP1	25.58		LSP1	12.93		LSP1	10.34
LTA	29.29		LTA	26.68		LTA	29.84		LTA	26.14
LTBR	40.48		LTBR	32.31		LTBR	30.29		LTBR	22.15
LTO1	-4.81		LTO1	-10.61		LTO1	4.54		LTO1	-7.98
LY6D	56.93		LY6D	45.5		LY6D	33.96		LY6D	28.93
LY75	23.37		LY75	19.81		LY75	3.42		LY75	4.6
LY9	6.9		LY9	4.38		LY9	-4.43		LY9	-1.2
MANF	-9.16		MANF	-2.95		MANF	-5.7		MANF	-0.4
MAP2K6	14.61		MAP2K6	19.83		MAP2K6	4.17		MAP2K6	9.83
MAPK9	24.17		MAPK9	22.74		MAPK9	11.57		MAPK9	9.36
MATN2	41.42		MATN2	34.71		MATN2	17.63		MATN2	15.43
MEGF10	-5.57		MEGF10	0.16		MEGF10	-13.72		MEGF10	-23.19
MEPE	-22.01		MEPE	-17.82		MEPE	-23.66		MEPE	-18.53
MERTK	-23.86		MERTK	-20.09		MERTK	-12.87		MERTK	-7.12
METAP1D	12.04		METAP1D	8.63		METAP1D	11.61		METAP1D	11.68
MGLL	5.49		MGLL	10.22		MGLL	-3.51		MGLL	1.11
MGMT	21.59		MGMT	28.25		MGMT	11.27		MGMT	17.69
MICB_MICA	2.59		MICB_MICA	4.64		MICB_MICA	17.86		MICB_MICA	13.24
MILR1	1.6		MILR1	7.56		MILR1	6.1		MILR1	-0.87
MLN	11.17		MLN	2.31		MLN	10.01		MLN	-3.78
MMP1	13.3		MMP1	10.61		MMP1	18.04		MMP1	8.11
MMP10	19.36		MMP10	23.25		MMP10	24.38		MMP10	20.67
MPIG6B	4.82		MPIG6B	11.14		MPIG6B	-2.24		MPIG6B	3.86
MVK	19.06		MVK	23.17		MVK	13.46		MVK	15.88
MYO9B	12.52		MYO9B	17.36		MYO9B	5.12		MYO9B	2.81
MZB1	8.91		MZB1	3.91		MZB1	6.41		MZB1	2.76
NBN	18.68		NBN	24.92		NBN	16.46		NBN	17.85
NCF2	23.58		NCF2	30.24		NCF2	16.72		NCF2	14.82
NCK2	14.81		NCK2	16.92		NCK2	6.41		NCK2	10.74
NCLN	5.97		NCLN	8.24		NCLN	15.07		NCLN	11.16
NCR1	18.01		NCR1	16.61		NCR1	14.34		NCR1	4.8
NELL2	7.87		NELL2	7.75		NELL2	3.73		NELL2	2.65
NFASC	3.87		NFASC	5.42		NFASC	3.1		NFASC	1.84
NFATC1	16.64		NFATC1	20.76		NFATC1	2.59		NFATC1	9.34
NFATC3	13.04		NFATC3	9.53		NFATC3	17.1		NFATC3	12.6
NME3	-41.62		NME3	-41.23		NME3	-42.8		NME3	-51.96
NPPC	-1.77		NPPC	3.86		NPPC	-3.11		NPPC	-5.56
NRTN	16.98		NRTN	11.15		NRTN	14.52		NRTN	17.75
NT5C3A	2.63		NT5C3A	7.41		NT5C3A	-7.64		NT5C3A	-1.64
NTF3	-13.1		NTF3	-12.67		NTF3	-7.24		NTF3	-2.14
NUB1	26.24		NUB1	29.64		NUB1	16.27		NUB1	16.82
NUDC	49.27		NUDC	43.55		NUDC	29.65		NUDC	23.7
OMD	-2.8		OMD	-1.39		OMD	-6.26		OMD	-6.2
OSCAR	26.1		OSCAR	26.3		OSCAR	30.7		OSCAR	18.44
OSM	25.72		OSM	32.55		OSM	22.43		OSM	22.74
PADI2	23.68		PADI2	22.51		PADI2	27.08		PADI2	9.6
PAPPA	10.77		PAPPA	10.32		PAPPA	4.57		PAPPA	1.19
PARP1	7.91		PARP1	14.78		PARP1	8.53		PARP1	14.91
PCDH1	14.99		PCDH1	9.7		PCDH1	3.62		PCDH1	-0.23
PDGFB	0.44		PDGFB	11.89		PDGFB	3.31		PDGFB	8.84
PDLIM7	11.32		PDLIM7	17.02		PDLIM7	1.47		PDLIM7	10.25
PGF	4.22		PGF	-2.65		PGF	8.31		PGF	1.07
PIK3AP1	9.52		PIK3AP1	15.21		PIK3AP1	9.28		PIK3AP1	2.99
PKLR	4.37		PKLR	-2.88		PKLR	-2.88		PKLR	-8.93
PLA2G4A	26.34		PLA2G4A	25.61		PLA2G4A	16.89		PLA2G4A	15.58
PLAUR	17.54		PLAUR	26.81		PLAUR	24.48		PLAUR	14.04
PLXNA4	5.55		PLXNA4	7.17		PLXNA4	-7.56		PLXNA4	1.27
PNLIPRP2	8.67		PNLIPRP2	4.75		PNLIPRP2	-0.48		PNLIPRP2	3.49
PNPT1	5		PNPT1	4.17		PNPT1	-12.12		PNPT1	-5.97
POEM	76.32		POEM	74.48		POEM	100		POEM	81.99
PON3	-20.38		PON3	-17.04		PON3	-18.92		PON3	-21.37
PPP1R9B	21.99		PPP1R9B	28.34		PPP1R9B	17		PPP1R9B	18.04
PRDX3	5.76		PRDX3	-0.15		PRDX3	-7		PRDX3	2.98
PRDX5	12.04		PRDX5	18.12		PRDX5	3.78		PRDX5	3.93
PREB	13.59		PREB	5.93		PREB	5.19		PREB	0.8
PRELP	-21.52		PRELP	-17.74		PRELP	-20.4		PRELP	-17.82
PRKAB1	18.11		PRKAB1	20.74		PRKAB1	3.83		PRKAB1	8.67
PRKCQ	6.43		PRKCQ	9.4		PRKCQ	10.82		PRKCQ	11.7
PROK1	-2.69		PROK1	-1.38		PROK1	-14.04		PROK1	-12.33
PRSS8	20.97		PRSS8	10.94		PRSS8	20.55		PRSS8	4.46
PSIP1	41.29		PSIP1	39.08		PSIP1	31.91		PSIP1	33.09
PSMG3	5.13		PSMG3	1.09		PSMG3	-6.52		PSMG3	-6.47
PSPN	6.71		PSPN	6.66		PSPN	-4.3		PSPN	-3.78
PTH1R	-27.24		PTH1R	-19.44		PTH1R	-17.94		PTH1R	-18.12
PTPN6	22.86		PTPN6	26.05		PTPN6	11.96		PTPN6	13.84
PTPRM	-6.41		PTPRM	-1.45		PTPRM	-12.09		PTPRM	-16.67
PTX3	6.01		PTX3	15.93		PTX3	17.71		PTX3	8.7
RAB37	8.99		RAB37	7.86		RAB37	-10.16		RAB37	-7.98
RAB6A	9.18		RAB6A	6.62		RAB6A	6.8		RAB6A	7.23
RABGAP1L	13.82		RABGAP1L	9.6		RABGAP1L	0.28		RABGAP1L	-0.85
REG4	-12.47		REG4	-19.69		REG4	-20.03		REG4	-25.08
RGS8	1.66		RGS8	-5.16		RGS8	8.66		RGS8	1.36
ROBO1	39.72		ROBO1	35.37		ROBO1	25.87		ROBO1	19.95
SAMD9L	15.29		SAMD9L	21.46		SAMD9L	13.37		SAMD9L	14.25
SCG3	-0.97		SCG3	4.5		SCG3	-5.11		SCG3	4.65
SCGB1A1	-6.16		SCGB1A1	1.13		SCGB1A1	-3.94		SCGB1A1	-0.39
SCGB3A2	-5.55		SCGB3A2	-1.39		SCGB3A2	-6.48		SCGB3A2	-9.85
SCGN	23.34		SCGN	13.14		SCGN	9.57		SCGN	9.36
SCRN1	12.77		SCRN1	7.98		SCRN1	7.88		SCRN1	4.08
SELPLG	-9.05		SELPLG	-7.09		SELPLG	9.36		SELPLG	-1.82
SERPINB8	50.51		SERPINB8	49.89		SERPINB8	29.75		SERPINB8	27.69
SH2D1A	46.84		SH2D1A	40.13		SH2D1A	30.45		SH2D1A	24.35
SHMT1	18.42		SHMT1	15.31		SHMT1	6.56		SHMT1	4.89
SIGLEC1	16.5		SIGLEC1	13.63		SIGLEC1	18.94		SIGLEC1	5.71
SIGLEC10	11.31		SIGLEC10	12.7		SIGLEC10	10.69		SIGLEC10	1.71
SIRPB1	23.61		SIRPB1	17.55		SIRPB1	12.27		SIRPB1	0.67
SIT1	-1.97		SIT1	-2.6		SIT1	-6.44		SIT1	-6.86
SKAP2	5.42		SKAP2	11.68		SKAP2	-3.81		SKAP2	2.28
SLAMF1	11.35		SLAMF1	10.37		SLAMF1	6.53		SLAMF1	7.71
SLAMF7	19.9		SLAMF7	8.49		SLAMF7	0.44		SLAMF7	-7.46
SLC39A5	4.8		SLC39A5	5.32		SLC39A5	10.9		SLC39A5	2.16
SMOC2	-34.29		SMOC2	-40.19		SMOC2	-39.09		SMOC2	-46.41
SMPDL3A	12.36		SMPDL3A	9.15		SMPDL3A	5.75		SMPDL3A	-4.9
SPINK4	10.54		SPINK4	9.62		SPINK4	-0.36		SPINK4	-5.29
SPINT2	14.18		SPINT2	14.44		SPINT2	11.66		SPINT2	8.1
SPON1	24.28		SPON1	10.64		SPON1	-7.03		SPON1	-6.36
SPRY2	10.16		SPRY2	11.98		SPRY2	2		SPRY2	3.64
SRPK2	24.83		SRPK2	31.64		SRPK2	15		SRPK2	17.97
STX8	29.92		STX8	34.09		STX8	12.75		STX8	20.08
SULT2A1	-13.88		SULT2A1	-12.41		SULT2A1	-1.07		SULT2A1	5.73
TANK	3.61		TANK	14.23		TANK	6.15		TANK	12.57
TBC1D5	12.04		TBC1D5	16.29		TBC1D5	0.86		TBC1D5	4.46
TFF2	2.19		TFF2	-4.08		TFF2	-2.12		TFF2	3.82
TGFA	33.67		TGFA	44.68		TGFA	31.29		TGFA	35.22
TGFB1	4.07		TGFB1	3.72		TGFB1	11.35		TGFB1	-0.4
TIMP3	-1.07		TIMP3	5		TIMP3	6.56		TIMP3	9.38
TLR3	-30.56		TLR3	-23.66		TLR3	-16.23		TLR3	-22.21
TNF	6.21		TNF	9.88		TNF	15.09		TNF	18.16
TNFAIP8	18.7		TNFAIP8	17.9		TNFAIP8	-0.1		TNFAIP8	3.96
TNFRSF11A	13.63		TNFRSF11A	11.01		TNFRSF11A	4.79		TNFRSF11A	9.4
TNFRSF11B	-7.1		TNFRSF11B	-4.9		TNFRSF11B	0.67		TNFRSF11B	-3.97
TNFRSF13B	-24.2		TNFRSF13B	-27.11		TNFRSF13B	-25.56		TNFRSF13B	-17.85
TNFRSF13C	2.73		TNFRSF13C	6.24		TNFRSF13C	-11.32		TNFRSF13C	-4.1
TNFRSF14	11.4		TNFRSF14	12.48		TNFRSF14	2.73		TNFRSF14	1.62
TNFRSF4	70.87		TNFRSF4	57.67		TNFRSF4	51.5		TNFRSF4	45.7
TNFSF10	-9.92		TNFSF10	-14.61		TNFSF10	-16.5		TNFSF10	-18.56
TNFSF11	48.3		TNFSF11	42.21		TNFSF11	29.66		TNFSF11	38.91
TNFSF12	-15.6		TNFSF12	-11.78		TNFSF12	-9.73		TNFSF12	-8.83
TNFSF13	2.21		TNFSF13	7.19		TNFSF13	10.73		TNFSF13	-0.11
TPP1	26.38		TPP1	24.5		TPP1	26.19		TPP1	16.9
TPSAB1	7.49		TPSAB1	1.2		TPSAB1	5.74		TPSAB1	10.49
TPT1	11.87		TPT1	8.37		TPT1	9.22		TPT1	9.82
TRAF2	18.84		TRAF2	19.72		TRAF2	4.6		TRAF2	1.29
TREM2	-11.39		TREM2	-11.18		TREM2	3.53		TREM2	-6.94
TRIM21	31.04		TRIM21	31.38		TRIM21	21.35		TRIM21	16.66
TRIM5	14.43		TRIM5	16.48		TRIM5	11.71		TRIM5	11.57
VASH1	9.36		VASH1	9.8		VASH1	-0.68		VASH1	9.86
VEGFA	2.25		VEGFA	1.51		VEGFA	4.22		VEGFA	5.23
VEGFD	12.71		VEGFD	14.28		VEGFD	7.79		VEGFD	3.42
WAS	25.93		WAS	28.74		WAS	12.86		WAS	20.45
WFIKKN2	-0.7		WFIKKN2	-3.08		WFIKKN2	-16.6		WFIKKN2	-13.39
WNT9A	11.26		WNT9A	7.65		WNT9A	7.39		WNT9A	7.5
YTHDF3	12.68		YTHDF3	17.27		YTHDF3	5.97		YTHDF3	4.43
n-itch	75.78		n-itch	75.68		n-itch	81.99		n-itch	100

## Sheet: W0-2-4
Not paired																Paired
Protein	p-value	q-value	Log2(W2/W0)		Protein	p-value	q-value	Log2(W4/W0)		Protein	p-value	q-value	Log2(W4/W2)			Protein	p-value	q-value	Log2(W2/W0)		Protein	p-value	q-value	Log2(W4/W0)		Protein	p-value	q-value	Log2(W4/W2)
CCL17	4.70069e-08	4.32464e-06	-1.9453		CCL17	5.11998e-08	3.7683e-06	-1.97803		IL2	0.0452905	0.999578	-0.443181			CCL17	4.20183e-12	5.15425e-10	-1.93492		CCL17	2.29868e-11	1.40986e-09	-2.06271		IL2	0.0623731	0.639108	-0.466608
CCL22	1.49731e-06	9.1835e-05	-1.10918		CCL22	9.70565e-07	5.9528e-05	-1.12353		EIF4G1	0.196701	0.999578	-0.308999			CCL22	4.98432e-09	1.83423e-07	-1.08392		CCL22	1.23377e-10	6.48612e-09	-1.19087		FKBP1B	0.155537	0.646831	-0.394008
IL4	0.0136484	0.16202	-0.867882		CCL7	0.00125307	0.0184451	-0.832048		YTHDF3	0.088399	0.999578	-0.302321			IL4	0.0105189	0.0472068	-0.842651		CCL7	4.54326e-07	8.79957e-06	-0.897354		EIF4G1	0.0790135	0.645083	-0.389953
CXCL9	9.01012e-06	0.000473675	-0.816031		TNFSF11	2.82853e-05	0.00115655	-0.757334		FKBP1B	0.350188	0.999578	-0.298667			CXCL9	1.00883e-05	0.000149464	-0.80734		TNFSF11	3.39323e-08	9.60545e-07	-0.785105		IRAK4	0.0383291	0.564205	-0.373155
TNFSF11	1.91731e-05	0.000705571	-0.788862		IL10	0.00409772	0.0486439	-0.715165		IRAK4	0.147472	0.999578	-0.298055			TNFSF11	3.8963e-08	1.10295e-06	-0.762275		IL17C	5.76553e-05	0.000493422	-0.781857		YTHDF3	0.0142488	0.359823	-0.354416
IL10	0.00247374	0.0433493	-0.778731		IL17C	0.00043061	0.00900414	-0.712831		GOPC	0.166354	0.999578	-0.278806			IL10	1.81809e-05	0.0002478	-0.739148		IL10	2.56385e-05	0.000254834	-0.770534		ANXA11	0.138474	0.646831	-0.346919
CXCL10	0.000131082	0.00371063	-0.700281		CCL26	0.00756549	0.0732658	-0.671666		NT5C3A	0.291915	0.999578	-0.262983			CXCL10	3.4879e-10	1.60443e-08	-0.704094		CCL26	1.26278e-07	3.3193e-06	-0.725657		NT5C3A	0.123406	0.646831	-0.337686
IL17C	0.00133584	0.0307244	-0.673793		IL2	0.000378305	0.00900414	-0.661227		ANXA11	0.35152	0.999578	-0.254531			IL17C	0.000857124	0.00595135	-0.693111		FKBP1B	0.0350083	0.0825837	-0.669423		DNPH1	0.0696828	0.645083	-0.300161
IL12B	1.31077e-05	0.000602954	-0.669804		IL12B	2.70963e-05	0.00115655	-0.641024		DNPH1	0.169489	0.999578	-0.240019			CCL7	3.00064e-06	6.13465e-05	-0.676175		IL4	0.00595759	0.0221454	-0.651063		PSMG3	0.0659949	0.639108	-0.289858
CCL7	0.0117287	0.143871	-0.640024		IL4	0.0673376	0.255466	-0.637152		PKLR	0.227792	0.999578	-0.237613			IL12B	1.88357e-08	5.77627e-07	-0.645878		EIF4G1	0.0122039	0.0377397	-0.639508		PKLR	0.0941636	0.645083	-0.288278
CCL26	0.0206488	0.199967	-0.58052		EIF4G1	0.019371	0.13201	-0.618536		PSMG3	0.201023	0.999578	-0.236215			CCL13	4.20337e-06	8.14126e-05	-0.58193		IL12B	4.10327e-09	1.51e-07	-0.634811		PRDX5	0.0596316	0.639108	-0.286139
CCL13	0.00212354	0.0390732	-0.576448		IL32	0.00259528	0.0329332	-0.6061		IL32	0.212154	0.999578	-0.235671			CCL26	7.82485e-07	1.79972e-05	-0.566167		CCL13	1.04339e-05	0.000116354	-0.627734		NBN	0.0703769	0.645083	-0.278514
IFNG	0.0528831	0.414064	-0.570349		FKBP1B	0.095979	0.321817	-0.588171		TRAF2	0.0939849	0.999578	-0.23346			CCL4	1.55258e-11	9.5225e-10	-0.558908		IL2	0.00351461	0.0152162	-0.622483		CRKL	0.145589	0.646831	-0.277744
CCL4	2.79034e-05	0.000933497	-0.556262		CXCL9	0.000677769	0.0108443	-0.581618		DFFA	0.0974495	0.999578	-0.225381			IFNG	0.00302268	0.0173804	-0.539989		CXCL10	4.3199e-05	0.000387737	-0.610174		BANK1	0.178446	0.651486	-0.277186
TGFA	9.90618e-05	0.0030379	-0.492611		CCL13	0.000651567	0.0108443	-0.579962		PRDX5	0.168068	0.999578	-0.225074			TGFA	5.2895e-06	9.26922e-05	-0.491319		IL32	1.9692e-07	4.81082e-06	-0.61014		GOPC	0.138519	0.646831	-0.273439
IL6	0.0389462	0.325732	-0.463998		DFFA	0.000247617	0.0075936	-0.571368		PSIP1	0.156587	0.999578	-0.216504			IL6	0.00529652	0.0271146	-0.490435		PDLIM7	0.024383	0.0641868	-0.609714		DFFA	0.0142085	0.359823	-0.269194
TNFRSF4	0.00288596	0.0477127	-0.422514		PDLIM7	0.0521566	0.220674	-0.568382		GMPR	0.261553	0.999578	-0.212784			KYNU	5.14582e-05	0.000610749	-0.419835		CXCL9	8.8943e-05	0.000711544	-0.6025		TNFAIP8	0.217169	0.658702	-0.262333
KYNU	0.000762134	0.0186977	-0.420722		CXCL10	0.00252302	0.0329332	-0.55947		TNFAIP8	0.257188	0.999578	-0.212554			TNFRSF4	5.25119e-06	9.26922e-05	-0.414281		MAP2K6	0.0368922	0.0853857	-0.595923		TRAF2	0.029161	0.496962	-0.262203
IL17A	0.014941	0.168712	-0.419777		MAP2K6	0.0867915	0.298498	-0.544543		NBN	0.20988	0.999578	-0.211822			IL17A	0.00137549	0.00872724	-0.408681		DFFA	3.00752e-06	4.5772e-05	-0.56594		IL32	0.000217297	0.0799654	-0.249997
IL1RN	0.00298204	0.0477127	-0.403627		CCL4	4.34976e-05	0.00160071	-0.540355		CRKL	0.325259	0.999578	-0.208663			IL20	0.00504193	0.0265062	-0.405311		TGFA	2.20978e-06	3.69636e-05	-0.549014		NUB1	0.0529219	0.639108	-0.243117
IL20	0.00556653	0.0758697	-0.399432		TGFA	0.000458972	0.00900414	-0.518129		NUB1	0.155979	0.999578	-0.208627			IL1RN	0.000176123	0.00150728	-0.378384		CCL4	8.76851e-09	2.93347e-07	-0.539797		PDLIM7	0.303081	0.74101	-0.242322
MAP2K6	0.179425	0.658679	-0.398444		IL1RN	0.000464888	0.00900414	-0.498352		BCR	0.0927306	0.999578	-0.200859			MAP2K6	0.070764	0.198395	-0.367862		IL20	0.000183192	0.00137581	-0.526791		MGMT	0.0882687	0.645083	-0.237472
OSM	0.0157416	0.17038	-0.380366		IL20	0.000667755	0.0108443	-0.490551		HEXIM1	0.0970198	0.999578	-0.198309			IL32	2.83853e-05	0.000373064	-0.365605		ANXA11	0.0357326	0.0832414	-0.515814		GMPR	0.157739	0.646831	-0.233425
IL24	0.109689	0.603357	-0.378005		MGMT	0.0129573	0.10837	-0.484477		CKMT1A_CKMT1B	0.324888	0.999578	-0.198058			CCL20	0.0512185	0.161098	-0.362746		IL1RN	1.90227e-06	3.33351e-05	-0.508648		CKMT1A_CKMT1B	0.0892079	0.645083	-0.233325
PDLIM7	0.208356	0.703441	-0.375862		KYNU	0.000294036	0.00772896	-0.479462		TPT1	0.426689	0.999578	-0.197651			IL13	0.0108942	0.0483019	-0.356416		CRKL	0.0228912	0.0626873	-0.50454		PSIP1	0.0543653	0.639108	-0.230433
IL32	0.0655627	0.463378	-0.370428		CRKL	0.0437272	0.201145	-0.473794		BANK1	0.419985	0.999578	-0.196067			PDLIM7	0.0785827	0.212636	-0.355105		IL6	0.00252378	0.0124882	-0.503254		BCR	0.0324106	0.496962	-0.229555
IL18	0.00344952	0.0507769	-0.370401		GOPC	0.0306239	0.168203	-0.472252		PDLIM7	0.46825	0.999578	-0.192519			OSM	0.000619026	0.00440196	-0.352003		MGMT	0.0074806	0.0259704	-0.49782		SKAP2	0.403553	0.769459	-0.228561
IL13	0.201645	0.699454	-0.361353		PPP1R9B	0.0188812	0.13201	-0.471381		CCL7	0.377113	0.999578	-0.192025			IL18	0.00015145	0.00139334	-0.341489		KYNU	6.33023e-06	8.03285e-05	-0.493688		IKBKG	0.142897	0.646831	-0.226267
DFFA	0.0238283	0.219221	-0.345987		SERPINB8	0.00239425	0.0326327	-0.469828		FGF2	0.0587372	0.999578	-0.18467			DFFA	0.0117942	0.0515765	-0.322313		SERPINB8	2.63144e-05	0.000254834	-0.490774		BACH1	0.122773	0.646831	-0.225611
PTPN6	0.0897944	0.550739	-0.342016		TNFRSF4	0.000639829	0.0108443	-0.463779		MMP10	0.261085	0.999578	-0.183939			CCL3	0.000112181	0.001115	-0.316859		DNAJA2	0.0308081	0.0739676	-0.48242		HEXIM1	0.0262485	0.496962	-0.224894
CCL20	0.14822	0.642918	-0.324892		IL18	0.000460377	0.00900414	-0.455309		GLOD4	0.105952	0.999578	-0.18183			PTPN6	0.0641438	0.187866	-0.313413		IL18	8.74992e-06	0.00010387	-0.47044		IRAK1	0.115676	0.646831	-0.22248
NCF2	0.134716	0.63629	-0.324203		NCF2	0.0456835	0.201258	-0.450724		IRAK1	0.274062	0.999578	-0.177519			CD83	7.13523e-06	0.000119353	-0.309549		DBNL	0.0440957	0.0971689	-0.466085		FOXO1	0.111732	0.646831	-0.222008
CD83	0.00160391	0.0347199	-0.319273		PSIP1	0.0038063	0.0466906	-0.449208		MGMT	0.291051	0.999578	-0.176551			SERPINB8	0.00688446	0.0329023	-0.30863		TNFRSF4	1.2684e-05	0.000137286	-0.462994		DNAJA2	0.267319	0.699189	-0.22175
CCL3	0.0344332	0.294684	-0.315142		IL17A	0.0178707	0.131528	-0.44908		SCRN1	0.112154	0.999578	-0.172559			FXYD5	0.00583632	0.0290239	-0.301038		BANK1	0.0660144	0.130609	-0.456357		LHPP	0.12465	0.646831	-0.221172
SERPINB8	0.0310782	0.272304	-0.31481		IL6	0.0521702	0.220674	-0.449026		PPP1R9B	0.357022	0.999578	-0.172293			IL24	0.100319	0.249443	-0.298992		SAMD9L	0.00297004	0.0136622	-0.454677		MPIG6B	0.353939	0.769459	-0.218958
EIF4G1	0.247262	0.704311	-0.309537		ANXA11	0.103615	0.32871	-0.442489		FOXO1	0.304348	0.999578	-0.169418			EIF4G1	0.141934	0.309063	-0.295411		PPP1R9B	0.0107625	0.0341432	-0.454377		PIK3AP1	0.18861	0.653915	-0.214297
MGMT	0.122297	0.625647	-0.307926		IKBKG	0.0188877	0.13201	-0.441461		BACH1	0.317448	0.999578	-0.169253			GBP2	0.0462776	0.150709	-0.295078		ARHGEF12	0.0752243	0.146469	-0.450677		FGF2	0.0245919	0.496962	-0.213492
CXCL8	0.0169232	0.177936	-0.307155		DNAJA2	0.0805881	0.285158	-0.43478		LHPP	0.359986	0.999578	-0.168395			CXCL8	0.00124023	0.00800712	-0.294254		CCL20	0.0428811	0.0950617	-0.444205		NFATC1	0.151458	0.646831	-0.213169
GBP2	0.170286	0.658679	-0.30055		BACH1	0.0146957	0.117565	-0.433468		IKBKG	0.321769	0.999578	-0.167934			MGMT	0.0926363	0.233494	-0.292111		IKBKG	0.0109238	0.0343586	-0.443243		SCRN1	0.0302715	0.496962	-0.212947
PPP1R9B	0.110846	0.603357	-0.299088		SAMD9L	0.0271668	0.153806	-0.432807		CLIP2	0.492652	0.999578	-0.165955			NUDC	0.0144269	0.0603305	-0.280573		PSIP1	0.000249648	0.00176674	-0.442843		DBNL	0.32076	0.756665	-0.211705
FXYD5	0.020237	0.199967	-0.298847		IRAK4	0.0648098	0.255466	-0.431336		RABGAP1L	0.357315	0.999578	-0.163725			NCF2	0.0907451	0.230305	-0.280562		IL17A	0.00333898	0.0147992	-0.441431		GLOD4	0.0456736	0.622514	-0.211272
FKBP1B	0.413626	0.80321	-0.289503		NUDC	0.00514096	0.0532745	-0.429708		NFATC1	0.374278	0.999578	-0.158193			SAMD9L	0.022514	0.0863036	-0.279132		IRAK4	0.0454123	0.0994337	-0.438603		WAS	0.200545	0.658702	-0.20448
SAMD9L	0.108128	0.603357	-0.288404		AXIN1	0.0670288	0.255466	-0.424768		WAS	0.347591	0.999578	-0.158178			FKBP1B	0.256078	0.442884	-0.26564		NCF2	0.00469013	0.0187605	-0.43794		NCF2	0.262249	0.699189	-0.203461
NUDC	0.0590697	0.446752	-0.286428		PTPN6	0.0354747	0.181315	-0.423918		CTSC	0.328759	0.999578	-0.155312			CLIP2	0.198935	0.379317	-0.263081		NUDC	0.000176047	0.00134969	-0.430526		MAP2K6	0.404677	0.769459	-0.203453
DNAJA2	0.237964	0.704311	-0.283724		DBNL	0.101126	0.324788	-0.421526		SERPINB8	0.25391	0.999578	-0.155018			PPP1R9B	0.0394923	0.13212	-0.262184		CCL3	0.000196472	0.00144603	-0.428505		EGLN1	0.203923	0.658702	-0.201886
TRIM5	0.119074	0.625647	-0.279813		WAS	0.0213073	0.138444	-0.4152		AXIN1	0.43523	0.999578	-0.15495			DNAJA2	0.106781	0.258523	-0.260751		STX8	0.00174457	0.00958213	-0.427314		SAMD9L	0.182345	0.651486	-0.200872
DBNL	0.258949	0.704311	-0.276452		FXYD5	0.00100113	0.0153507	-0.41241		DNAJA2	0.511221	0.999578	-0.151056			LY6D	5.47683e-05	0.000610749	-0.257716		FXYD5	0.00182168	0.00985848	-0.42468		ARHGEF12	0.355502	0.769459	-0.198742
IKBKG	0.1506	0.644428	-0.273527		BANK1	0.1443	0.416832	-0.407792		PADI2	0.446385	0.999578	-0.150264			AXIN1	0.197298	0.378155	-0.254727		CASP2	0.0472436	0.10167	-0.422234		PPP1R9B	0.214818	0.658702	-0.197364
AXIN1	0.2535	0.704311	-0.269817		IL13	0.155811	0.431117	-0.406851		STX8	0.238527	0.999578	-0.150136			DBNL	0.141321	0.309063	-0.252349		CKMT1A_CKMT1B	0.0038553	0.0164248	-0.421917		SERPINB8	0.0310992	0.496962	-0.196494
TANK	0.260289	0.704311	-0.267196		ARHGEF12	0.134308	0.401832	-0.398973		ATP5IF1	0.358547	0.999578	-0.148732			IKBKG	0.0825309	0.21541	-0.252081		WAS	0.00961287	0.0311104	-0.420877		ATP5IF1	0.191125	0.653915	-0.194044
CASP2	0.241305	0.704311	-0.26561		STX8	0.00483058	0.0522839	-0.395118		SIT1	0.43291	0.999578	-0.147901			TRIM5	0.0649524	0.188208	-0.24877		AXIN1	0.0614243	0.12328	-0.41928		STX8	0.0780485	0.645083	-0.191989
CRKL	0.260062	0.704311	-0.265131		BCR	0.00477853	0.0522839	-0.389604		MPIG6B	0.532388	0.999578	-0.147129			SRPK2	0.0334844	0.114095	-0.243611		PTPN6	0.0199338	0.0559971	-0.411814		CTSC	0.135084	0.646831	-0.190553
BACH1	0.138184	0.642918	-0.264215		CLIP2	0.170479	0.435668	-0.382614		KRT19	0.297474	0.999578	-0.146388			EGF	0.246432	0.440227	-0.242503		BACH1	0.00404255	0.0169052	-0.4106		AXIN1	0.308005	0.745696	-0.18858
ARHGEF12	0.30666	0.747356	-0.260942		IRAK1	0.03391	0.181315	-0.376303		MAP2K6	0.618555	0.999578	-0.146099			ENAH	0.0305988	0.10623	-0.241492		GOPC	0.0489804	0.104483	-0.407468		CCL7	0.0648987	0.639108	-0.188222
WAS	0.184358	0.658679	-0.257022		NFATC1	0.0658431	0.255466	-0.375172		NCK2	0.279848	0.999578	-0.14609			CASP2	0.127512	0.297306	-0.238919		OSM	3.77489e-05	0.00034729	-0.406991		MMP10	0.130161	0.646831	-0.181222
DAPP1	0.437997	0.805915	-0.255313		CASP2	0.115317	0.352297	-0.37157		DBNL	0.54973	0.999578	-0.145074			ARHGEF12	0.205342	0.389515	-0.238651		IL13	0.00337808	0.0147992	-0.401377		DECR1	0.150174	0.646831	-0.180419
IL1RL2	0.066257	0.463378	-0.253936		CD83	0.000198958	0.00665606	-0.368978		SAMD9L	0.434106	0.999578	-0.144403			CRKL	0.154381	0.325343	-0.235778		SKAP2	0.169841	0.264837	-0.401125		CD70	0.00898954	0.359823	-0.180178
SRPK2	0.0803771	0.509979	-0.253281		NBN	0.0351664	0.181315	-0.367226		NUDC	0.290974	0.999578	-0.14328			BACH1	0.0863805	0.222294	-0.2326		LY6D	7.75539e-05	0.000634219	-0.397597		HCLS1	0.225485	0.658702	-0.179528
EGF	0.337872	0.767145	-0.245105		NUB1	0.02182	0.138444	-0.366955		DECR1	0.293385	0.999578	-0.143056			PSIP1	0.0299656	0.105022	-0.232559		IRAK1	0.0266624	0.0681374	-0.390777		SIT1	0.175465	0.651486	-0.179111
STX8	0.0854024	0.532679	-0.244982		TRIM5	0.0366311	0.182165	-0.366876		SKAP2	0.629506	0.999578	-0.140292			STX8	0.0200257	0.0783986	-0.231776		BCR	0.00282681	0.0131679	-0.38948		NUDC	0.0312363	0.496962	-0.178717
LAP3	0.242142	0.704311	-0.238739		OSM	0.0360072	0.181516	-0.366479		ARHGEF12	0.563717	0.999578	-0.138031			DAPP1	0.115914	0.273438	-0.2246		GBP2	0.0419018	0.0946003	-0.384368		HSPA1A	0.0857165	0.645083	-0.177614
CLEC4D	0.173024	0.658679	-0.237961		IL24	0.0970697	0.321817	-0.366308		HCLS1	0.431811	0.999578	-0.13264			NRTN	0.088705	0.226691	-0.219251		NBN	0.00586914	0.0220392	-0.383514		CCL28	0.0983989	0.646621	-0.175422
PSIP1	0.124101	0.625647	-0.232704		SRPK2	0.00778648	0.0734724	-0.365683		CEACAM21	0.579724	0.999578	-0.130596			EPO	0.0559862	0.170077	-0.219008		TRIM5	0.0191319	0.0544594	-0.382365		NCK2	0.161708	0.646831	-0.17263
LY6D	0.203374	0.699454	-0.229828		FOXO1	0.0496531	0.214969	-0.364256		EGLN1	0.488665	0.999578	-0.129638			LAP3	0.240322	0.431407	-0.213032		NFATC1	0.0570088	0.117202	-0.379974		CLIP2	0.416654	0.770496	-0.170875
TNF	0.367928	0.794404	-0.228095		NCK2	0.0263062	0.153806	-0.362365		MAPK9	0.203264	0.999578	-0.128363			TNF	0.0544577	0.167004	-0.208165		NUB1	0.00789933	0.026733	-0.378277		RABGAP1L	0.192407	0.653915	-0.17023
ENAH	0.1485	0.642918	-0.223514		SKAP2	0.234181	0.506646	-0.358731		LY6D	0.401865	0.999578	-0.127336			SH2D1A	0.02393	0.0907859	-0.206703		SH2D1A	0.00264405	0.0124882	-0.377268		KRT19	0.0141042	0.359823	-0.168125
NCLN	0.290621	0.7462	-0.22238		LY6D	0.0376785	0.182443	-0.357164		NCF2	0.57576	0.999578	-0.126521			NCK2	0.169268	0.344147	-0.206189		CLIP2	0.113874	0.201469	-0.376511		ICA1	0.202242	0.658702	-0.167719
EPO	0.139937	0.642918	-0.222078		TNF	0.148266	0.422962	-0.35023		SH2D1A	0.364971	0.999578	-0.12629			CST7	0.00039416	0.00302189	-0.203354		SRPK2	0.00108773	0.00645621	-0.364417		TRIM5	0.267734	0.699189	-0.164736
HGF	0.00431979	0.0611417	-0.221102		EPO	0.0346705	0.181315	-0.348264		EPO	0.37446	0.999578	-0.126185			WAS	0.173607	0.349111	-0.20247		CD83	4.00282e-07	8.18355e-06	-0.3595		CCL26	0.0733274	0.645083	-0.162528
SKAP2	0.472868	0.807814	-0.218439		NT5C3A	0.18057	0.442999	-0.346204		PIK3AP1	0.534283	0.999578	-0.125448			TANK	0.355907	0.553017	-0.201922		ATP5IF1	0.00760334	0.0261498	-0.359031		SRPK2	0.187748	0.653915	-0.15765
IL2	0.286793	0.743239	-0.218046		ATP5IF1	0.0248738	0.153591	-0.345063		FLT3LG	0.145184	0.999578	-0.123299			HSPA1A	0.139952	0.309063	-0.20143		NCK2	0.0295086	0.0728802	-0.358905		MAPK9	0.0200017	0.432977	-0.156328
NFATC1	0.291991	0.7462	-0.21698		GBP2	0.178521	0.440911	-0.34487		HSD11B1	0.165739	0.999578	-0.123123			IL1RL2	0.00122891	0.00800712	-0.199024		EPO	0.00264	0.0124882	-0.356505		IL1RN	0.100817	0.646831	-0.153367
CLIP2	0.430318	0.803843	-0.216659		CCL3	0.0271626	0.153806	-0.344489		TNF	0.608256	0.999578	-0.122135			CLEC4D	0.0243638	0.0914886	-0.195195		FOXO1	0.0424373	0.0950617	-0.352426		CASP2	0.398401	0.769459	-0.153283
NCK2	0.212929	0.703707	-0.216275		EGLN1	0.0689954	0.255607	-0.340763		CCL28	0.49101	0.999578	-0.122113			SKAP2	0.377415	0.565355	-0.192805		EGLN1	0.00513999	0.0199107	-0.352		SH2D1A	0.134004	0.646831	-0.152958
SH2D1A	0.164921	0.658679	-0.212		SH2D1A	0.0270746	0.153806	-0.33829		CD70	0.473904	0.999578	-0.118327			EGLN1	0.194415	0.376551	-0.1922		IL24	0.031299	0.0743098	-0.34516		LSP1	0.152899	0.646831	-0.151294
BANK1	0.433393	0.805497	-0.211725		CKMT1A_CKMT1B	0.108924	0.339694	-0.337535		MICB_MICA	0.823352	0.999578	-0.117072			CCL24	0.00870497	0.0410696	-0.191365		DAPP1	0.0192384	0.0544594	-0.3437		TBC1D5	0.396435	0.769459	-0.150353
EGLN1	0.257809	0.704311	-0.211126		HCLS1	0.0618447	0.250097	-0.321422		EPCAM	0.696134	0.999578	-0.116088			HGF	0.000354086	0.00277242	-0.185535		MPIG6B	0.148962	0.244723	-0.33566		PSPN	0.0930126	0.645083	-0.149372
PRKAB1	0.0961258	0.569843	-0.202915		ENAH	0.0459393	0.201258	-0.312561		CNTNAP2	0.345394	0.999578	-0.115138			NFATC1	0.271545	0.460451	-0.185308		NT5C3A	0.13291	0.225653	-0.334557		IL17F	0.0146667	0.359823	-0.148272
HSPA1A	0.213573	0.703707	-0.20135		CCL20	0.162481	0.432174	-0.304855		ICA1	0.4913	0.999578	-0.113802			BANK1	0.393703	0.577221	-0.184189		TNF	0.00561844	0.0213153	-0.328294		BID	0.387595	0.769459	-0.144342
SCGN	0.11149	0.603357	-0.200839		MPIG6B	0.194813	0.465527	-0.303182		FXYD5	0.333869	0.999578	-0.113564			CDSN	0.024753	0.0920111	-0.18334		ENAH	0.00303121	0.0137714	-0.32462		LAMP3	0.00989898	0.359823	-0.143753
IL17F	0.22287	0.704311	-0.20066		IL17F	0.0842058	0.295121	-0.302712		PSPN	0.732621	0.999578	-0.113278			IRAK1	0.155612	0.325371	-0.179354		HSPA1A	0.0118949	0.0370959	-0.320954		PLXNA4	0.377751	0.769459	-0.143178
IRAK1	0.256917	0.704311	-0.198784		HEXIM1	0.0392829	0.186805	-0.3004		SRPK2	0.396325	0.999578	-0.112402			ATP5IF1	0.212201	0.392411	-0.178189		HCLS1	0.0130522	0.0393631	-0.311054		PTPN6	0.402945	0.769459	-0.142994
ATP5IF1	0.284154	0.741622	-0.196331		HSPA1A	0.0544218	0.225498	-0.296787		SHMT1	0.54306	0.999578	-0.112038			CLEC7A	7.60165e-05	0.000799259	-0.175622		HEXIM1	0.0068119	0.0243377	-0.309468		TRIM21	0.141407	0.646831	-0.142433
FOXO1	0.281257	0.739305	-0.194838		DAPP1	0.375379	0.666714	-0.294952		LSP1	0.399151	0.999578	-0.108966			IL16	0.0138573	0.058615	-0.174005		MMP10	0.000597103	0.00385498	-0.303743		EPCAM	0.0958182	0.645083	-0.141842
CST7	0.336423	0.767145	-0.194651		SHMT1	0.138842	0.408751	-0.290112		PLXNA4	0.516461	0.999578	-0.10659			SHMT1	0.2157	0.396888	-0.173784		LAMP3	7.17951e-06	8.80687e-05	-0.302617		PADI2	0.223175	0.658702	-0.141169
GOPC	0.368353	0.794404	-0.193445		TRAF2	0.0375526	0.182443	-0.279331		CASP2	0.616808	0.999578	-0.10596			PRKAB1	0.0474615	0.151877	-0.173232		PIK3AP1	0.0397642	0.0908897	-0.293074		LY6D	0.0568468	0.639108	-0.140869
CDSN	0.206884	0.703441	-0.188921		TRIM21	0.0652073	0.255466	-0.277841		TRIM21	0.439419	0.999578	-0.104047			TRIM21	0.160447	0.331711	-0.172354		MVK	0.0106177	0.0339767	-0.291757		FXYD5	0.193687	0.653915	-0.13888
HCLS1	0.25446	0.704311	-0.188782		MVK	0.0447281	0.201258	-0.272422		IL17F	0.441029	0.999578	-0.102052			PLA2G4A	0.108522	0.261021	-0.172073		DGKZ	0.00533093	0.0204352	-0.285326		METAP1D	0.180727	0.651486	-0.137428
BCR	0.174024	0.658679	-0.188744		DGKZ	0.00941316	0.0809383	-0.268197		MVK	0.432271	0.999578	-0.0993126			DGKZ	0.101309	0.250212	-0.171576		EGF	0.296309	0.411478	-0.281454		SHMT1	0.313323	0.749743	-0.136875
LTA	0.0405382	0.331512	-0.188577		PRDX5	0.138585	0.408751	-0.266396		LAMP3	0.49804	0.999578	-0.0983989			GOPC	0.341656	0.535019	-0.170573		IL16	9.49451e-06	0.000109187	-0.281154		MVK	0.21988	0.658702	-0.133114
ANXA11	0.455673	0.807814	-0.187958		PLA2G4A	0.0401681	0.187112	-0.265762		METAP1D	0.498591	0.999578	-0.0968598			BCR	0.141703	0.309063	-0.170011		CXCL8	0.000849008	0.00512188	-0.279443		HSD11B1	0.015975	0.367425	-0.131853
IL16	0.0675313	0.463378	-0.185082		LAMP3	0.0796877	0.284709	-0.263414		SPINK4	0.548643	0.999578	-0.0957462			NCLN	0.134003	0.302534	-0.169097		TRIM21	0.0133763	0.0396975	-0.273757		CCL17	0.371053	0.769459	-0.131478
DGKZ	0.0679957	0.463378	-0.183935		IL16	0.00945746	0.0809383	-0.263262		HSPA1A	0.481222	0.999578	-0.0954368			MVK	0.137029	0.30748	-0.166959		PLA2G4A	0.0300624	0.0736961	-0.271766		CXADR	0.00244426	0.224872	-0.130464
PLA2G4A	0.18374	0.658679	-0.180703		YTHDF3	0.197986	0.470056	-0.263147		IL1RN	0.465791	0.999578	-0.0947248			HCLS1	0.170566	0.344882	-0.165111		TBC1D5	0.127571	0.221443	-0.271654		EPO	0.187297	0.653915	-0.127342
SHMT1	0.303121	0.747356	-0.178074		MMP10	0.115837	0.352297	-0.262686		PRSS8	0.434284	0.999578	-0.0943256			FOXO1	0.232128	0.420803	-0.1649		SHMT1	0.0911402	0.167413	-0.261851		GBP2	0.378857	0.769459	-0.124961
NRTN	0.183406	0.658679	-0.176595		PIK3AP1	0.184609	0.444027	-0.261622		IL11	0.751213	0.999578	-0.0930169			ANXA11	0.369489	0.565355	-0.163435		TRAF2	0.00903518	0.029687	-0.26158		MGLL	0.468424	0.802726	-0.124928
TRIM21	0.232674	0.704311	-0.173794		CXCL8	0.0448512	0.201258	-0.256505		CXADR	0.557274	0.999578	-0.0913009			IL2	0.428305	0.618103	-0.160884		BID	0.0882766	0.1659	-0.259583		PRSS8	0.0113827	0.359823	-0.120089
MVK	0.198072	0.694197	-0.173109		NCLN	0.244004	0.516054	-0.249899		CCL26	0.709345	0.999578	-0.0911464			RAB37	0.29005	0.47651	-0.158124		KRT19	0.00842562	0.0279336	-0.256943		NFATC3	0.131541	0.646831	-0.117739
RAB37	0.458526	0.807814	-0.169623		TBC1D5	0.301095	0.595715	-0.24711		IL20	0.307323	0.999578	-0.0911197			CKMT1A_CKMT1B	0.254789	0.442884	-0.155222		TNFAIP8	0.205769	0.31034	-0.25492		TNF	0.267896	0.699189	-0.114878
JUN	0.525874	0.856291	-0.169303		TNFAIP8	0.2562	0.535691	-0.243261		ENAH	0.48081	0.999578	-0.0890468			IL18R1	4.51864e-05	0.0005734	-0.155086		ICA1	0.110564	0.19945	-0.253923		PRDX3	0.227817	0.658702	-0.114297
TBC1D5	0.4767	0.808412	-0.165075		ICA1	0.157836	0.432174	-0.240721		BID	0.613151	0.999578	-0.0889741			LTA	0.000236849	0.00194184	-0.154165		PRDX5	0.0989101	0.17931	-0.249988		FLT3LG	0.010688	0.359823	-0.113664
LAMP3	0.278131	0.736348	-0.165015		METAP1D	0.0876832	0.298772	-0.239762		TRIM5	0.611194	0.999578	-0.087063			SCGN	0.0533211	0.164892	-0.153927		PRKAB1	0.0239254	0.0641868	-0.244288		PLA2G4A	0.265138	0.699189	-0.113172
CLEC7A	0.162717	0.658679	-0.159394		TPT1	0.274676	0.564697	-0.239334		SELPLG	0.139179	0.999578	-0.0864041			LAMP3	0.00640886	0.0310324	-0.150876		YTHDF3	0.255137	0.366759	-0.239423		CNTNAP2	0.0768777	0.645083	-0.110628
ALDH3A1	0.388076	0.794404	-0.158945		LAP3	0.30282	0.595924	-0.231077		HPCAL1	0.367399	0.999578	-0.0860009			SPRY2	0.287095	0.473771	-0.148068		LSP1	0.00513621	0.0199107	-0.232783		SLC39A5	0.209245	0.658702	-0.1105
NUB1	0.312593	0.756804	-0.158327		LSP1	0.0694585	0.255607	-0.23061		PLA2G4A	0.432719	0.999578	-0.0850592			TPT1	0.31173	0.50536	-0.147586		FGF2	0.00153429	0.00868643	-0.232266		HPCAL1	0.129083	0.646831	-0.107136
IL18R1	0.126632	0.628593	-0.157658		KRT19	0.167998	0.435668	-0.228413		IL18	0.430117	0.999578	-0.0849081			IL5RA	0.00994219	0.0457341	-0.144478		CLEC4D	0.0241157	0.0641868	-0.230328		ENAH	0.160527	0.646831	-0.107067
MPIG6B	0.498304	0.833527	-0.156053		EGF	0.393894	0.674199	-0.222809		DGKZ	0.410823	0.999578	-0.0842628			EIF5A	0.0661208	0.189336	-0.140624		METAP1D	0.0616398	0.12328	-0.230228		DGKZ	0.350304	0.769459	-0.106858
NBN	0.337889	0.767145	-0.155404		BID	0.223227	0.5009	-0.221166		DNER	0.354112	0.999578	-0.0841216			NUB1	0.264605	0.454224	-0.139508		ALDH3A1	0.0585798	0.119763	-0.2261		IL18	0.0566398	0.639108	-0.106697
IL15RA	0.183003	0.658679	-0.154659		LTA	0.0192509	0.13201	-0.217017		ISM1	0.414501	0.999578	-0.0828665			TBC1D5	0.328911	0.523979	-0.132638		CDSN	0.0244189	0.0641868	-0.225026		MYO9B	0.413472	0.769459	-0.105308
EIF5A	0.0801018	0.509979	-0.153945		PADI2	0.364193	0.653771	-0.216238		TBC1D5	0.71861	0.999578	-0.0820346			ALDH3A1	0.211682	0.392411	-0.13097		MGLL	0.227755	0.336601	-0.223051		IL16	0.0592763	0.639108	-0.104706
CTRC	0.40853	0.80321	-0.143238		SCGN	0.129692	0.391202	-0.210039		PTPN6	0.653178	0.999578	-0.0819021			GZMB	0.208937	0.390298	-0.130713		CTSC	0.0668798	0.131614	-0.218797		ISM1	0.123927	0.646831	-0.0952333
METAP1D	0.330152	0.767145	-0.142902		FGF2	0.0159003	0.120956	-0.209955		IL20RA	0.500174	0.999578	-0.0807825			MPIG6B	0.432025	0.618619	-0.128786		CST7	0.00619922	0.0225872	-0.218748		CCL22	0.368229	0.769459	-0.0947222
CCL24	0.390053	0.794404	-0.142628		PRKAB1	0.0850267	0.295187	-0.209736		MGLL	0.661516	0.999578	-0.0795662			CSF1	0.00450482	0.0251178	-0.128716		NCLN	0.0493392	0.104483	-0.20992		DAPP1	0.468984	0.802726	-0.0936249
CKMT1A_CKMT1B	0.51019	0.84572	-0.139477		MGLL	0.297264	0.591314	-0.199264		CXCL6	0.567073	0.999578	-0.0794788			JUN	0.207072	0.38979	-0.126365		IL17F	0.0357395	0.0832414	-0.209837		SELPLG	0.00172264	0.21131	-0.0925944
TIMP3	0.61273	0.909212	-0.138224		ALDH3A1	0.351641	0.640614	-0.199173		IL16	0.401703	0.999578	-0.0781808			IL15RA	0.0530553	0.164892	-0.125484		NFATC3	0.0219757	0.060805	-0.209054		IL1B	0.618565	0.89973	-0.0851916
PIK3AP1	0.486578	0.821379	-0.136174		NFATC3	0.16324	0.432174	-0.197253		COL9A1	0.777392	0.999578	-0.0729754			NBN	0.387496	0.571605	-0.12394		HPCAL1	0.0274216	0.0691174	-0.202448		EPHA1	0.176772	0.651486	-0.0850972
FIS1	0.373677	0.794404	-0.13581		TANK	0.337018	0.637401	-0.196527		PRDX3	0.698161	0.999578	-0.0725622			PIK3AP1	0.447033	0.627062	-0.123557		LAP3	0.339038	0.458699	-0.202388		FST	0.438782	0.795428	-0.0810777
IRAK4	0.57742	0.87806	-0.133281		CDSN	0.165259	0.434395	-0.19336		MYO9B	0.64138	0.999578	-0.0725045			METAP1D	0.377928	0.565355	-0.119262		PLXNA4	0.244778	0.353248	-0.197551		RAB6A	0.352968	0.769459	-0.0808611
BID	0.457401	0.807814	-0.132192		MYO9B	0.234374	0.506646	-0.185372		CXCL3	0.78622	0.999578	-0.0675306			HPCAL1	0.131663	0.299436	-0.110584		CLEC7A	0.000845024	0.00512188	-0.194946		IL20	0.403805	0.769459	-0.0795055
IL5RA	0.339486	0.767145	-0.131113		SCRN1	0.144985	0.416832	-0.184292		NFATC3	0.639094	0.999578	-0.0666823			VASH1	0.187084	0.366207	-0.109411		TPT1	0.169786	0.264837	-0.192711		IL24	0.545589	0.872942	-0.0788027
NFATC3	0.306374	0.747356	-0.130571		HPCAL1	0.101496	0.324788	-0.18406		NPPC	0.663659	0.999578	-0.0643596			FIS1	0.17457	0.349139	-0.108922		MYO9B	0.166155	0.263852	-0.18786		MICB_MICA	0.331852	0.769459	-0.0764444
CSF1	0.238165	0.704311	-0.127712		CTSC	0.243108	0.516054	-0.183247		RAB6A	0.741215	0.999578	-0.0602442			MGLL	0.473228	0.644993	-0.107765		SCGN	0.0886334	0.1659	-0.185566		DNER	0.109098	0.646831	-0.0762444
ICA1	0.471185	0.807814	-0.126919		RABGAP1L	0.28776	0.578666	-0.18307		RGS8	0.801851	0.999578	-0.0598342			CTRC	0.105655	0.25749	-0.104462		CD70	0.014392	0.0423701	-0.183403		ITGB6	0.16562	0.651486	-0.0759444
CEP164	0.380626	0.794404	-0.122177		PSMG3	0.323662	0.6236	-0.179702		CXCL1	0.768035	0.999578	-0.0596098			CCL23	0.0691219	0.195668	-0.103978		SPRY2	0.184846	0.28343	-0.181017		SPRY2	0.403868	0.769459	-0.0728194
LSP1	0.321365	0.760609	-0.121644		CST7	0.431164	0.69898	-0.176366		KYNU	0.567822	0.999578	-0.05874			CD40LG	0.552195	0.718048	-0.103832		IL1B	0.23132	0.337462	-0.180043		PARP1	0.512735	0.844349	-0.0697972
MGLL	0.544561	0.871298	-0.119698		HGF	0.0285707	0.159303	-0.172007		ITGB6	0.59614	0.999578	-0.0572688			ICA1	0.455394	0.632396	-0.103592		IL15RA	0.0231416	0.0626873	-0.177486		CRELD2	0.158308	0.646831	-0.067175
ARNT	0.573774	0.87806	-0.119156		CLEC4D	0.355873	0.641967	-0.171687		DPP10	0.530984	0.999578	-0.0537936			HEXIM1	0.385695	0.571605	-0.100884		LTA	0.000469112	0.00313878	-0.176188		KYNU	0.299988	0.74101	-0.0654166
IL1B	0.473065	0.807814	-0.114053		DECR1	0.161874	0.432174	-0.171435		PARP1	0.683672	0.999578	-0.0531996			IRAK4	0.586544	0.749473	-0.100505		SCRN1	0.164686	0.263852	-0.173303		PRKAB1	0.535858	0.861116	-0.0643694
PNLIPRP2	0.857012	0.988746	-0.112955		GLOD4	0.173064	0.436384	-0.167771		SLC39A5	0.709677	0.999578	-0.0527404			BID	0.369166	0.565355	-0.100376		PARP1	0.065054	0.129405	-0.171246		CD84	0.336455	0.769459	-0.0632805
MYO9B	0.454672	0.807814	-0.112868		CLEC7A	0.182118	0.443836	-0.167414		VASH1	0.65433	0.999578	-0.0512141			PLAUR	0.0825348	0.21541	-0.0978216		VASH1	0.0406459	0.0923315	-0.170474		CD83	0.22567	0.658702	-0.0626111
TPP1	0.239835	0.704311	-0.111306		PLXNA4	0.349345	0.640614	-0.15834		CD83	0.586058	0.999578	-0.0497051			TPP1	0.128456	0.297306	-0.0978162		IL5RA	0.0124129	0.0378765	-0.167831		BTN3A2	0.218005	0.658702	-0.0617416
PLAUR	0.166421	0.658679	-0.110261		JUN	0.572716	0.829402	-0.158289		CLEC4C	0.700335	0.999578	-0.0490562			DAG1	0.233577	0.421355	-0.0961837		RAB37	0.272332	0.384196	-0.167646		VASH1	0.237792	0.670537	-0.0609555
CCL23	0.411984	0.80321	-0.106537		ISM1	0.100239	0.324788	-0.157713		EPHA1	0.582376	0.999578	-0.0488989			NFATC3	0.168911	0.344147	-0.0957702		TANK	0.334675	0.454466	-0.167014		RAB37	0.639057	0.90399	-0.0587333
SPRY2	0.520153	0.853566	-0.103793		MICB_MICA	0.763401	0.923494	-0.156726		MLN	0.827822	0.999578	-0.0468348			EDAR	0.516986	0.684356	-0.0954865		HGF	0.00214718	0.0109745	-0.166808		MLN	0.529572	0.857903	-0.0586778
VASH1	0.421559	0.80321	-0.103772		IL1RL2	0.235425	0.506646	-0.156085		CD84	0.548776	0.999578	-0.0464701			LSP1	0.32332	0.51957	-0.0943648		DECR1	0.147819	0.243935	-0.158583		MANF	0.634704	0.90399	-0.0574444
GZMB	0.560912	0.87806	-0.103116		IL15RA	0.174419	0.436384	-0.155739		IL13	0.864606	0.999578	-0.0454979			LAT	0.129727	0.298371	-0.0927864		DAG1	0.163788	0.263852	-0.1546		EGF	0.831841	0.982688	-0.0573777
HEXIM1	0.470722	0.807814	-0.102091		VASH1	0.231659	0.506646	-0.154986		GBP2	0.846616	0.999578	-0.0443207			HLA-E	0.0411976	0.136583	-0.0884243		PSMG3	0.301586	0.417232	-0.153988		FSTL3	0.377742	0.769459	-0.0572
DAG1	0.349515	0.774829	-0.101237		ARNT	0.428144	0.69898	-0.154873		NELL2	0.585558	0.999578	-0.0441857			IL2RB	0.273242	0.460451	-0.0878486		IL18R1	5.02453e-05	0.000440244	-0.153888		CXCL6	0.452767	0.80242	-0.0571305
IL2RB	0.528803	0.857267	-0.100362		IL5RA	0.292596	0.585193	-0.152175		MATN2	0.621965	0.999578	-0.0439688			CEP164	0.337343	0.530523	-0.0867486		CSF1	0.00264695	0.0124882	-0.146626		ALDH3A1	0.676294	0.905289	-0.0564611
HPCAL1	0.409029	0.80321	-0.0980594		PKLR	0.43877	0.705097	-0.148102		EDAR	0.864628	0.999578	-0.0437453			MMP10	0.579226	0.742701	-0.0849702		MAPK9	0.0898599	0.166173	-0.142648		IL17C	0.658457	0.905289	-0.0558583
HLA-E	0.059486	0.446752	-0.0938754		TIMP3	0.571606	0.829402	-0.145405		MMP1	0.78621	0.999578	-0.0436353			MATN2	0.14415	0.310219	-0.0831864		GLOD4	0.164477	0.263852	-0.141068		PNLIPRP2	0.505081	0.844349	-0.055075
IL10RA	0.640068	0.921107	-0.0937165		PARP1	0.264904	0.547666	-0.144951		IL15	0.541691	0.999578	-0.0429752			IL17F	0.335033	0.52915	-0.0816432		ISM1	0.00730528	0.0256033	-0.139583		IL15	0.301513	0.74101	-0.0543222
LAT	0.231791	0.704311	-0.09333		CD70	0.36891	0.659023	-0.142833		TNFRSF4	0.701015	0.999578	-0.0412647			MYO9B	0.446331	0.627062	-0.0802865		CCL24	0.0757367	0.14669	-0.139366		IL6	0.721721	0.928648	-0.0540583
PARP1	0.42492	0.80321	-0.091751		IL18R1	0.202287	0.471148	-0.13433		HLA-DRA	0.815827	0.999578	-0.041112			KRT19	0.367971	0.565355	-0.078227		CCL28	0.13125	0.224652	-0.138571		IL13	0.449785	0.80242	-0.0539083
EDAR	0.7307	0.970678	-0.0890243		FIS1	0.387802	0.670005	-0.133879		ALDH3A1	0.846872	0.999578	-0.0402284			ROBO1	0.0859008	0.222294	-0.0772054		NRTN	0.350146	0.460811	-0.136406		ITGA6	0.361199	0.769459	-0.0537805
MATN2	0.388315	0.794404	-0.0853792		EDAR	0.61832	0.838428	-0.13277		BTN3A2	0.602353	0.999578	-0.0401419			LGALS9	0.140768	0.309063	-0.0742783		PADI2	0.353247	0.462615	-0.132863		TREM2	0.244358	0.676119	-0.0533972
NT5C3A	0.756959	0.970678	-0.0832202		MAPK9	0.203709	0.471477	-0.13006		FCRL3	0.825127	0.999578	-0.0398645			IL11	0.635604	0.78755	-0.0720892		EDAR	0.459974	0.573798	-0.131909		SCGN	0.591402	0.87465	-0.0526944
KRT19	0.596534	0.896018	-0.082025		MATN2	0.184586	0.444027	-0.129348		DAPP1	0.904096	0.999578	-0.0396389			TIMP3	0.620563	0.77841	-0.0685351		TPP1	0.0494024	0.104483	-0.129868		HLA-DRA	0.672693	0.905289	-0.0510778
LGALS9	0.317843	0.759521	-0.0819961		LHPP	0.503528	0.76701	-0.127926		SLAMF1	0.687719	0.999578	-0.0393656			CXCL1	0.297857	0.487161	-0.0680513		DNER	0.054045	0.112365	-0.129011		TNFRSF11A	0.200613	0.658702	-0.0486
FCAR	0.336389	0.767145	-0.0796898		PRDX3	0.514177	0.775481	-0.127785		IL17C	0.802163	0.999578	-0.0390378			PARP1	0.441813	0.627062	-0.066454		RAB6A	0.145088	0.240506	-0.128777		IL4R	0.396751	0.769459	-0.0484778
MMP10	0.641528	0.921107	-0.0787474		FLT3LG	0.158786	0.432174	-0.123947		CRELD2	0.707437	0.999578	-0.0387447			SIGLEC1	0.113485	0.269436	-0.0654162		FIS1	0.236064	0.342014	-0.121471		IL17A	0.595232	0.876181	-0.0482389
CD40LG	0.690114	0.965634	-0.0754227		GMPR	0.537408	0.794241	-0.123167		FST	0.826432	0.999578	-0.0370993			PADI2	0.681102	0.816435	-0.0624973		RABGAP1L	0.330806	0.452346	-0.1212		CXCL1	0.409658	0.769459	-0.0472889
ROBO1	0.258372	0.704311	-0.0753735		CSF1	0.239945	0.513371	-0.122924		ARNT	0.838909	0.999578	-0.0357173			IL12RB1	0.207605	0.38979	-0.0617919		PRSS8	0.0374008	0.0860218	-0.117828		CCL20	0.775804	0.95804	-0.0467972
ISM1	0.427797	0.80321	-0.0748466		SPRY2	0.417592	0.693961	-0.120098		FSTL3	0.761349	0.999578	-0.0356081			IL1B	0.660729	0.802469	-0.0616351		MATN2	0.0426827	0.0950617	-0.11752		JCHAIN	0.298086	0.74101	-0.046275
F2R	0.400337	0.800674	-0.0693491		NRTN	0.411883	0.692114	-0.117658		CCL17	0.911837	0.999578	-0.0327284			DNER	0.0821552	0.21541	-0.0613838		MICB_MICA	0.274525	0.385592	-0.110751		SPINK4	0.46838	0.802726	-0.0457805
FGF19	0.756102	0.970678	-0.0663453		IL11	0.698239	0.882997	-0.112426		PTX3	0.794687	0.999578	-0.0320959			LTBR	0.0563844	0.170077	-0.0608919		CCL23	0.12945	0.223651	-0.109646		MATN2	0.367878	0.769459	-0.0456194
PADI2	0.747283	0.970678	-0.0659746		IL1B	0.508951	0.770756	-0.110885		IL17RB	0.840546	0.999578	-0.0294767			F2R	0.229432	0.417974	-0.0597838		F2R	0.0888104	0.1659	-0.108523		PDGFB	0.646058	0.90399	-0.0455528
CXCL14	0.785794	0.972974	-0.0639097		TPP1	0.201475	0.471148	-0.10878		CCL3	0.824965	0.999578	-0.0293468			FCAR	0.253713	0.442884	-0.0582297		CXCL1	0.111164	0.199554	-0.107789		ADA	0.363079	0.769459	-0.0453805
OSCAR	0.392936	0.794404	-0.0604908		DAG1	0.33916	0.637401	-0.107103		IL17A	0.862736	0.999578	-0.0293021			LTO1	0.57749	0.742701	-0.0577351		FLT3LG	0.00658482	0.023757	-0.106606		CCL25	0.313751	0.749743	-0.0446972
IL12RB1	0.471652	0.807814	-0.0598216		DNPH1	0.549455	0.808797	-0.107019		LAMA4	0.700309	0.999578	-0.0292799			OSCAR	0.0642936	0.187866	-0.0547811		GZMB	0.422627	0.535623	-0.104634		CCL13	0.643938	0.90399	-0.0441028
LGALS4	0.64477	0.921107	-0.0595238		RAB37	0.64084	0.847122	-0.10647		VEGFD	0.699614	0.999578	-0.0292637			IL7	0.677149	0.814349	-0.0545784		IL1RL2	0.0465309	0.100726	-0.101517		TGFA	0.68505	0.905289	-0.0434444
LTBR	0.463637	0.807814	-0.0590558		DNER	0.3222	0.6236	-0.104591		LTA	0.744331	0.999578	-0.0284397			PLXNA4	0.694108	0.823974	-0.0529162		IFNG	0.71264	0.801992	-0.0983571		F2R	0.564103	0.87465	-0.0423305
SIGLEC1	0.571669	0.87806	-0.0579891		CEACAM21	0.685361	0.875363	-0.0985058		IL4R	0.718096	0.999578	-0.0284096			SIRPB1	0.11103	0.265319	-0.0482216		PLAUR	0.113706	0.201469	-0.09748		PTX3	0.575018	0.87465	-0.0419861
WNT9A	0.649603	0.922988	-0.0565456		CCL28	0.587488	0.835803	-0.0982037		IL1A	0.883503	0.999578	-0.0276897			IL10RA	0.376666	0.565355	-0.0466919		LHPP	0.484583	0.600426	-0.09736		DAG1	0.691267	0.905289	-0.0409139
PRDX3	0.775662	0.972974	-0.0552225		CCL23	0.494244	0.757841	-0.0942585		NCLN	0.893079	0.999578	-0.027519			JCHAIN	0.256343	0.442884	-0.046127		LAT	0.194283	0.295439	-0.0964199		IL15RA	0.590395	0.87465	-0.040625
PLXNA4	0.766655	0.972974	-0.0517496		PRSS8	0.399704	0.680976	-0.0923816		CRHBP	0.660667	0.999578	-0.027213			ISM1	0.454904	0.632396	-0.0459946		LGALS4	0.139476	0.232249	-0.0951485		TNFRSF4	0.455671	0.80242	-0.039125
IL7	0.733576	0.970678	-0.0500637		CXCL1	0.691457	0.877435	-0.082098		VEGFA	0.872195	0.999578	-0.0260111			WNT9A	0.611959	0.773886	-0.0429216		JUN	0.331884	0.452346	-0.0900228		CD6	0.688856	0.905289	-0.0389444
PAPPA	0.782309	0.972974	-0.0490304		F2R	0.339486	0.637401	-0.0808352		ADA	0.747137	0.999578	-0.0259404			ARNT	0.534131	0.699503	-0.0426919		PKLR	0.562024	0.667177	-0.0894028		TPP1	0.381174	0.769459	-0.0383611
ANGPTL4	0.695997	0.966516	-0.0480944		RAB6A	0.675406	0.873057	-0.0806917		LIFR	0.655425	0.999578	-0.02594			LGALS4	0.491972	0.660751	-0.0422838		JCHAIN	0.0862442	0.164445	-0.0888057		CLEC4C	0.343494	0.769459	-0.0377667
LTO1	0.758875	0.970678	-0.0468857		LTBR	0.353885	0.641525	-0.074518		TGFA	0.843686	0.999578	-0.0255175			RAB6A	0.665548	0.805663	-0.0420946		PTX3	0.348231	0.460811	-0.083		AMN	0.526388	0.857127	-0.0377111
TRAF2	0.749005	0.970678	-0.0458705		EIF5A	0.390028	0.670703	-0.0732772		ITGA6	0.761949	0.999578	-0.0253086			FCRL2	0.251624	0.442884	-0.0410621		LTBR	0.0304555	0.0737344	-0.0803857		LGALS4	0.561104	0.87465	-0.0372055
PREB	0.426172	0.80321	-0.0449891		PLAUR	0.436944	0.705097	-0.0705143		MANF	0.879218	0.999578	-0.0250436			VEGFD	0.284271	0.471225	-0.040554		HLA-E	0.0594743	0.120459	-0.07968		CRHBP	0.349727	0.769459	-0.0364694
CD40	0.550425	0.876867	-0.0445309		PNLIPRP2	0.914185	0.972259	-0.0695747		CKAP4	0.736241	0.999578	-0.0241712			ANGPTL4	0.640682	0.790616	-0.0395946		DNPH1	0.613311	0.721082	-0.0783657		CKAP4	0.276093	0.710505	-0.0364472
SIRPB1	0.645776	0.921107	-0.0421086		CEP164	0.595056	0.835803	-0.0681936		TNFRSF11B	0.788864	0.999578	-0.0229566			PREB	0.485154	0.656385	-0.0367432		PRDX3	0.477403	0.593528	-0.0756085		VEGFA	0.561323	0.87465	-0.0363694
TPT1	0.864564	0.988746	-0.041683		LAT	0.381531	0.668655	-0.0664961		IL5RA	0.878963	0.999578	-0.0210615			NT5C3A	0.863085	0.928699	-0.0366702		LGALS9	0.22438	0.332951	-0.0704657		OSM	0.728094	0.930342	-0.0359833
PRDX5	0.81245	0.976326	-0.0413223		HLA-E	0.175502	0.436384	-0.0657922		ITM2A	0.86489	0.999578	-0.0210034			TRAF2	0.765775	0.867093	-0.0363		PNLIPRP2	0.350617	0.460811	-0.06852		TPSAB1	0.228029	0.658702	-0.0353333
FCRL2	0.725489	0.970678	-0.0398175		PTX3	0.617112	0.838428	-0.0650455		GZMA	0.829271	0.999578	-0.0187994			SCG3	0.384176	0.571605	-0.0348135		GMPR	0.677023	0.783474	-0.0674914		IL20RA	0.62682	0.901274	-0.0349139
MICB_MICA	0.935722	0.994554	-0.0396534		ROBO1	0.337941	0.637401	-0.0647075		CDON	0.821475	0.999578	-0.0186301			CXCL14	0.621882	0.77841	-0.0340135		ROBO1	0.188414	0.287703	-0.0643085		IL5RA	0.490302	0.83148	-0.0346333
ANGPT1	0.673442	0.949527	-0.0391674		VEGFD	0.403877	0.684916	-0.063648		FCRL2	0.881626	0.999578	-0.0176889			PTX3	0.693187	0.823974	-0.0313973		FCRL2	0.0550904	0.113895	-0.0636828		CDSN	0.642323	0.90399	-0.0345417
VEGFD	0.638712	0.921107	-0.0343843		LGALS4	0.644668	0.847122	-0.0594595		JCHAIN	0.859082	0.999578	-0.0174455			CD40	0.448145	0.627062	-0.0311216		TNFRSF11A	0.159057	0.260147	-0.0626228		LAP3	0.818979	0.974736	-0.0329889
ITGA6	0.714054	0.970678	-0.0339473		ITGA6	0.526777	0.788023	-0.0592559		SIGLEC10	0.788365	0.999578	-0.0169581			TNFRSF11A	0.430676	0.618619	-0.0288621		IL2RB	0.508438	0.62577	-0.0611971		NCLN	0.757107	0.947672	-0.0320278
PTX3	0.779686	0.972974	-0.0329495		GZMB	0.741521	0.90982	-0.0591718		SPRY2	0.908845	0.999578	-0.0163051			CTSC	0.837149	0.911453	-0.0280135		EPHA1	0.287962	0.402928	-0.0593343		CSF1	0.513701	0.844349	-0.0308167
TNFAIP8	0.871967	0.988746	-0.0307065		FCRL2	0.630334	0.843501	-0.0575064		LTBR	0.842493	0.999578	-0.0154622			MICB_MICA	0.719457	0.837849	-0.0278351		CD40LG	0.76362	0.853504	-0.0570085		FCRL6	0.39675	0.769459	-0.0298611
LAIR1	0.730283	0.970678	-0.0304745		IL2RB	0.730834	0.907028	-0.0572187		CCL22	0.9422	0.999578	-0.0143519			CRIM1	0.37298	0.565355	-0.0271243		VEGFD	0.136341	0.229102	-0.0569028		MMP1	0.507519	0.844349	-0.0297972
CRIM1	0.521881	0.853566	-0.0295937		OSCAR	0.465495	0.735202	-0.0549671		GALNT3	0.907148	0.999578	-0.0143073			SMPDL3A	0.646106	0.790616	-0.022854		CD84	0.387427	0.502018	-0.0540285		LIFR	0.365825	0.769459	-0.0297917
GZMA	0.720023	0.970678	-0.0293309		LGALS9	0.532553	0.793439	-0.0535668		PDGFB	0.914386	0.999578	-0.0140818			PAPPA	0.814547	0.905599	-0.0224027		SMPDL3A	0.342533	0.460811	-0.0535371		LTBR	0.400686	0.769459	-0.0297722
FABP9	0.815604	0.976326	-0.0286838		IFNG	0.859318	0.953413	-0.0528443		REG4	0.902001	0.999578	-0.0134269			FCRL3	0.689309	0.82359	-0.0222675		SIGLEC1	0.348578	0.460811	-0.0522485		TNFRSF11B	0.591815	0.87465	-0.0273278
TNFRSF11A	0.769918	0.972974	-0.0285275		SLAMF1	0.645773	0.847122	-0.0491651		PTH1R	0.850069	0.999578	-0.0132835			ANGPT1	0.736794	0.843529	-0.021627		OSCAR	0.168897	0.264837	-0.0504057		EDAR	0.873865	0.982801	-0.0256917
DECR1	0.836075	0.977458	-0.0283787		GZMA	0.551804	0.809019	-0.0481303		TNFSF13	0.84302	0.999578	-0.0131761			LAIR1	0.462613	0.637609	-0.0194892		SLAMF1	0.554483	0.6625	-0.0488343		TNFSF13	0.478933	0.81596	-0.0247166
JCHAIN	0.776341	0.972974	-0.0283277		CD84	0.521966	0.784014	-0.0474918		PTPRM	0.816369	0.999578	-0.0125628			FABP9	0.646578	0.790616	-0.0181216		FST	0.694892	0.796636	-0.0444857		IL1A	0.875617	0.982801	-0.0240889
CTSC	0.870976	0.988746	-0.0279349		FCRL3	0.801715	0.936607	-0.045774		CSF3	0.926168	0.999578	-0.0120714			FCRL6	0.630895	0.784356	-0.0171297		ITGA6	0.453028	0.567056	-0.0444685		IL33	0.749492	0.941342	-0.0239278
IL3RA	0.730237	0.970678	-0.0267111		JCHAIN	0.676145	0.873057	-0.0457732		F2R	0.891894	0.999578	-0.0114861			SLAMF1	0.827863	0.906707	-0.0165973		SIRPB1	0.231546	0.337462	-0.0444343		DPP10	0.531527	0.857903	-0.0237167
ACTN4	0.796817	0.972974	-0.026352		FST	0.784769	0.932289	-0.0457452		TNFRSF11A	0.898536	0.999578	-0.0113797			PDGFB	0.86262	0.928699	-0.0158162		TIMP3	0.709264	0.800642	-0.0443943		AGRN	0.570195	0.87465	-0.0236722
SCG3	0.794929	0.972974	-0.0257973		EPHA1	0.627799	0.843501	-0.0414238		CD160	0.925472	0.999578	-0.0103882			FGF19	0.933864	0.968062	-0.0152189		FCRL6	0.232005	0.337462	-0.04438		NELL2	0.507963	0.844349	-0.0235305
FGF2	0.816346	0.976326	-0.025285		TNFRSF11A	0.663883	0.863283	-0.0399072		CD6	0.944274	0.999578	-0.0102782			DECR1	0.921632	0.966129	-0.0116865		PDGFB	0.674356	0.782849	-0.0404914		CCL3	0.811556	0.974736	-0.0232667
CD70	0.881592	0.993452	-0.0245064		MMP1	0.809558	0.938112	-0.039839		CD200	0.915264	0.999578	-0.00962072			PRDX5	0.929506	0.966266	-0.011673		CXCL14	0.520091	0.635859	-0.04008		LAMA4	0.588385	0.87465	-0.0231917
FCRL6	0.873213	0.988746	-0.0236714		CCL24	0.836986	0.950651	-0.036637		WFIKKN2	0.912635	0.999578	-0.00926346			IL3RA	0.752211	0.857009	-0.0111811		GZMA	0.422923	0.535623	-0.0367085		CD4	0.463906	0.802726	-0.0221694
CXCL1	0.914044	0.994554	-0.0224881		CTRC	0.846138	0.953413	-0.0365573		SCGN	0.946034	0.999578	-0.0092002			IL1R2	0.671512	0.810218	-0.0109297		ADA	0.525909	0.638744	-0.0362		IL17RB	0.690785	0.905289	-0.0221694
DNER	0.85729	0.988746	-0.0204695		PDGFB	0.796003	0.933654	-0.0331999		SCGB3A2	0.958171	0.999578	-0.00898953			GZMA	0.827222	0.906707	-0.0100649		MANF	0.784575	0.867037	-0.0359771		CCL23	0.664613	0.905289	-0.0206222
RAB6A	0.915854	0.994554	-0.0204474		SIGLEC1	0.767693	0.923494	-0.0320152		CLEC7A	0.946503	0.999578	-0.0080203			CCL21	0.907123	0.959553	-0.00646486		EIF5A	0.637282	0.744507	-0.0333286		IL5	0.950887	0.989947	-0.0206055
IL11	0.950151	0.994554	-0.0194087		ADA	0.752632	0.917115	-0.0275741		BSG	0.842888	0.999578	-0.00742479			CEACAM21	0.890562	0.949933	-0.00616485		IL12RB1	0.568563	0.672769	-0.0331257		VEGFD	0.455722	0.80242	-0.0205333
RABGAP1L	0.916747	0.994554	-0.0193457		CD40LG	0.879053	0.954741	-0.0272703		TFF2	0.960654	0.999578	-0.00728719			AOC1	0.937131	0.96872	-0.0055081		LAIR1	0.425801	0.536626	-0.03106		CDON	0.626973	0.901274	-0.0204778
PDGFB	0.882936	0.993452	-0.019118		SIGLEC10	0.682254	0.874806	-0.0265906		TIMP3	0.977752	0.999578	-0.00718098			SIGLEC10	0.826472	0.906707	-0.00541351		CD40	0.594143	0.700784	-0.0303		SMPDL3A	0.664869	0.905289	-0.0200555
LILRB4	0.871169	0.988746	-0.0154619		NELL2	0.769522	0.923494	-0.0263762		IDS	0.808172	0.999578	-0.00715534			PRDX3	0.976108	0.996819	-0.00377026		IL10RA	0.702812	0.7985	-0.0245028		CLEC4A	0.685399	0.905289	-0.0196667
PRKCQ	0.926658	0.994554	-0.0152567		FCRL6	0.862091	0.953413	-0.0260537		PRKAB1	0.958871	0.999578	-0.00682072			TNFAIP8	0.983254	0.996819	-0.00307297		IL15	0.640824	0.746276	-0.0236057		NFASC	0.414002	0.769459	-0.0195528
SMPDL3A	0.938153	0.994554	-0.0127653		WNT9A	0.857058	0.953413	-0.0232012		BCL2L11	0.925472	0.999578	-0.00653653			MZB1	0.917779	0.966129	-0.0027946		FCAR	0.68643	0.79187	-0.0230886		CXCL3	0.853989	0.982801	-0.0191167
SCRN1	0.933111	0.994554	-0.0117331		LAIR1	0.806798	0.938112	-0.0226942		NFASC	0.927374	0.999578	-0.00617073			SULT2A1	0.973523	0.996819	-0.00274324		SELPLG	0.514054	0.630573	-0.0188943		LAIR1	0.685155	0.905289	-0.0168306
SLAMF1	0.922075	0.994554	-0.00979946		SIRPB1	0.811979	0.938112	-0.0224091		DAG1	0.957601	0.999578	-0.00586582			ACTN4	0.97974	0.996819	-0.00137028		TPSAB1	0.538344	0.649543	-0.0167286		CLEC4D	0.833148	0.982688	-0.016775
SIGLEC10	0.865678	0.988746	-0.00963253		DPP10	0.796651	0.933654	-0.0223675		AMN	0.965553	0.999578	-0.00524936			CTSO	0.987113	0.996819	-0.000975673		SIGLEC10	0.705197	0.7985	-0.01672		FCRL2	0.629786	0.901795	-0.0164278
FST	0.959191	0.994554	-0.00864583		HLA-DRA	0.899251	0.967616	-0.0207924		CD4	0.938818	0.999578	-0.00513056			CCN2	0.991061	0.996819	-0.000889197		CTRC	0.844499	0.919455	-0.0158286		BSG	0.413423	0.769459	-0.0161194
NCR1	0.933143	0.994554	-0.00849042		IL12RB1	0.81575	0.938112	-0.0198754		CLEC4A	0.95708	0.999578	-0.00503589			MAPK9	0.993651	0.996819	-0.000564869		HLA-DRA	0.904025	0.955981	-0.01386		GZMA	0.768137	0.954981	-0.0159778
LY75	0.937211	0.994554	-0.00834582		CD40	0.835267	0.950651	-0.0157914		CDSN	0.972407	0.999578	-0.00443868			CD200R1	0.996819	0.996819	-0.000151348		CTSO	0.812319	0.892339	-0.0126		REG4	0.7843	0.964332	-0.0158639
PNPT1	0.985121	0.994554	-0.0081284		FCAR	0.87945	0.954741	-0.0138832		NTF3	0.969654	0.999578	-0.00394466			SPON1	0.995038	0.996819	0.000267565		IL1R2	0.68967	0.79312	-0.0114829		LTA	0.669474	0.905289	-0.0156806
FCRL3	0.975081	0.994554	-0.00590943		IL15	0.848068	0.953413	-0.0133339		CCL13	0.981977	0.999578	-0.00351346			FLT3LG	0.990383	0.996819	0.000535134		ANGPT1	0.880318	0.941736	-0.00924285		SIGLEC10	0.69963	0.909766	-0.0156055
ERBB3	0.889365	0.994554	-0.0056025		PREB	0.841486	0.952821	-0.0124291		PCDH1	0.942193	0.999578	-0.00292052			FGF2	0.988727	0.996819	0.00126487		IL4R	0.817762	0.892987	-0.00911142		TIMP3	0.910191	0.989947	-0.015575
IL1R2	0.92144	0.994554	-0.00499163		IL3RA	0.882098	0.954741	-0.0119314		FCRL6	0.987527	0.999578	-0.00238227			CD70	0.977254	0.996819	0.00224324		WNT9A	0.924791	0.966665	-0.00843427		CCN2	0.862086	0.982801	-0.0139528
SULT2A1	0.97782	0.994554	-0.00363591		GALNT3	0.939343	0.990482	-0.00924006		IL10RB	0.977077	0.999578	-0.0019438			ERBB3	0.825353	0.906707	0.00417567		CEACAM21	0.864438	0.929649	-0.00804286		CLEC7A	0.792673	0.964332	-0.0128361
CCL21	0.975219	0.994554	-0.00322544		SPINK4	0.966046	0.994667	-0.00715351		CCL25	0.988871	0.999578	-0.00158376			SPINT2	0.883	0.944604	0.0048		PREB	0.907966	0.957397	-0.00798572		RGS8	0.855009	0.982801	-0.0121194
SPON1	0.973816	0.994554	-0.00311161		ANGPT1	0.936039	0.989834	-0.00636783		IL15RA	0.992284	0.999578	-0.00108077			ADA	0.928467	0.966266	0.00507567		NELL2	0.890601	0.947229	-0.00583713		CCL11	0.789844	0.964332	-0.0120639
MAPK9	0.985769	0.994554	-0.00169676		CXCL14	0.983855	0.994667	-0.00485951		LGALS4	0.999578	0.999578	6.43166e-05			TNFRSF14	0.924123	0.966129	0.00618648		CDON	0.927263	0.966665	-0.00525429		IL10RB	0.682408	0.905289	-0.0116778
ADA	0.986519	0.994554	-0.00163374		NCR1	0.973791	0.994667	-0.0034902		AGER	0.998783	0.999578	0.000150642			CD84	0.903245	0.959553	0.00733243		SULT2A1	0.962908	0.981978	-0.00447714		AGER	0.731283	0.931184	-0.0116722
CD84	0.989066	0.994554	-0.00102173		IL1R2	0.958503	0.994667	-0.00264868		CCN2	0.994868	0.999578	0.000693377			OMD	0.869442	0.932812	0.0079054		PSPN	0.967704	0.981978	-0.00352286		CXCL14	0.862409	0.982801	-0.011575
FLT3LG	0.993928	0.996636	-0.000647704		SIT1	0.994226	0.996935	-0.00143129		ARTN	0.993014	0.999578	0.00103567			PRSS8	0.86008	0.928699	0.00969729		TNFRSF14	0.98518	0.990564	-0.00146571		CST7	0.85822	0.982801	-0.0112305
AOC1	0.998895	0.998895	0.000235299		IDS	0.991124	0.996935	0.000337574		FIS1	0.98914	0.999578	0.00193098			IDS	0.376693	0.565355	0.010973		IL3RA	0.998481	0.998481	8.00034e-05		NCR1	0.817884	0.974736	-0.0110417
PRSS8	0.986957	0.994554	0.00194406		MANF	0.997445	0.997445	0.000503519		IL1R2	0.964762	0.999578	0.00234295			LILRB4	0.807904	0.900936	0.0111027		IL11	0.997264	0.998481	0.000528572		BTN2A1	0.696615	0.909058	-0.0109167
CTSO	0.982035	0.994554	0.00206889		LY75	0.992429	0.996935	0.00103538		AGRN	0.972063	0.999578	0.00236581			ADGRE2	0.736732	0.843529	0.0111054		CRELD2	0.984324	0.990564	0.000851427		SLAMF1	0.869294	0.982801	-0.00974444
SPINT2	0.958874	0.994554	0.00286721		SELPLG	0.980946	0.994667	0.00143933		TPP1	0.977065	0.999578	0.00252607			CD48	0.619881	0.77841	0.0124649		NFASC	0.967626	0.981978	0.000965711		PTPRM	0.817957	0.974736	-0.00951111
CD276	0.976218	0.994554	0.00320405		IL4R	0.967448	0.994667	0.00315658		LY9	0.97084	0.999578	0.00301132			SCRN1	0.920607	0.966129	0.0125081		SPON1	0.969352	0.981978	0.00194571		JUN	0.91214	0.989947	-0.00895
MMP1	0.981251	0.994554	0.00379622		SULT2A1	0.977273	0.994667	0.00360001		IL1B	0.98483	0.999578	0.00316859			LY75	0.702703	0.828829	0.0139135		SCG3	0.941257	0.97026	0.00281999		NPPC	0.852583	0.982801	-0.00892777
CCN2	0.966362	0.994554	0.00463455		SPON1	0.968934	0.994667	0.00368348		PGF	0.957019	0.999578	0.00325449			NELL2	0.648821	0.790616	0.0140243		SPINK4	0.971305	0.981978	0.00311714		TNFRSF14	0.91618	0.989947	-0.00852222
GALNT3	0.964822	0.994554	0.00506721		FGF19	0.983023	0.994667	0.00390088		CSF1	0.961309	0.999578	0.00478782			ITGA6	0.789203	0.888155	0.0141135		MMP1	0.938439	0.97026	0.00414857		TFF2	0.82111	0.974736	-0.00845833
TPSAB1	0.968263	0.994554	0.00525081		SMPDL3A	0.975017	0.994667	0.00515541		NCR1	0.963222	0.999578	0.00500021			GALNT3	0.805498	0.900936	0.0146946		MZB1	0.916071	0.962757	0.00490857		SPON1	0.867983	0.982801	-0.00823889
IL5	0.989149	0.994554	0.00541328		CCN2	0.959985	0.994667	0.00532792		CD48	0.948479	0.999578	0.00526795			RABGAP1L	0.907404	0.959553	0.0170919		SPINT2	0.866493	0.929649	0.00573714		NTF3	0.903133	0.989947	-0.00786389
EPHA1	0.928285	0.994554	0.0074751		CDON	0.945241	0.993853	0.00660131		OSCAR	0.938023	0.999578	0.00552372			CDON	0.70581	0.828871	0.017354		IDS	0.551258	0.660791	0.00679428		CD200	0.881569	0.983083	-0.00786111
IDS	0.799395	0.972974	0.00749291		IL10RA	0.964032	0.994667	0.00894137		OMD	0.958786	0.999578	0.00568141			CD160	0.544073	0.709996	0.017773		CXCL6	0.930491	0.967291	0.00719142		TPT1	0.960829	0.989947	-0.00723333
CD200R1	0.920999	0.994554	0.00988576		IL7	0.950506	0.994667	0.00962968		BTN2A1	0.93549	0.999578	0.00585748			CRLF1	0.599389	0.760605	0.0183784		PRKCQ	0.940204	0.97026	0.00722285		LGALS9	0.893304	0.989947	-0.006775
TNFRSF14	0.893961	0.994554	0.0118029		NFASC	0.870567	0.954741	0.01067		SPON1	0.942252	0.999578	0.00679509			ESM1	0.700212	0.828546	0.0187027		ITGB6	0.899209	0.953628	0.00777143		CSF3	0.932968	0.989947	-0.00676666
ADGRE2	0.84794	0.98436	0.0119452		CTSO	0.90474	0.968447	0.0109924		ENPP5	0.943413	0.999578	0.0072062			KLRB1	0.531216	0.69817	0.019227		CRIM1	0.816883	0.892987	0.00777714		CTSO	0.910358	0.989947	-0.00639722
GLOD4	0.906192	0.994554	0.0140596		SPINT2	0.818943	0.938851	0.0117877		SULT2A1	0.955701	0.999578	0.0072359			IFNGR1	0.373084	0.565355	0.0197108		IL7	0.945065	0.971464	0.00798285		LY75	0.878792	0.982965	-0.00608889
NFASC	0.800595	0.972974	0.0168408		CD160	0.909547	0.970184	0.0123931		IFNLR1	0.938277	0.999578	0.00762863			EPHA1	0.648542	0.790616	0.0200243		GALNT3	0.918282	0.962757	0.00849713		COLEC12	0.889065	0.988447	-0.00393333
NELL2	0.826109	0.976326	0.0178095		CRIM1	0.795695	0.933654	0.0125918		LAP3	0.968876	0.999578	0.00766133			NFASC	0.42546	0.616415	0.0211459		CCN2	0.884888	0.943881	0.0112314		IDS	0.794002	0.964332	-0.00381111
CD58	0.723973	0.970678	0.0191009		CRELD2	0.896366	0.96734	0.0133747		LAIR1	0.932584	0.999578	0.00778034			FST	0.833318	0.909974	0.0230676		LY75	0.787068	0.867189	0.0117514		MZB1	0.944563	0.989947	-0.00307222
HLA-DRA	0.907835	0.994554	0.0203196		SCG3	0.881215	0.954741	0.0157914		COLEC12	0.906554	0.999578	0.00782628			NCR1	0.459395	0.635554	0.0230784		DPP10	0.765371	0.853504	0.0145571		LGMN	0.935451	0.989947	-0.00291111
BTN2A1	0.768727	0.972974	0.0205608		PRKCQ	0.916777	0.972259	0.0182063		IL33	0.930894	0.999578	0.00881176			PNLIPRP2	0.738088	0.843529	0.0239432		NCR1	0.704884	0.7985	0.0175886		PTH1R	0.953901	0.989947	-0.00214444
IL33	0.827666	0.976326	0.020913		ITM2A	0.86663	0.954741	0.0214994		SPINT2	0.875357	0.999578	0.00892051			TPSAB1	0.410469	0.597046	0.0247297		CD200R1	0.62652	0.734266	0.0188971		SPINT2	0.956727	0.989947	-0.00210278
CD160	0.830408	0.976326	0.0227814		TPSAB1	0.871986	0.954741	0.022001		CTSO	0.925271	0.999578	0.00892351			PRKCQ	0.770981	0.87031	0.0249919		IL5	0.948919	0.972708	0.0193943		IL18R1	0.955304	0.989947	-0.00176111
KLRB1	0.759661	0.970678	0.0233105		IL5	0.960115	0.994667	0.0241212		LY75	0.928319	0.999578	0.0093812			IL15	0.571619	0.738091	0.0271324		CXCL3	0.850792	0.923574	0.0217171		TGFB1	0.960984	0.989947	-0.001625
CCL28	0.894763	0.994554	0.0239094		BTN2A1	0.704679	0.888089	0.0264183		PRELP	0.845475	0.999578	0.0102034			ENPP5	0.154715	0.325343	0.0275892		CEP164	0.772201	0.855933	0.0266828		IL1R2	0.958402	0.989947	-0.00124444
OMD	0.819341	0.976326	0.0248322		CD6	0.862461	0.953413	0.0268018		IFNGR1	0.821716	0.999578	0.0104421			CXCL3	0.826339	0.906707	0.0293162		FGF19	0.863022	0.929649	0.0267657		PLAUR	0.983897	0.995613	-0.00121389
CD48	0.749192	0.970678	0.0250013		IL20RA	0.832857	0.950651	0.0275637		MEPE	0.858267	0.999578	0.0105111			FASLG	0.47673	0.647367	0.0294324		CD6	0.768713	0.854641	0.0277543		ARTN	0.986309	0.995613	-0.0011639
CDON	0.783137	0.972974	0.0252314		PCDH1	0.482612	0.755335	0.0276447		ROBO1	0.84941	0.999578	0.010666			MMP1	0.519532	0.685261	0.0295135		BTN2A1	0.324491	0.44557	0.0277628		BCL2L11	0.991588	0.995613	-0.000691665
TNFRSF13C	0.830052	0.976326	0.0253684		ERBB3	0.504392	0.76701	0.0276637		JUN	0.966694	0.999578	0.0110139			TNFRSF13C	0.734834	0.843529	0.0305081		SIT1	0.855153	0.925578	0.0284257		ENPP7	0.995561	0.995613	-0.000372224
MANF	0.885468	0.993452	0.0255471		CXCL3	0.905288	0.968447	0.0286151		ITGA11	0.886265	0.999578	0.0114043			FABP1	0.801493	0.899236	0.0313351		FCRL3	0.525922	0.638744	0.0292714		OSCAR	0.995613	0.995613	0.000202783
IFNGR1	0.565597	0.87806	0.0262665		CNTNAP2	0.814184	0.938112	0.0287408		IL24	0.960362	0.999578	0.0116976			DPP10	0.48694	0.656388	0.0313649		IL17RB	0.698659	0.798467	0.0294428		IL22RA1	0.992215	0.995613	0.000566672
CRLF1	0.664275	0.940205	0.0263908		IL33	0.770415	0.923494	0.0297247		TGFB1	0.849703	0.999578	0.0117583			CD58	0.152401	0.324182	0.0318676		CXADR	0.528327	0.639554	0.0314171		CLEC4G	0.990388	0.995613	0.000619446
MZB1	0.836683	0.977458	0.0276079		CD200R1	0.767578	0.923494	0.0297725		CCL23	0.927047	0.999578	0.0122786			BTN2A1	0.128228	0.297306	0.0335378		CD160	0.258419	0.370031	0.0338943		ANGPTL2	0.990584	0.995613	0.000691661
FASLG	0.705989	0.969418	0.0296312		CD48	0.716185	0.899509	0.0302693		SCGB1A1	0.905478	0.999578	0.0133637			PCDH1	0.0663705	0.189336	0.0339108		IFNGR1	0.174019	0.268427	0.0357314		PCDH1	0.942302	0.989947	0.00136944
IL15	0.693358	0.966499	0.0296413		OMD	0.796358	0.933654	0.0305136		TREM2	0.910346	0.999578	0.0137028			IL4R	0.439871	0.627062	0.0362162		PCDH1	0.0785767	0.151394	0.0358		SULT2A1	0.97773	0.995613	0.00258334
PCDH1	0.414725	0.80321	0.0305652		ITGB6	0.782903	0.932289	0.0312231		OSM	0.933173	0.999578	0.0138876			SLAMF7	0.333389	0.528824	0.0368135		TNFSF13	0.166513	0.263852	0.0372971		IL2RB	0.967841	0.992104	0.00311388
DPP10	0.720503	0.970678	0.031426		TNFRSF14	0.721215	0.899685	0.0328743		IL3RA	0.849761	0.999578	0.0147797			GLOD4	0.723655	0.840079	0.0378405		TFF2	0.399538	0.515894	0.0390828		SIRPB1	0.938442	0.989947	0.00381944
IL4R	0.684997	0.962133	0.0315662		IFNGR1	0.429723	0.69898	0.0367086		IL6	0.947523	0.999578	0.0149724			CCL28	0.715153	0.835481	0.0385486		BCL2L11	0.55089	0.660791	0.0398943		CEACAM21	0.924984	0.989947	0.00390832
ESM1	0.747945	0.970678	0.032041		BCL2L11	0.611575	0.838428	0.0370092		CLSTN2	0.899772	0.999578	0.0155476			IL5	0.862078	0.928699	0.0387919		ERBB3	0.122815	0.215219	0.04126		ANGPT1	0.953159	0.989947	0.00422778
CEACAM21	0.899817	0.994554	0.0320899		CD276	0.732031	0.907028	0.0381051		CCL4	0.897958	0.999578	0.0159073			MANF	0.707243	0.828871	0.0392756		CD48	0.217546	0.325435	0.0413028		LAT	0.934595	0.989947	0.00555832
MILR1	0.810523	0.976326	0.0342867		KLRB1	0.619382	0.838428	0.0392605		KLRB1	0.829175	0.999578	0.01595			BCL2L11	0.468224	0.640544	0.0408108		IL10RB	0.166204	0.263852	0.04146		IL3RA	0.875974	0.982801	0.00613056
CD6	0.801117	0.972974	0.03708		BSG	0.309838	0.606491	0.0418225		CHRDL1	0.862178	0.999578	0.0167261			WFIKKN2	0.252868	0.442884	0.0415054		CKAP4	0.347499	0.460811	0.0423314		FIS1	0.941902	0.989947	0.00654444
YTHDF3	0.845852	0.98436	0.0391741		ADGRE2	0.490959	0.757794	0.0441382		TPSAB1	0.902099	0.999578	0.0167502			PNPT1	0.626055	0.780977	0.0421324		KLRB1	0.224214	0.332951	0.0446943		SLAMF7	0.857476	0.982801	0.00658055
LHPP	0.827817	0.976326	0.0404685		CKAP4	0.535441	0.794241	0.0441917		SMPDL3A	0.909176	0.999578	0.0179207			ITM2A	0.39701	0.57976	0.043427		FABP1	0.757341	0.8497	0.0461628		CD40	0.898323	0.989947	0.00740832
CD22	0.627163	0.921107	0.0418246		NTF3	0.680033	0.874806	0.0444458		CST7	0.933484	0.999578	0.018285			LY9	0.2228	0.407912	0.0436054		NTF3	0.4187	0.535006	0.0488514		IFNLR1	0.865393	0.982801	0.00878333
ITM2A	0.727215	0.970678	0.0425028		CXCL6	0.741701	0.90982	0.0447741		IL5	0.969821	0.999578	0.0187079			IL17RB	0.464974	0.638472	0.0441216		ACTN4	0.367276	0.479282	0.0490428		ROBO1	0.836791	0.982801	0.00883888
BCL2L11	0.559291	0.87806	0.0435457		TNFSF13	0.485972	0.755335	0.0451418		FABP1	0.914389	0.999578	0.0195333			HLA-DRA	0.728833	0.843429	0.0468486		BSG	0.0309538	0.0739676	0.0497771		COL9A1	0.803263	0.971577	0.0089
TNFSF12	0.513119	0.846761	0.043996		COL9A1	0.851673	0.953413	0.0461317		SIRPB1	0.828599	0.999578	0.0196996			TNFSF12	0.279676	0.467136	0.0479351		SLAMF7	0.231154	0.337462	0.0512343		CD40LG	0.963046	0.989947	0.00893334
LY9	0.604989	0.905024	0.0460412		CD200	0.57697	0.829402	0.0478499		CD200R1	0.842868	0.999578	0.0198868			TFF2	0.320855	0.517871	0.0481027		SLC39A5	0.495596	0.612011	0.05158		IFNGR1	0.706688	0.915709	0.00913611
ENPP5	0.618364	0.913887	0.0475305		IL17RB	0.750179	0.917115	0.0481028		CCL20	0.912316	0.999578	0.0200372			IL10RB	0.0743696	0.204239	0.0482973		ADGRE2	0.098913	0.17931	0.0550171		PRELP	0.805247	0.971577	0.00955277
NTF3	0.609553	0.90816	0.0483904		IL10RB	0.492154	0.757794	0.0483534		TNFRSF14	0.831969	0.999578	0.0210714			IL33	0.513824	0.684325	0.049554		CNTNAP2	0.346785	0.460811	0.0575571		PGF	0.771879	0.956403	0.011525
BSG	0.214172	0.703707	0.0492473		LY9	0.579229	0.829402	0.0490525		LGMN	0.781819	0.999578	0.0212222			YTHDF3	0.756063	0.858738	0.0497081		LILRB4	0.211124	0.317117	0.0584657		FABP1	0.922799	0.989947	0.0127028
IL10RB	0.474152	0.807814	0.0502972		CRHBP	0.462776	0.734059	0.0495823		CCL11	0.773513	0.999578	0.0221902			MILR1	0.515103	0.684325	0.0532081		CD4	0.138874	0.232249	0.06066		MEPE	0.560755	0.87465	0.0141944
SLAMF7	0.753906	0.970678	0.0503097		PTPRM	0.418639	0.693961	0.0508658		EGF	0.933798	0.999578	0.0222951			CD276	0.131817	0.299436	0.0544243		CRHBP	0.0878789	0.1659	0.0609828		PRKCQ	0.874765	0.982801	0.0148389
CRELD2	0.577002	0.87806	0.0521194		PAPPA	0.785353	0.932289	0.0512965		IL18R1	0.818366	0.999578	0.0233284			SCGB1A1	0.196515	0.378155	0.0548594		ITM2A	0.270497	0.384196	0.0615457		CD160	0.663827	0.905289	0.0149139
FABP1	0.800646	0.972974	0.0539079		LILRB4	0.556794	0.813096	0.0538313		CLEC4G	0.787158	0.999578	0.0234434			SPINK4	0.302662	0.492829	0.0589919		IL33	0.408365	0.523618	0.0622685		SIGLEC1	0.791509	0.964332	0.0149889
PSMG3	0.750517	0.970678	0.0565125		ENPP5	0.577281	0.829402	0.0547367		ANGPTL2	0.780295	0.999578	0.0235216			PTPRM	0.192838	0.375474	0.0592162		ANGPTL4	0.559153	0.665917	0.0627742		CLSTN2	0.725288	0.929986	0.0155528
CD200	0.508114	0.84572	0.0574706		TFF2	0.737493	0.90982	0.0548561		SIGLEC1	0.799991	0.999578	0.0259739			BSG	0.00485618	0.0259568	0.0608378		PTPRM	0.167058	0.263852	0.0638028		WNT9A	0.856773	0.982801	0.01565
TNFSF13	0.374762	0.794404	0.0583179		ACTN4	0.616451	0.838428	0.0554794		LAT	0.748731	0.999578	0.026834			CRELD2	0.105137	0.25749	0.0615675		ARNT	0.320403	0.441605	0.0642342		LY9	0.637151	0.90399	0.0167611
TFF2	0.701813	0.967292	0.0621433		TNFRSF13C	0.619708	0.838428	0.0572795		IL22RA1	0.82708	0.999578	0.0270771			NTF3	0.272516	0.460451	0.0622162		OMD	0.160249	0.260936	0.0661571		CD200R1	0.591631	0.87465	0.0169111
COLEC12	0.339795	0.767145	0.0623329		ANGPTL4	0.646851	0.847122	0.0588462		KLRD1	0.827357	0.999578	0.0274147			ITGA11	0.142959	0.309464	0.0628432		LY9	0.0802606	0.153833	0.0665228		TANK	0.93702	0.989947	0.0173528
CD244	0.347002	0.77392	0.0629394		PSPN	0.862735	0.953413	0.0589908		PON3	0.544199	0.999578	0.0277675			CD6	0.44567	0.627062	0.0638378		CCL21	0.265431	0.3786	0.0677914		HLA-E	0.663336	0.905289	0.0178778
PTPRM	0.275532	0.734751	0.0634286		CD58	0.286621	0.578666	0.0616702		HLA-E	0.579422	0.999578	0.0280831			CD244	0.011913	0.0515765	0.0639243		CRLF1	0.0595747	0.120459	0.0692371		ITM2A	0.71205	0.919419	0.0182389
ITGA11	0.427476	0.80321	0.0660487		SLC39A5	0.639184	0.847122	0.0627004		LGALS9	0.704896	0.999578	0.0284293			TNFSF13	0.0297746	0.105022	0.063927		ENPP5	0.00448334	0.0181304	0.0697171		GALNT3	0.745916	0.941342	0.0194972
CKAP4	0.365954	0.794404	0.0683628		CD4	0.342361	0.638596	0.0639598		CD40	0.711083	0.999578	0.0287395			CXCL6	0.356155	0.553017	0.0680784		LIFR	0.0509797	0.106594	0.0719142		ITGA11	0.61628	0.89973	0.0208222
CD4	0.322432	0.760609	0.0690904		CRLF1	0.285956	0.578666	0.0658421		IL12B	0.833809	0.999578	0.0287799			AMBN	0.16863	0.344147	0.0695567		TREM2	0.126198	0.220098	0.0725914		IL10	0.914117	0.989947	0.0212056
TREM2	0.569996	0.87806	0.0703009		MZB1	0.606917	0.838428	0.0672718		TNFSF11	0.849	0.999578	0.031528			LGMN	0.0470897	0.151877	0.0719513		CLEC4A	0.203319	0.307907	0.0742343		CD48	0.590667	0.87465	0.0212778
LGMN	0.343665	0.771152	0.0716167		COLEC12	0.262676	0.546128	0.0701592		TNFRSF13C	0.785814	0.999578	0.0319111			CLSTN2	0.178505	0.35508	0.0724703		WFIKKN2	0.0456638	0.0994337	0.0778285		CRIM1	0.459188	0.802726	0.0215
TGFB1	0.241258	0.704311	0.0724228		CSF3	0.592822	0.835803	0.0719933		CD244	0.647448	0.999578	0.0320169			IFNLR1	0.0498173	0.158041	0.0736757		COLEC12	0.0079182	0.026733	0.0779685		SCG3	0.602121	0.882791	0.0223778
IFNLR1	0.452981	0.807814	0.0735006		LIFR	0.227516	0.50205	0.0730981		ADGRE2	0.617383	0.999578	0.0321929			CLEC4A	0.157936	0.328363	0.0751081		LGMN	0.0284996	0.0708639	0.0785228		HGF	0.653227	0.905289	0.0224389
PON3	0.0975547	0.569843	0.0757497		MILR1	0.628404	0.843501	0.0733732		PREB	0.560674	0.999578	0.03256			COLEC12	0.00264609	0.0159633	0.0766648		TNFRSF13C	0.371781	0.483446	0.0787285		WFIKKN2	0.515	0.844349	0.0224861
CRHBP	0.230778	0.704311	0.0767953		FABP1	0.721085	0.899685	0.0734412		ANGPT1	0.724324	0.999578	0.0327996			CKAP4	0.0172322	0.0689286	0.0780594		BTN3A2	0.11359	0.201469	0.0791		KLRB1	0.467271	0.802726	0.0233666
IL17RB	0.567103	0.87806	0.0775795		WFIKKN2	0.386291	0.670005	0.0737452		ERBB3	0.449453	0.999578	0.0332662			PRELP	0.0346525	0.116992	0.0787108		RGS8	0.408197	0.523618	0.0800285		PON3	0.229107	0.658702	0.0254833
AMBN	0.449594	0.807814	0.0792195		CCL21	0.45243	0.723889	0.0760496		WNT9A	0.780308	0.999578	0.0333444			CD200	0.15028	0.321528	0.0796432		CD200	0.133498	0.225653	0.0802057		SCGB1A1	0.564093	0.87465	0.0268222
PRELP	0.129818	0.628593	0.0811244		CXADR	0.612398	0.838428	0.0762178		PRKCQ	0.841105	0.999578	0.033463			ADAM23	0.274018	0.460451	0.0799811		CD58	0.00206872	0.0107711	0.0819714		SCGB3A2	0.623149	0.901274	0.0275222
WFIKKN2	0.2979	0.747356	0.0830086		ITGA11	0.376838	0.666714	0.0774529		SLAMF7	0.839129	0.999578	0.0339083			LHPP	0.598403	0.760605	0.0802054		VEGFA	0.174331	0.268427	0.0844857		IL12B	0.657356	0.905289	0.0281278
CLEC4A	0.395043	0.794404	0.0834385		CLEC4A	0.458182	0.729917	0.0784026		SMOC2	0.712999	0.999578	0.0348468			CD22	0.00096769	0.00647473	0.0835675		EPCAM	0.350362	0.460811	0.0847999		CHRDL1	0.583089	0.87465	0.0283833
CSF3	0.488831	0.821415	0.0840646		IFNLR1	0.427366	0.69898	0.0811292		CD276	0.749561	0.999578	0.0349011			CD4	0.0224262	0.0863036	0.0836594		PAPPA	0.442658	0.555967	0.0856028		TNFSF11	0.766685	0.954981	0.0309389
SCGB1A1	0.437026	0.805915	0.087115		TNFSF12	0.277879	0.568108	0.0833725		MEGF10	0.753237	0.999578	0.0363477			PON3	0.000169351	0.00150728	0.0866081		CLSTN2	0.0896272	0.166173	0.0862885		ERBB3	0.172277	0.651486	0.0326111
SELPLG	0.144204	0.642918	0.0878434		TREM2	0.483779	0.755335	0.0840036		MILR1	0.784164	0.999578	0.0390865			SELPLG	0.00537871	0.0271146	0.087054		CCL11	0.0501408	0.105439	0.0886971		MILR1	0.670824	0.905289	0.032725
ITGB6	0.409081	0.80321	0.0884919		TGFB1	0.168489	0.435668	0.0841811		TNFSF12	0.56972	0.999578	0.0393765			CRHBP	0.0130731	0.0559408	0.087454		IFNLR1	0.0914403	0.167413	0.0891885		ENPP5	0.159346	0.646831	0.0328916
SPINK4	0.581107	0.880031	0.0885926		SLAMF7	0.609739	0.838428	0.084218		CRLF1	0.466493	0.999578	0.0394513			TGFB1	0.00600208	0.0294502	0.0892		AOC1	0.172725	0.268197	0.0904		PREB	0.578125	0.87465	0.0358916
CLSTN2	0.462918	0.807814	0.0888043		ESM1	0.406378	0.685995	0.087089		MZB1	0.759371	0.999578	0.0396639			PSMG3	0.567272	0.735056	0.0906513		TGFB1	0.0124539	0.0378765	0.0906999		TNFSF10	0.4951	0.835765	0.0360167
CXCL17	0.542987	0.871298	0.0889364		FASLG	0.245981	0.517262	0.0909379		PLAUR	0.64215	0.999578	0.039747			CXCL17	0.280536	0.467136	0.091554		FASLG	0.0251768	0.0654271	0.0921228		IL12RB1	0.431746	0.786546	0.0360667
PKLR	0.634215	0.921107	0.0895111		PRELP	0.0788398	0.284442	0.0913278		IL12RB1	0.627748	0.999578	0.0399462			CCL11	0.015272	0.0624457	0.0916811		ITGA11	0.0190728	0.0544594	0.0972514		C1QA	0.3779	0.769459	0.0373028
GMPR	0.636799	0.921107	0.0896169		LGMN	0.211955	0.481477	0.0928389		SCG3	0.696152	0.999578	0.0415887			PGF	0.0276255	0.100655	0.0942513		ESM1	0.025974	0.0668421	0.0976971		CD244	0.140186	0.646831	0.0387889
CCL11	0.218511	0.704311	0.092018		AOC1	0.593475	0.835803	0.093493		MERTK	0.543908	0.999578	0.0418767			TNFRSF13B	0.00278077	0.0162432	0.0954378		PRELP	0.00721129	0.0255169	0.0993742		GZMB	0.748358	0.941342	0.0396416
CXCL3	0.701631	0.967292	0.0961456		CD244	0.162585	0.432174	0.0949563		CRIM1	0.415318	0.999578	0.0421855			RGS8	0.265376	0.454224	0.0971378		TNFRSF11B	0.00963745	0.0311104	0.0996485		MERTK	0.179371	0.651486	0.0396805
MEPE	0.115668	0.616895	0.0985991		MLN	0.687445	0.875363	0.0975113		C1QA	0.600297	0.999578	0.0424464			LIFR	0.00486691	0.0259568	0.0976162		FSTL3	0.11796	0.2077	0.100206		CD79B	0.248924	0.683613	0.0402139
LIFR	0.104452	0.6006	0.0990381		SCGB3A2	0.589797	0.835803	0.0989835		CD58	0.453295	0.999578	0.0425692			CSF3	0.182229	0.35903	0.100554		MILR1	0.131142	0.224652	0.1006		LRRN1	0.229114	0.658702	0.0411666
PGF	0.095757	0.569843	0.0994179		SCGB1A1	0.38157	0.668655	0.100479		IL2RB	0.786843	0.999578	0.0431432			MEPE	5.37767e-05	0.000610749	0.104505		CD244	0.00185814	0.00991008	0.100617		CD58	0.0964119	0.645083	0.0412166
ADAM23	0.381352	0.794404	0.0996541		BTN3A2	0.170432	0.435668	0.100883		PNLIPRP2	0.946875	0.999578	0.0433806			ITGB6	0.0601263	0.17989	0.105335		CSF3	0.29344	0.409037	0.10194		ADGRE2	0.265264	0.699189	0.0419972
CD79B	0.315655	0.759222	0.104773		PGF	0.0965335	0.321817	0.102672		GZMB	0.800373	0.999578	0.0439438			IL20RA	0.252513	0.442884	0.105897		TNFSF12	0.00815441	0.0272802	0.104969		FCAR	0.450721	0.80242	0.0425028
SCGB3A2	0.566072	0.87806	0.107973		PON3	0.0348143	0.181315	0.103517		ENPP7	0.829159	0.999578	0.0440519			GMPR	0.510866	0.683632	0.109186		SCGB1A1	0.0702256	0.137463	0.105471		CRLF1	0.264455	0.699189	0.0425778
IL20RA	0.425116	0.80321	0.108346		CLSTN2	0.416624	0.693961	0.104352		PROK1	0.81906	0.999578	0.0451118			VEGFA	0.0711635	0.198395	0.113397		PGF	0.006137	0.0225842	0.107803		ACTN4	0.403126	0.769459	0.0427889
TNFRSF13B	0.173228	0.658679	0.11382		RGS8	0.644692	0.847122	0.105127		CD79B	0.646084	0.999578	0.0477639			TREM2	0.0150089	0.0620593	0.119276		CD276	0.0152442	0.0445227	0.107889		SMOC2	0.294011	0.74101	0.044475
SLC39A5	0.377584	0.794404	0.115441		FSTL3	0.350259	0.640614	0.10583		CD40LG	0.807627	0.999578	0.0481523			PSPN	0.0768825	0.209576	0.120732		IL20RA	0.272487	0.384196	0.110077		B4GALT1	0.217948	0.658702	0.0447167
ARTN	0.296634	0.747356	0.118253		MEPE	0.100136	0.324788	0.10911		HGF	0.485996	0.999578	0.0490944			TNFRSF11B	0.00335099	0.0189717	0.123973		PON3	3.10951e-06	4.5772e-05	0.116877		LILRB4	0.347899	0.769459	0.0451055
COL9A1	0.630915	0.921107	0.119107		TNFRSF11B	0.211113	0.481477	0.109682		TNFSF10	0.5325	0.999578	0.0498158			CD79B	0.000874343	0.00595848	0.12674		CLEC4C	0.0252463	0.0654271	0.119314		OMD	0.299647	0.74101	0.0467639
PROK1	0.559317	0.87806	0.119626		CD22	0.224808	0.501389	0.112552		CXCL8	0.657195	0.999578	0.0506502			TNFSF10	0.0104032	0.0472068	0.129316		IL1A	0.423549	0.535623	0.125371		CCL4	0.551498	0.87465	0.0476277
CXCL6	0.367332	0.794404	0.124253		CCL11	0.151323	0.425092	0.114208		AMBN	0.633702	0.999578	0.0539771			MERTK	9.82848e-05	0.00100469	0.132295		MEPE	4.47416e-06	6.09811e-05	0.126746		CD276	0.15701	0.646831	0.0477583
MERTK	0.0619216	0.455743	0.124875		VEGFA	0.486452	0.755335	0.11536		CEP164	0.652481	0.999578	0.0539838			ENPP7	0.0288208	0.102971	0.138019		AGER	0.00388305	0.0164248	0.138751		IL11	0.734491	0.932044	0.0482972
IL17D	0.14279	0.642918	0.127052		ARTN	0.334067	0.637401	0.119288		ESM1	0.602753	0.999578	0.0550481			IL17D	7.58268e-05	0.000799259	0.138095		ENPP7	0.0302394	0.0736961	0.139594		FCRL3	0.38871	0.769459	0.0502666
TNFRSF11B	0.129628	0.628593	0.132639		CLEC4C	0.387198	0.670005	0.119782		LRRN1	0.606812	0.999578	0.0555577			PROK1	0.0740959	0.204239	0.145616		HSD11B1	0.0163576	0.0473983	0.145988		FGF5	0.240519	0.670537	0.05185
DNPH1	0.456019	0.807814	0.133001		FABP9	0.317436	0.618076	0.129937		ADAM23	0.66258	0.999578	0.0558786			BTN3A2	0.00275441	0.0162432	0.149111		AMN	0.0131567	0.0393631	0.147306		TNFRSF13C	0.589931	0.87465	0.0524361
BTN3A2	0.0709614	0.466318	0.141025		AMBN	0.208394	0.479307	0.133197		NRTN	0.661518	0.999578	0.0589374			PKLR	0.388319	0.571605	0.149284		ADAM23	0.0276804	0.0692951	0.150543		MEGF10	0.206148	0.658702	0.052475
VEGFA	0.391918	0.794404	0.141371		NPPC	0.343592	0.638596	0.134722		CXCL14	0.807106	0.999578	0.0590502			SLC39A5	0.0816355	0.21541	0.150803		AMBN	0.00262515	0.0124882	0.154268		ESM1	0.23311	0.664995	0.0534861
FSTL3	0.220722	0.704311	0.141438		HSD11B1	0.155539	0.431117	0.138248		IL7	0.696466	0.999578	0.0596934			FSTL3	0.0284777	0.102743	0.151154		MLN	0.133675	0.225653	0.154434		CXCL8	0.553775	0.87465	0.0538722
AGER	0.134866	0.63629	0.141873		EPCAM	0.619585	0.838428	0.141349		FASLG	0.418428	0.999578	0.0613066			LRRN1	0.000133935	0.0012638	0.1517		AGRN	0.000522772	0.00343536	0.15648		CCL24	0.333868	0.769459	0.0553194
CNTNAP2	0.25478	0.704311	0.143879		AGER	0.150716	0.425092	0.142023		RAB37	0.789171	0.999578	0.0631528			AGER	0.000321371	0.00257097	0.152019		MERTK	4.90924e-06	6.45215e-05	0.156974		NME3	0.343723	0.769459	0.0555639
MLN	0.531223	0.857413	0.144346		AMN	0.227832	0.50205	0.146666		IL10	0.797439	0.999578	0.0635658			TLR3	8.40191e-06	0.000134431	0.152297		CD22	4.1733e-06	5.90683e-05	0.160843		ICAM4	0.12152	0.646831	0.0569111
SIT1	0.392748	0.794404	0.14647		CD79B	0.142173	0.415237	0.152537		NME3	0.479254	0.999578	0.0637404			CNTNAP2	0.017222	0.0689286	0.153051		ARTN	0.0204489	0.0570092	0.161068		TNFSF12	0.219757	0.658702	0.0578639
FGF5	0.166804	0.658679	0.148123		LAMA4	0.0545363	0.225498	0.153682		B4GALT1	0.389205	0.999578	0.0646697			MEGF10	0.000115135	0.001115	0.156538		COL9A1	0.00140389	0.00807239	0.161889		TNFRSF13B	0.23943	0.670537	0.0580555
TNFSF10	0.0475724	0.380579	0.148128		ADAM23	0.175184	0.436384	0.155533		FCAR	0.459312	0.999578	0.0658066			COL9A1	0.000237453	0.00194184	0.157476		LAMA4	0.00246359	0.0124192	0.167283		IL7	0.584279	0.87465	0.0589639
LRRN1	0.170638	0.658679	0.148317		PROK1	0.425636	0.69898	0.164738		CLEC4D	0.721734	0.999578	0.0662746			CXADR	0.00477431	0.0259568	0.157554		TNFRSF13B	0.000244287	0.0017627	0.168111		ADAM23	0.41219	0.769459	0.0615583
AMN	0.216112	0.703798	0.151916		MERTK	0.0142144	0.116242	0.166752		LILRB4	0.450785	0.999578	0.0692932			SCGB3A2	0.025379	0.0933947	0.158168		TNFSF10	0.000292998	0.0020344	0.169691		FASLG	0.160212	0.646831	0.0617917
CXCL12	0.14791	0.642918	0.157301		AGRN	0.0156458	0.120956	0.166935		FGF19	0.751575	0.999578	0.0702462			CLEC4C	0.00533786	0.0271146	0.160265		FABP9	0.00318805	0.0143073	0.169786		PROK1	0.452097	0.80242	0.0641028
AGRN	0.015129	0.168712	0.16457		IL1A	0.347265	0.640614	0.171459		TANK	0.764509	0.999578	0.0706688			FGF5	0.000465944	0.00349934	0.162035		NPPC	0.00432877	0.0176999	0.172608		TLR3	0.0139076	0.359823	0.0660666
RGS8	0.455475	0.807814	0.164961		TNFRSF13B	0.0271653	0.153806	0.187314		CD22	0.416066	0.999578	0.0707276			SIT1	0.182442	0.35903	0.166816		CD79B	6.41823e-05	0.000536797	0.177526		AMBN	0.171777	0.651486	0.0674722
CXADR	0.269631	0.724265	0.167519		PNPT1	0.659204	0.860238	0.192942		TNFRSF13B	0.398047	0.999578	0.0734938			ARTN	0.0315485	0.108503	0.167457		SCGB3A2	0.023167	0.0626873	0.183137		IL17D	0.0916145	0.645083	0.0698277
CLEC4C	0.194531	0.688341	0.168838		TNFSF10	0.0061047	0.0607171	0.197944		IL17D	0.390696	0.999578	0.073928			DNPH1	0.325947	0.521516	0.16813		CLEC4G	0.00037574	0.0025606	0.203443		IL10RA	0.40722	0.769459	0.0705833
TLR3	0.306523	0.747356	0.170763		PTH1R	0.00521164	0.0532745	0.199994		FGF5	0.474922	0.999578	0.0768977			AGRN	1.11501e-05	0.000157817	0.169486		LRRN1	2.59918e-07	5.62646e-06	0.20354		KLRD1	0.168534	0.651486	0.0709222
PSPN	0.585569	0.883153	0.172268		LTO1	0.200615	0.471148	0.200852		ICAM4	0.585381	0.999578	0.077162			AMN	0.00926208	0.0431449	0.171851		PTH1R	9.55913e-05	0.00074846	0.204566		IL1RL2	0.137061	0.646831	0.0766416
ICAM4	0.181806	0.658679	0.182802		IL17D	0.025042	0.153591	0.20098		CCL21	0.444978	0.999578	0.079275			AGRP	0.0798763	0.214558	0.173519		IL17D	1.86331e-05	0.000190472	0.205046		ANGPTL4	0.296068	0.74101	0.0783111
LAMA4	0.026633	0.239048	0.182962		LRRN1	0.0690945	0.255607	0.203875		EIF5A	0.322479	0.999578	0.080668			ICAM4	0.000175582	0.00150728	0.182416		CXCL17	0.000718532	0.00448169	0.206574		CD22	0.00663607	0.359823	0.0823972
MEGF10	0.124109	0.625647	0.187748		CXCL17	0.114848	0.352297	0.21133		ACTN4	0.459695	0.999578	0.0818314			LAMA4	0.00198235	0.0123645	0.185343		PROK1	0.00161034	0.00897888	0.210571		CCL21	0.112971	0.646831	0.0846194
AGRP	0.160871	0.658679	0.188799		CLEC4G	0.0082664	0.0760509	0.220996		GAL	0.668991	0.999578	0.0865184			CXCL12	0.0451639	0.148396	0.187062		PNPT1	0.0050903	0.0199107	0.213966		CEP164	0.319549	0.756665	0.0858722
CLEC4G	0.0187489	0.191655	0.197553		MEGF10	0.0660667	0.255466	0.224096		AOC1	0.572501	0.999578	0.0932577			NPPC	0.00221153	0.0135641	0.196008		TLR3	1.40593e-09	5.74869e-08	0.217337		PAPPA	0.304056	0.74101	0.0913555
NPPC	0.157809	0.658679	0.199081		FGF5	0.019838	0.132734	0.22502		IL1RL2	0.458944	0.999578	0.0978515			CLEC4G	5.3447e-05	0.000610749	0.19627		MEGF10	3.17562e-05	0.000299648	0.218937		EIF5A	0.0928968	0.645083	0.0938194
IL1A	0.251529	0.704311	0.199149		ANGPTL2	0.0161056	0.120956	0.240295		PAPPA	0.573854	0.999578	0.100327			MLN	0.100056	0.249443	0.203513		LTO1	0.0271926	0.069013	0.226571		NRTN	0.426008	0.779956	0.0962111
PTH1R	0.00179982	0.0365965	0.213277		REG4	0.0216625	0.138444	0.258039		IL10RA	0.604107	0.999578	0.102658			IL1A	0.0643237	0.187866	0.205451		FGF5	8.24424e-07	1.51694e-05	0.235591		ARNT	0.0888795	0.645083	0.0983889
ANGPTL2	0.0216192	0.203996	0.216774		IL22RA1	0.0582224	0.238065	0.258394		TLR3	0.52578	0.999578	0.10515			PTH1R	5.86437e-07	1.54149e-05	0.214673		ANGPTL2	0.001252	0.00731326	0.237406		AOC1	0.152163	0.646831	0.0989833
ENPP7	0.299706	0.747356	0.22043		ICAM4	0.0778612	0.283692	0.259964		CCL24	0.555495	0.999578	0.105991			ANGPTL2	0.000477857	0.00351703	0.228311		ICAM4	2.5113e-06	4.01808e-05	0.242126		CXCL17	0.106741	0.646831	0.105314
IL22RA1	0.0701166	0.466318	0.231317		ENPP7	0.216097	0.487875	0.264482		CTRC	0.569578	0.999578	0.10668			IL22RA1	0.000622017	0.00440196	0.247827		IL22RA1	0.00067995	0.00431416	0.257554		FGF19	0.516246	0.844349	0.106022
EPCAM	0.372497	0.794404	0.257437		TLR3	0.105328	0.331289	0.275913		ANGPTL4	0.395382	0.999578	0.106941			EPCAM	0.0174576	0.0690794	0.257308		REG4	1.64714e-05	0.000173185	0.260088		CTRC	0.0643784	0.639108	0.111958
CHRDL1	0.00608705	0.0800013	0.259344		CHRDL1	0.00447203	0.0514283	0.27607		CXCL17	0.439588	0.999578	0.122393			CHRDL1	6.60637e-07	1.62076e-05	0.263216		CHRDL1	2.09166e-07	4.81082e-06	0.290277		CXCL12	0.146043	0.646831	0.118589
HSD11B1	0.00188949	0.0365965	0.26137		CXCL12	0.00931132	0.0809383	0.291456		AGRP	0.364185	0.999578	0.1319			REG4	1.72327e-06	3.73037e-05	0.264289		AGRP	0.0041309	0.0170806	0.298526		AGRP	0.180382	0.651486	0.11898
REG4	0.011416	0.143871	0.271466		AGRP	0.0395945	0.186805	0.320699		CXCL12	0.183231	0.999578	0.134156			HSD11B1	1.01538e-05	0.000149464	0.27203		CXCL12	0.00207811	0.0107711	0.315186		PNPT1	0.0548674	0.639108	0.121867
B4GALT1	3.33522e-07	2.45472e-05	0.398525		KLRD1	0.000278416	0.00772896	0.459225		CXCL10	0.45306	0.999578	0.140811			B4GALT1	2.84352e-13	5.23208e-11	0.407911		B4GALT1	1.58965e-12	2.92496e-10	0.459957		CXCL10	0.401196	0.769459	0.122444
C1QA	5.79126e-09	9.5017e-07	0.431329		B4GALT1	2.11987e-09	3.90055e-07	0.463195		FABP9	0.208102	0.999578	0.158621			KLRD1	9.69008e-10	3.96217e-08	0.408694		KLRD1	2.96061e-10	1.36188e-08	0.488391		GAL	0.0437319	0.618975	0.136689
KLRD1	0.00072521	0.0186977	0.43181		C1QA	4.78004e-09	5.86352e-07	0.473776		PNPT1	0.657326	0.999578	0.201071			C1QA	6.94639e-12	6.39067e-10	0.43567		C1QA	5.41998e-12	3.98911e-10	0.507891		FABP9	0.000995641	0.183198	0.170989
CCL25	1.77057e-05	0.000705571	0.545571		CCL25	2.67901e-05	0.00115655	0.543987		IL4	0.515113	0.999578	0.23073			GAL	1.40294e-08	4.69349e-07	0.52263		CCL25	3.23907e-12	2.97995e-10	0.541751		CXCL9	0.275757	0.710505	0.21518
GAL	0.00333866	0.0507769	0.561026		SMOC2	7.3016e-09	6.71747e-07	0.613179		CXCL9	0.248377	0.999578	0.234413			CCL25	2.76746e-11	1.45489e-09	0.566332		SMOC2	3.11211e-16	1.14526e-13	0.630365		LTO1	0.0137844	0.359823	0.250022
SMOC2	7.74595e-09	9.5017e-07	0.578333		GAL	0.00154172	0.0218212	0.647544		LTO1	0.0844081	0.999578	0.247738			SMOC2	1.73745e-15	6.39383e-13	0.568181		NME3	2.6112e-12	2.97995e-10	0.667045		IL4	0.421323	0.775235	0.272058
NME3	2.29959e-09	8.4625e-07	0.59072		NME3	1.86833e-10	6.87546e-08	0.65446		IFNG	0.0623196	0.999578	0.517505			NME3	1.45727e-11	9.5225e-10	0.585124		GAL	1.26489e-08	3.87899e-07	0.668188		IFNG	0.0936691	0.645083	0.500233

## Sheet: proteins AUC
	logFC	AveExpr	t	P.Value	adj.P.Val	B
TNFRSF4	0.0519055	0.0284611	10.019	3.79567e-17	1.39681e-14	28.3037
LY6D	0.0490868	0.177292	7.53344	1.5265e-11	2.80876e-09	15.5167
ENAH	0.0528697	0.131034	7.36501	3.55772e-11	4.36413e-09	14.6814
CCL7	0.0696929	0.121858	6.71589	8.74607e-10	8.04639e-08	11.526
CDSN	0.0448739	-0.0552805	6.64805	1.21474e-09	8.94046e-08	11.2029
IL20	0.0533175	0.0713903	6.35697	4.89978e-09	3.0052e-07	9.83248
LTBR	0.0216578	0.00715398	6.18564	1.10006e-08	5.78318e-07	9.03895
IL17C	0.0729942	0.0963947	6.09338	1.69365e-08	7.7908e-07	8.61594
MATN2	0.0276074	0.0747115	5.90754	4.00376e-08	1.63709e-06	7.77345
CKAP4	0.0205052	0.00682301	5.87488	4.65152e-08	1.71176e-06	7.62673
ROBO1	0.0198884	0.0306372	5.55831	1.94831e-07	6.51799e-06	6.22739
CD83	0.0266344	0.0336027	5.51291	2.38489e-07	7.31365e-06	6.0302
KYNU	0.0339064	-0.0056115	5.20569	9.15752e-07	2.59228e-05	4.72037
CRLF1	0.0163678	-0.00375752	5.17522	1.04411e-06	2.74451e-05	4.59291
CCL13	0.0449181	0.164269	4.98119	2.38367e-06	5.84793e-05	3.79187
CCL22	0.0528569	0.0871372	4.91396	3.15985e-06	7.26766e-05	3.51879
IL5RA	0.0294994	0.100876	4.76085	5.95515e-06	0.000128911	2.90579
CCL23	0.0282787	-0.0187513	4.69435	7.81375e-06	0.000159748	2.64347
IL32	0.0359745	0.255165	4.51322	1.61853e-05	0.000299348	1.94159
CCL20	0.0647657	0.108452	4.51192	1.62689e-05	0.000299348	1.93664
IL18	0.0291557	0.0469451	4.40527	2.47744e-05	0.000421349	1.53229
CCL17	0.0720265	0.0602389	4.40103	2.51894e-05	0.000421349	1.51634
CSF1	0.0209164	0.0691265	4.3212	3.4363e-05	0.000549808	1.21829
LAMP3	0.0251174	0.057523	4.112	7.6231e-05	0.00116887	0.455789
IL12B	0.0293257	-0.111128	4.09822	8.02678e-05	0.00118154	0.406527
NUDC	0.0341108	0.0211487	4.03548	0.000101385	0.00140755	0.18375
CDON	0.0179163	-0.00371504	4.0305	0.000103271	0.00140755	0.166178
CD276	0.0191325	-0.0436124	4.0147	0.000109481	0.00143889	0.110537
LILRB4	0.0182481	-0.0523735	3.87497	0.00018231	0.00231345	-0.374481
SH2D1A	0.0325987	0.00194513	3.79692	0.000241133	0.0029579	-0.639702
CD70	0.0283624	0.0214876	3.73679	0.000298339	0.00354157	-0.841226
CCL26	0.0367308	0.238525	3.60839	0.000466471	0.00536442	-1.26319
SPON1	0.0168193	0.0513522	3.58348	0.000508116	0.00566626	-1.34374
OSCAR	0.012747	0.0420531	3.54659	0.000576265	0.00623722	-1.46216
SIGLEC1	0.0180588	-0.0171372	3.51961	0.000631493	0.00663969	-1.54818
IL17A	0.0353855	-0.0205301	3.4556	0.000783088	0.0080049	-1.75011
LAIR1	0.0143762	-0.0185425	3.42533	0.000866162	0.00846705	-1.84459
SERPINB8	0.0287155	0.111969	3.41617	0.000892888	0.00846705	-1.87304
IL16	0.0183282	0.0198301	3.41468	0.000897323	0.00846705	-1.87768
PRSS8	0.0180477	0.0271212	3.34623	0.001124	0.0103408	-2.08827
IL1RN	0.026754	-0.0266088	3.33732	0.00115718	0.0103864	-2.11543
LRRN1	-0.0148671	-0.0313177	-3.29795	0.00131507	0.0115225	-2.23473
CXCL10	0.0343978	-0.0529805	3.23627	0.00160346	0.0134387	-2.4193
NELL2	0.0126276	0.0660726	3.23562	0.0016068	0.0134387	-2.42124
CD79B	0.0149191	0.0284168	3.216	0.0017105	0.0139881	-2.47936
IL13	0.0403111	0.280048	3.15272	0.00208886	0.0167109	-2.66474
IL10RB	0.0104359	0.0322743	3.12997	0.00224295	0.0175618	-2.73065
SIRPB1	0.0135683	-0.0524354	3.08908	0.00254668	0.0195246	-2.84808
ISM1	0.0168116	-0.0846611	3.07548	0.00265592	0.0199465	-2.88686
EPHA1	0.0150458	-0.058246	3.00479	0.00329677	0.0239326	-3.08608
GAL	-0.0268691	-0.0694796	-3.0028	0.00331674	0.0239326	-3.09164
IL24	0.041181	0.206049	2.98223	0.00352964	0.024979	-3.14884
MLN	0.0313939	0.0971867	2.94819	0.00390985	0.0271476	-3.24278
CXCL12	-0.0209174	-0.0273912	-2.87936	0.0047962	0.0322339	-3.4299
MMP10	0.0300798	-0.0417159	2.87785	0.00481757	0.0322339	-3.43396
DFFA	0.0266435	0.0239363	2.86056	0.00506841	0.0330749	-3.48033
HSPA1A	0.0287906	0.0418982	2.85691	0.00512301	0.0330749	-3.49011
ICAM4	-0.0164459	-0.0216805	-2.83987	0.00538444	0.0341633	-3.53553
MZB1	0.0160519	0.0521522	2.78872	0.00624445	0.0389485	-3.67048
MMP1	0.018844	-0.0962345	2.76435	0.00669696	0.0410747	-3.73406
IFNLR1	0.0127861	-0.0437097	2.73767	0.00722617	0.0435939	-3.80306
DNER	0.0135711	0.121425	2.69817	0.00807991	0.0472104	-3.90417
LGALS9	0.012883	-0.0452177	2.69807	0.00808221	0.0472104	-3.90443
GBP2	0.0376623	-0.0630655	2.6905	0.00825602	0.0474721	-3.92367
IL6	0.0374226	0.144941	2.68341	0.0084218	0.0476804	-3.94163
GZMA	0.012548	-0.0141513	2.67789	0.00855302	0.0476896	-3.9556
LTA	0.0118809	-0.0533221	2.67226	0.00868861	0.0477225	-3.9698
LY75	0.0124219	-0.0545637	2.62772	0.00983286	0.0532131	-4.08133
CEACAM21	0.0251539	0.374988	2.61138	0.0102856	0.0545344	-4.12182
NCR1	0.013283	0.0256841	2.60829	0.0103734	0.0545344	-4.12947
SIGLEC10	0.00919883	-0.0136274	2.57063	0.0114979	0.0595946	-4.22186
ADA	0.0127684	-0.0160327	2.55755	0.0119132	0.0608898	-4.25366
FABP1	0.0297354	-0.168605	2.54067	0.0124692	0.0627945	-4.29449
PGF	0.00921766	0.00222478	2.53576	0.0126356	0.0627945	-4.30634
GALNT3	0.0167245	0.0814841	2.52907	0.0128649	0.0627945	-4.32242
IL1R2	0.00659977	-0.00859292	2.52609	0.0129684	0.0627945	-4.32959
TNFSF10	0.0109903	0.0349805	2.49272	0.0141784	0.0675442	-4.4092
CRHBP	0.00881963	-0.0027177	2.48908	0.0143164	0.0675442	-4.41783
IFNGR1	0.00628091	0.00726549	2.48164	0.0146021	0.0680201	-4.43544
IL15RA	0.0162032	-0.0250044	2.4544	0.0156918	0.0721825	-4.49946
B4GALT1	0.00959527	0.0430212	2.44464	0.0160997	0.0728497	-4.52226
COLEC12	0.00776348	-0.0472195	2.43263	0.0166143	0.0728497	-4.55018
JUN	0.0290533	0.203742	2.43237	0.0166255	0.0728497	-4.55078
IL12RB1	0.0117033	-0.0400363	2.43192	0.0166451	0.0728497	-4.55183
CLEC4G	0.0114148	0.0524221	2.42777	0.0168267	0.0728497	-4.56145
BTN2A1	0.00807652	-0.0112584	2.41351	0.017464	0.0747299	-4.5944
PLA2G4A	0.0206072	0.070292	2.30585	0.0230078	0.0972906	-4.83746
CXCL8	0.017253	-0.00626991	2.30143	0.0232652	0.0972906	-4.84722
IL10	0.0345699	0.246415	2.28832	0.0240442	0.0994186	-4.87609
CXCL9	0.029904	-0.028815	2.25481	0.0261403	0.106885	-4.94919
HPCAL1	0.0152372	0.0342336	2.24994	0.0264577	0.106994	-4.95973
SLC39A5	0.0173302	-0.0689743	2.17754	0.0315929	0.126371	-5.11399
ADGRE2	0.00745752	-0.0222788	2.14461	0.0342019	0.135336	-5.18262
AGRN	0.00791199	0.0153681	2.10857	0.0372688	0.143964	-5.25662
CLEC7A	0.0119083	-0.0522973	2.10353	0.0377158	0.143964	-5.26687
SLAMF7	0.0135859	0.0090177	2.10145	0.0379026	0.143964	-5.27112
CKMT1A_CKMT1B	0.0257538	-0.0293584	2.10095	0.037947	0.143964	-5.27213
TGFB1	0.00702976	0.0189248	2.07993	0.0398727	0.149378	-5.31461
PON3	-0.00507962	0.00358319	-2.07371	0.0404587	0.149378	-5.32711
WNT9A	0.0157147	-0.00582832	2.0712	0.0406971	0.149378	-5.33214
PCDH1	0.00442599	0.0326115	2.06805	0.0409979	0.149378	-5.33845
SPINK4	0.0162913	0.0587841	2.04659	0.0431004	0.1555	-5.3812
CST7	0.018544	-0.0357628	1.99942	0.0480473	0.171664	-5.4737
TLR3	-0.0131393	-0.22172	-1.98759	0.0493606	0.17461	-5.49658
ALDH3A1	0.0218272	0.235827	1.98351	0.0498208	0.17461	-5.50444
ESM1	0.00996707	0.0299062	1.96315	0.0521723	0.181126	-5.54346
CRIM1	0.00582386	0.0111504	1.95864	0.0527056	0.181151	-5.55205
IDS	-0.00320189	-0.0278301	-1.95479	0.0531639	0.181151	-5.55936
TPP1	0.0103919	0.0453814	1.94437	0.0544235	0.183742	-5.57911
IL17RB	0.0128196	0.0517	1.89907	0.0601943	0.200504	-5.66379
AOC1	-0.0155761	0.0698903	-1.89108	0.0612639	0.200504	-5.67854
PREB	0.00931999	-0.0347106	1.88952	0.0614746	0.200504	-5.68141
IL17F	0.0166922	0.103043	1.88883	0.0615679	0.200504	-5.68268
CRELD2	0.00895305	-0.0220062	1.84379	0.0679248	0.218741	-5.76459
OMD	0.00983868	0.0203363	1.84087	0.0683565	0.218741	-5.76986
IL15	0.00827797	-0.0293283	1.83073	0.0698676	0.221649	-5.788
IFNG	0.0374642	-0.0560788	1.82066	0.0713975	0.224566	-5.80595
ANGPTL4	0.0143828	0.0674301	1.80832	0.0733085	0.228623	-5.8278
CLSTN2	0.0100162	0.0239283	1.77429	0.0788027	0.243692	-5.88737
CD160	0.00823933	-0.0609628	1.74198	0.0843272	0.258603	-5.94292
FSTL3	0.0109676	0.0567619	1.72968	0.0865129	0.263114	-5.96382
TRIM21	0.015916	0.0226708	1.71682	0.0888472	0.267932	-5.98551
IL2RB	-0.0146175	0.064546	-1.71299	0.0895534	0.267932	-5.99196
KLRD1	0.0101014	0.0416336	1.70137	0.0917198	0.272201	-6.01138
HSD11B1	0.00873449	0.0357088	1.68413	0.0950133	0.279719	-6.03998
FASLG	0.00702251	0.0205796	1.65857	0.100072	0.292275	-6.08187
FLT3LG	0.00713507	-0.0630504	1.64659	0.102518	0.29706	-6.1013
SMPDL3A	0.0114742	0.121884	1.63232	0.105494	0.303295	-6.12427
CD200R1	0.00727509	0.0988522	1.62786	0.106437	0.303633	-6.1314
CTRC	-0.0134296	0.0578858	-1.60863	0.110585	0.31304	-6.16196
VEGFD	0.00612205	0.0168425	1.59275	0.114108	0.320548	-6.18695
IL3RA	0.00640776	0.0213142	1.58603	0.115624	0.322346	-6.19744
CCN2	-0.0108741	-0.0151504	-1.57404	0.118371	0.326047	-6.21607
PAPPA	0.0154058	0.0168071	1.57252	0.118724	0.326047	-6.21842
CD84	-0.00838887	-0.0045354	-1.56683	0.120047	0.326614	-6.2272
CXCL6	-0.0122162	-0.0163177	-1.56403	0.120705	0.326614	-6.23152
KRT19	0.0125705	-0.0217044	1.54541	0.12514	0.333912	-6.25999
IL4R	0.00720645	-0.0515814	1.54509	0.125217	0.333912	-6.26048
LGALS4	0.0099924	0.00984248	1.52595	0.129915	0.343947	-6.28943
TFF2	0.0103239	0.181635	1.52014	0.131368	0.345309	-6.29814
DPP10	-0.00667805	0.0363044	-1.51354	0.133032	0.347204	-6.308
HEXIM1	0.0138568	0.0149097	1.5049	0.135238	0.350476	-6.32085
IL22RA1	0.0101127	0.0712973	1.50042	0.136391	0.350993	-6.32747
LY9	0.0063594	0.0565124	1.49464	0.137892	0.35239	-6.336
BSG	0.00332355	-0.0151239	1.47943	0.141906	0.360147	-6.35831
PSIP1	0.0136406	-0.048769	1.4355	0.154002	0.38419	-6.42146
CNTNAP2	-0.00911164	0.00914779	-1.43428	0.15435	0.38419	-6.42319
ENPP5	-0.00537332	-0.0130469	-1.43254	0.154846	0.38419	-6.42565
IL18R1	0.00648847	0.0129575	1.43006	0.155555	0.38419	-6.42916
CTSC	0.0152565	-0.0323602	1.40691	0.162293	0.398159	-6.46158
SCRN1	0.013291	-0.0516699	1.3941	0.166117	0.403156	-6.47931
MAPK9	0.00892888	-0.0386469	1.39276	0.166521	0.403156	-6.48115
TREM2	-0.00784361	0.0182912	-1.38881	0.167718	0.4034	-6.48659
TANK	-0.0234037	-0.0892735	-1.38439	0.169063	0.4036	-6.49265
HLA.DRA	0.0152166	0.0257257	1.38134	0.169994	0.4036	-6.49681
NTF3	-0.0079695	0.0139345	-1.37195	0.172893	0.404256	-6.5096
RAB6A	0.0134514	0.137286	1.37	0.173496	0.404256	-6.51223
ITGB6	0.00781231	0.00540442	1.36978	0.173567	0.404256	-6.51254
ITGA11	-0.00580113	-0.0178265	-1.34532	0.181308	0.419632	-6.54537
TNFRSF11A	0.00611224	0.000311504	1.32987	0.186331	0.427775	-6.56582
EDAR	-0.0201024	0.263424	-1.32586	0.187653	0.427775	-6.5711
CD6	-0.0114845	0.112918	-1.32386	0.188314	0.427775	-6.57372
LAMA4	-0.00613786	0.0581858	-1.31008	0.192918	0.435544	-6.59168
ADAM23	0.00886922	0.0314336	1.28745	0.200661	0.450263	-6.6208
MANF	-0.0133581	0.0593407	-1.28268	0.202322	0.451239	-6.62687
NPPC	-0.00832969	0.0667664	-1.27017	0.206726	0.458284	-6.6427
CHRDL1	-0.00626439	0.0541619	-1.25649	0.21162	0.464763	-6.65983
PTH1R	-0.00497038	-0.0255894	-1.25256	0.213044	0.464763	-6.66472
NBN	-0.0150278	-0.015754	-1.25147	0.213437	0.464763	-6.66606
CCL28	-0.0122123	0.1508	-1.24268	0.216647	0.467488	-6.67693
TNFSF13	0.00418035	-0.0244885	1.2411	0.217229	0.467488	-6.67888
TNFSF12	-0.00512359	-0.0162991	-1.22949	0.221532	0.473975	-6.69311
SCGN	0.0103589	0.0197717	1.22369	0.223705	0.475858	-6.70017
RABGAP1L	0.0143421	0.0118814	1.21775	0.225946	0.476487	-6.70737
TNFRSF11B	0.00553465	0.0826027	1.21604	0.22659	0.476487	-6.70942
CTSO	0.00650948	-0.0572708	1.19127	0.236132	0.49373	-6.73902
MPIG6B	-0.0205621	0.224223	-1.17644	0.241978	0.499792	-6.75645
PSPN	-0.0133013	-0.186317	-1.17542	0.242385	0.499792	-6.75765
IL33	-0.00783462	0.0307823	-1.17361	0.243106	0.499792	-6.75976
TPT1	0.0165433	0.106703	1.16248	0.247577	0.503987	-6.77267
ITGA6	-0.00646719	0.0543504	-1.16171	0.247885	0.503987	-6.77355
IL20RA	0.00934398	0.0568726	1.1538	0.251103	0.507724	-6.78266
TPSAB1	0.00644042	-0.00566018	1.14052	0.256567	0.515938	-6.7978
PDGFB	-0.00954611	0.0237274	-1.13085	0.260596	0.518763	-6.80871
WFIKKN2	0.00444615	0.0342062	1.13039	0.260791	0.518763	-6.80924
MERTK	-0.0036783	0.0121018	-1.08495	0.280333	0.554638	-6.85929
CLEC4D	0.010266	-0.119635	1.06364	0.289838	0.568284	-6.88207
BID	-0.0131613	-0.029415	-1.06258	0.290319	0.568284	-6.8832
FXYD5	0.0097438	0.0263867	1.05623	0.293195	0.570878	-6.88989
FKBP1B	-0.0241999	0.313527	-1.03784	0.301638	0.58368	-6.90907
EIF4G1	0.019003	0.0753575	1.03222	0.304249	0.58368	-6.91486
NFATC3	0.00786782	-0.0651558	1.03162	0.304528	0.58368	-6.91547
CLEC4C	0.00626578	-0.0675469	1.02114	0.309446	0.590031	-6.92619
MICB_MICA	0.0201392	-0.885332	1.01421	0.312725	0.592456	-6.93322
NT5C3A	-0.0184567	0.0423699	-1.01166	0.313937	0.592456	-6.93579
CCL4	0.00690124	-0.0595168	0.988868	0.324914	0.610043	-6.95851
FOXO1	-0.0122302	0.0329035	-0.980126	0.329191	0.61343	-6.96709
FIS1	0.00810083	0.0160575	0.972871	0.332768	0.61343	-6.97416
VEGFA	0.0075593	0.182273	0.972231	0.333085	0.61343	-6.97478
CD244	-0.00324665	-0.0427628	-0.969812	0.334284	0.61343	-6.97712
HLA.E	0.00347588	-0.0518204	0.966063	0.336148	0.61343	-6.98074
ITM2A	0.0058734	-0.069192	0.963824	0.337264	0.61343	-6.98289
PDLIM7	-0.0190013	0.189632	-0.96119	0.338581	0.61343	-6.98542
SPRY2	0.01016	0.106648	0.958251	0.340053	0.61343	-6.98823
CD22	-0.00360319	0.0258319	-0.948564	0.344937	0.619204	-6.99745
AMN	0.00599497	-0.0113513	0.936183	0.351245	0.627467	-7.00909
TGFA	-0.00793318	-0.0652496	-0.917331	0.360991	0.635844	-7.02652
AMBN	0.00484567	0.063115	0.915547	0.361922	0.635844	-7.02815
FCRL2	-0.0046599	0.0348212	-0.914019	0.362721	0.635844	-7.02955
F2R	0.00505077	0.000728319	0.912312	0.363614	0.635844	-7.03111
CXCL14	-0.00917331	0.260073	-0.906172	0.36684	0.635844	-7.03668
LAT	0.00515907	-0.0610248	0.904056	0.367956	0.635844	-7.03859
MAP2K6	-0.0186326	0.336827	-0.903756	0.368114	0.635844	-7.03886
CASP2	-0.0139464	0.24764	-0.899693	0.370263	0.635844	-7.04252
MVK	0.00829115	-0.040977	0.897391	0.371485	0.635844	-7.04458
PARP1	-0.00733213	0.0649442	-0.88295	0.379203	0.643211	-7.05742
PADI2	0.0114227	0.0210478	0.882799	0.379284	0.643211	-7.05755
CLEC4A	0.00461259	0.0282726	0.876	0.382953	0.646453	-7.06352
TRIM5	-0.0107417	0.00426991	-0.864792	0.389049	0.65143	-7.07327
FABP9	0.00454547	-0.146435	0.864074	0.389442	0.65143	-7.07389
SKAP2	-0.0187525	0.222458	-0.858774	0.392347	0.65332	-7.07845
CD4	0.003185	-0.0312018	0.852388	0.395865	0.656208	-7.08391
TNFAIP8	0.0126799	-0.0528416	0.834994	0.405544	0.669239	-7.09857
ARTN	0.00569973	0.0659584	0.83039	0.408131	0.6705	-7.1024
SCGB3A2	-0.00702267	0.154152	-0.810557	0.419384	0.685925	-7.11867
TNFSF11	0.00809215	-0.00850531	0.800539	0.425137	0.691459	-7.12674
ENPP7	0.00759754	-0.157136	0.796535	0.42745	0.691459	-7.12994
PRELP	-0.00265125	0.0408442	-0.794886	0.428404	0.691459	-7.13125
IL2	0.0135349	-0.0667036	0.780094	0.437039	0.702316	-7.14259
DBNL	-0.0130411	0.0964274	-0.755917	0.451327	0.719084	-7.16147
MYO9B	-0.00800831	0.0887363	-0.755825	0.451382	0.719084	-7.16154
ANXA11	-0.0138114	0.235215	-0.74358	0.458728	0.725068	-7.17073
SPINT2	0.00247695	-0.0190761	0.742999	0.459078	0.725068	-7.17116
C1QA	0.0031277	0.0721637	0.727488	0.468484	0.736761	-7.18257
ARHGEF12	-0.0130344	0.245676	-0.714476	0.476458	0.742434	-7.19197
LGMN	0.00278444	-0.00745575	0.709743	0.479377	0.742434	-7.19534
GMPR	-0.00983376	0.00213009	-0.709049	0.479806	0.742434	-7.19583
OSM	0.00665419	-0.110547	0.70804	0.480429	0.742434	-7.19655
FGF19	0.0101192	0.192911	0.703496	0.483244	0.742434	-7.19976
WAS	0.0091194	-0.0245301	0.701963	0.484196	0.742434	-7.20084
SAMD9L	-0.00840655	0.0309504	-0.689893	0.491725	0.748028	-7.20925
CCL24	0.00577434	-0.189013	0.687772	0.493055	0.748028	-7.21071
LAP3	0.0103772	-0.167906	0.686045	0.494139	0.748028	-7.2119
PTPRM	-0.00267757	-0.0375195	-0.682957	0.496081	0.748028	-7.21402
IRAK1	0.00828558	0.131396	0.678351	0.498984	0.748028	-7.21716
IL1A	0.00821027	0.244065	0.676679	0.500041	0.748028	-7.21829
SCG3	0.00329161	0.0373221	0.662601	0.508982	0.758322	-7.22773
CXADR	0.00428782	0.037169	0.654538	0.514142	0.759231	-7.23305
MEPE	-0.00184357	-0.0496752	-0.653363	0.514896	0.759231	-7.23382
PIK3AP1	-0.00874776	-0.0247496	-0.651983	0.515782	0.759231	-7.23473
BACH1	-0.00762035	0.0239885	-0.643614	0.521176	0.762407	-7.24016
MGLL	-0.00900582	0.216809	-0.639724	0.523692	0.762407	-7.24266
MGMT	0.00870246	-0.0188062	0.63901	0.524155	0.762407	-7.24312
SHMT1	0.00782209	-0.0714027	0.635645	0.526338	0.762568	-7.24527
EPO	-0.00571195	-0.0917451	-0.603266	0.547583	0.789365	-7.26537
CCL21	0.00336934	-0.0188929	0.594753	0.553239	0.789365	-7.27048
PRKAB1	-0.00508471	0.0106487	-0.593279	0.554222	0.789365	-7.27136
AGER	0.00270203	-0.10272	0.592693	0.554612	0.789365	-7.27171
TNF	0.00710211	0.218004	0.590633	0.555987	0.789365	-7.27293
CD200	-0.00304667	0.0466265	-0.588064	0.557704	0.789365	-7.27445
TBC1D5	-0.00852153	0.145528	-0.58037	0.562861	0.793612	-7.27895
KLRB1	0.00218312	-0.0669575	0.557638	0.578233	0.812175	-7.29192
NFASC	0.00178102	-0.00277788	0.550153	0.583338	0.816229	-7.29608
TIMP3	-0.00743517	0.0765894	-0.537333	0.592131	0.82334	-7.30308
CCL11	-0.00222367	-0.0266593	-0.536224	0.592894	0.82334	-7.30367
GLOD4	0.00456729	0.0215796	0.524833	0.600763	0.831131	-7.30973
PRDX5	-0.00631999	-0.0227602	-0.518079	0.605452	0.832627	-7.31327
TNFRSF14	0.00336612	0.0594336	0.516759	0.606369	0.832627	-7.31395
BANK1	-0.00943547	0.2	-0.508353	0.612231	0.837551	-7.31828
SULT2A1	-0.00413094	-0.113508	-0.503143	0.615877	0.838095	-7.32092
CCL25	-0.00293894	0.0275239	-0.501279	0.617184	0.838095	-7.32186
NRTN	0.00525833	-0.0313221	0.489586	0.625409	0.846142	-7.32767
YTHDF3	0.00690707	-0.0392035	0.483989	0.629363	0.848372	-7.33041
PLXNA4	-0.00618555	0.0632292	-0.47723	0.634152	0.850757	-7.33367
PNLIPRP2	0.0120562	-0.727595	0.474972	0.635756	0.850757	-7.33475
IL10RA	-0.00438764	0.162249	-0.469328	0.639771	0.853028	-7.33742
SIT1	-0.00555931	0.196082	-0.459702	0.646644	0.857744	-7.34191
NME3	0.00257044	0.0775088	0.457615	0.648138	0.857744	-7.34287
LTO1	-0.00418118	0.00804867	-0.454598	0.650301	0.857744	-7.34425
DNPH1	-0.00601343	0.0596743	-0.44436	0.657662	0.864356	-7.34887
LIFR	0.0014897	-0.024915	0.435985	0.663708	0.869198	-7.35257
RAB37	0.00589564	0.117627	0.431286	0.66711	0.870555	-7.35462
NUB1	0.00453187	-0.108081	0.420762	0.674756	0.877421	-7.35912
RGS8	0.0044589	0.251954	0.412255	0.680961	0.88119	-7.36268
NCLN	0.00452615	0.127754	0.410227	0.682443	0.88119	-7.36352
FST	0.00405045	0.138829	0.396806	0.692285	0.890772	-7.36896
IL17D	0.00167391	0.0587628	0.384162	0.701605	0.89962	-7.37392
PPP1R9B	-0.00488977	0.0441345	-0.3802	0.704535	0.90024	-7.37544
TNFRSF13B	-0.00162852	0.0992637	-0.368046	0.713552	0.907196	-7.38
PRKCQ	0.00334168	0.0833478	0.357733	0.721234	0.907196	-7.38376
TRAF2	0.00343606	0.0221283	0.356202	0.722377	0.907196	-7.38431
IL1RL2	-0.00230471	-0.0546469	-0.356154	0.722413	0.907196	-7.38433
DGKZ	-0.00300759	-0.00107788	-0.355258	0.723082	0.907196	-7.38465
SLAMF1	-0.00230269	-0.0172664	-0.352997	0.724771	0.907196	-7.38545
CXCL17	-0.00243306	0.147903	-0.346207	0.729853	0.910461	-7.38784
SMOC2	-0.00159652	-0.0574204	-0.340235	0.734333	0.912217	-7.3899
ARNT	0.00313166	0.114917	0.337726	0.736218	0.912217	-7.39075
COL9A1	-0.00281685	0.185926	-0.318437	0.750762	0.915704	-7.39711
GOPC	-0.00490325	0.125352	-0.314883	0.753451	0.915704	-7.39824
IL4	0.00773445	-0.423011	0.308782	0.758076	0.915704	-7.40015
BCR	0.00294416	0.0470708	0.308529	0.758268	0.915704	-7.40023
GZMB	0.00326136	0.0424681	0.307108	0.759346	0.915704	-7.40067
EGF	-0.0062834	0.0336018	-0.306269	0.759983	0.915704	-7.40093
ACTN4	-0.00174442	0.00560885	-0.304856	0.761056	0.915704	-7.40137
DNAJA2	-0.00498852	0.162982	-0.302968	0.762491	0.915704	-7.40194
IL5	0.00812462	0.118935	0.299196	0.76536	0.915704	-7.40308
ANGPT1	-0.00172814	-0.0406177	-0.292337	0.770584	0.915704	-7.40512
CCL3	0.00257961	0.0524327	0.291493	0.771227	0.915704	-7.40537
FGF2	-0.00207287	0.126598	-0.289845	0.772485	0.915704	-7.40585
VASH1	0.00204795	0.126012	0.289415	0.772812	0.915704	-7.40598
CXCL3	-0.00376914	0.14362	-0.288031	0.773869	0.915704	-7.40638
CXCL1	-0.00256059	0.18502	-0.277714	0.781757	0.921171	-7.40931
JCHAIN	0.0013732	0.00992212	0.275443	0.783496	0.921171	-7.40994
PTPN6	0.00377085	0.0600292	0.265706	0.790967	0.921372	-7.41259
PTX3	0.00198019	-0.0193628	0.263978	0.792295	0.921372	-7.41305
EPCAM	0.00331162	0.0758549	0.260354	0.795081	0.921372	-7.41401
METAP1D	0.00266056	0.0410796	0.258456	0.796542	0.921372	-7.4145
DECR1	-0.00255021	0.0762602	-0.257309	0.797425	0.921372	-7.4148
HGF	0.00120811	-0.0320398	0.255666	0.79869	0.921372	-7.41522
BCL2L11	0.00133071	-0.0315646	0.25029	0.802833	0.923258	-7.41659
HCLS1	-0.00278458	-0.0246469	-0.244234	0.807508	0.925741	-7.41809
CD40	0.00115749	0.00780531	0.238433	0.811992	0.927991	-7.4195
FCAR	0.00117433	0.0589761	0.224898	0.822479	0.934236	-7.42265
NCK2	0.00265303	0.132144	0.224827	0.822534	0.934236	-7.42267
CD40LG	-0.00309286	-0.0530345	-0.203556	0.839079	0.950096	-7.42725
[truncated: 43 more rows]
